# Supplementary material for: LRP1 loss in airway epithelium exacerbates smoke-induced oxidative damage and airway remodeling
Source: J Lipid Res. 2022 Feb 21;63(4):100185. doi: 10.1016/j.jlr.2022.100185 (PMC8953659; doi:10.1016/j.jlr.2022.100185)
Supplement: Supplemental Table S1 [file mmc2.xlsx]

## Sheet: Sheet1
Supplemental Table S1. Pulmonary function parameters in WT and club LRP1-/- mice exposed to room air or 6 months or smoke.
	WT Room Air		Club LRP1 -/- room air		WT smoke		Club LRP1-/- smoke
	N= 12		N = 6		N = 13		N = 5
	Average	s.d	Average	s.d	Average	s.d	Average	s.d
IC (mL)	0.94621	0.0907455	0.896049	0.243026	1.02436	0.0481526	0.786**	0.190588
Rrs (cmH2O.s/mL)	0.54634	0.0531819	0.54392	0.121777	0.493315	0.190406	1.476**, a	1.32461
Crs (mL/cmH2O)	0.052562	0.00891589	0.0492713	0.0138329	0.0597257	0.00729267	0.035**	0.0206033
Ers (cmH2O/mL)	19.1958	2.76381	21.8071	6.5824	17.0524	2.31078	53.872*	58.893
Rn (cmH2O.s/mL)	0.306793	0.100729	0.225873	0.0342165	0.261706	0.136358	0.472*, a	0.287955
G (cmH2O/mL)	3.44106	0.691346	3.92779	1.02119	3.08279	0.563301	11.085*	13.8163
H (cmH2O/mL0	19.1997	2.99481	21.1093	5.58706	16.4072	1.98712	50.711**	50.9873
Cst (mL/cmH2O)	0.0848683	0.00791177	0.0796306	0.0249727	0.0936212	0.00523955	0.067**	0.0200161
A (mL)	0.904407	0.107779	0.854092	0.256997	0.952374	0.0514336	0.762614	0.175396
K (/cmH2O)	0.14789	0.0184147	0.133256	0.00898975	0.147311	0.00614376	0.133037	0.0181571
Area (mL.cmH2O)	2.62513	0.714298	1.8486	0.746172	1.91493	0.738948	3.436*, a	1.5718
FEV0.1 (mL)	1.02893	0.240565	1.0757	0.299972	0.967168	0.383984	0.772453	0.451
FEV0.05 (mL)	0.804966	0.227225	0.868185	0.15781	0.948425	0.427244	0.555588	0.436183
FEV0.2 (mL)	1.11247	0.218647	1.15504	0.327547	0.748967	0.495716	0.900883	0.365543
FVC (mL)	1.22656	0.100565	1.22024	0.329431	1.10747	0.492739	0.965059	0.345152
FEF0.1 (mL/s)	2.08111	1.31192	1.72209	1.25717	4.99465	4.64891	5.43016	8.67781
FEF0.05 (mL/s)	9.4317	3.25903	8.60298	7.01537	4.17494	4.56495	5.90513	4.97731
FEF0.2 (mL/s)	0.213816	0.098775	0.289229	0.18522	11.0413	13.6245	0.257615	0.164414
PEF (mL/s)	23.0047	7.40675	26.6874	2.08271	12.1379	14.4441	21.745	5.5577
FEV 0.1/FVC	0.874697	0.148151	0.881862	0.0454764	0.905663	0.23027	0.736033	0.234967
FEV 0.05/FVC	0.683488	0.171459	0.731148	0.10354	0.881949	0.343748	0.490*	0.321423
FEV 0.2/FVC	0.945117	0.0826894	0.943875	0.0194996	0.699116	0.301509	0.918667	0.0702814
*p<0.05; **p<0.01, vs WT mice. Same type of exposure
ap<0.05; ap<0.01, vs Room air mice. Same genotype.
