# Supplementary material for: LRP1 loss in airway epithelium exacerbates smoke-induced oxidative damage and airway remodeling
Source: J Lipid Res. 2022 Feb 21;63(4):100185. doi: 10.1016/j.jlr.2022.100185 (PMC8953659; doi:10.1016/j.jlr.2022.100185)
Supplement: Supplemental Table S2 [file mmc3.xlsx]

## Sheet: Sheet1
Supplemental Table S2. Pulmonary function parameters in WT and club LRP1-/- mice exposed to room air or 6 months or smoke. Male mice.
MALES	WT Room Air		Club LRP1-/- room air		WT smoke		Club LRP1-/- smoke
	N= 6		N = 3		N = 9		N = 3
	Average	s.d	Average	s.d	Average	s.d	Average	s.d
IC (mL)	0.975887	0.0978943	1.11415	0.0554281	1.02197	0.054086	0.809**, aa	0.148794
Rrs (cmH2O.s/mL)	0.578734	0.0558468	0.511808	0.165004	0.521798	0.223156	1.07165	0.691894
Crs (mL/cmH2O)	0.0506842	0.00372206	0.0611677	0.00405725	0.0598249	0.00811273	0.040*, a	0.0179022
Ers (cmH2O/mL)	19.2604	0.952492	16.3548	1.05656	17.0868	2.58229	30.732*	18.8172
Rn (cmH2O.s/mL)	0.399522	0.0673729	0.237228	0.0502151	0.28938	0.157047	0.635*, a	0.257638
G (cmH2O/mL)	3.31836	0.137677	3.17693	0.291531	3.08889	0.627538	5.33531	3.822
H (cmH2O/mL0	20.1877	2.18278	16.6257	1.1217	16.4856	2.11956	31.667*	20.4487
Cst (mL/cmH2O)	0.0863764	0.00852067	0.101437	0.00940366	0.0933537	0.00586997	0.071**, aa	0.0127111
A (mL)	0.967139	0.114412	1.0839	0.073414	0.961202	0.0544172	0.791aa	0.14312
K (/cmH2O)	0.137539	0.00890105	0.135363	0.00651021	0.146274	0.00502015	0.141823	0.00973868
Area (mL.cmH2O)	3.31042	0.200229	2.4649	0.465401	1.89293	0.895971	3.12847	0.911578
FEV0.1 (mL)	0.91601	0.303764	1.32855	0.171747	0.840187	0.402483	0.759247	0.46611
FEV0.05 (mL)	0.672382	0.262601	0.983488	0.147397	0.906632	0.516488	0.587299	0.34982
FEV0.2 (mL)	1.03893	0.292328	1.44534	0.10651	0.496a	0.363656	0.89094	0.373104
FVC (mL)	1.24194	0.120189	1.5129	0.0893245	0.987262	0.557478	0.978845	0.345701
FEF0.1 (mL/s)	2.87836	1.37281	2.72245	0.960999	6.35623	5.00872	1.51714	0.81206
FEF0.05 (mL/s)	9.10546	3.49099	14.7211	3.17864	1.967aa	3.65686	6.51478	4.85865
FEF0.2 (mL/s)	0.21867	0.0921073	0.385419	0.226136	16.5072	13.7576	0.362733	0.108439
PEF (mL/s)	19.1356	8.81368	27.3799	2.04483	4.481a	9.92084	19.1668	5.4128
FEV 0.1/FVC	0.881429	0.0355942	0.875855	0.0666506	0.805863	0.142935	0.710768	0.275877
FEV 0.05/FVC	0.573187	0.202443	0.64827	0.0671347	0.63371	0.174404	0.553152	0.199383
FEV 0.2/FVC	0.906253	0.116552	0.954779	0.0152076	0.87828	0.0863381	0.632725	0.129029
*p<0.05; **p<0.01, vs WT mice. Same type of exposure
ap<0.05; ap<0.01, vs Room air mice. Same genotype.
