# Supplementary material for: LRP1 loss in airway epithelium exacerbates smoke-induced oxidative damage and airway remodeling
Source: J Lipid Res. 2022 Feb 21;63(4):100185. doi: 10.1016/j.jlr.2022.100185 (PMC8953659; doi:10.1016/j.jlr.2022.100185)
Supplement: Supplemental Table S3 [file mmc4.xlsx]

## Sheet: Sheet1
Supplemental Table S3. Pulmonary function parameters in WT and club LRP1-/- mice exposed to room air or 6 months or smoke. Female mice.
FEMALES	WT Room Air		Club LRP1-/- room air		WT smoke		Club LRP1-/- smoke		Club LRP1+/- smoke
	N= 6		N = 3		N = 4		N = 2		N = 3
	Average	s.d	Average	s.d	Average	s.d	Average	s.d	Average	s.d
IC (mL)	0.916534	0.080122	0.678*	0.0434015	1.02972	0.0376628	0.752074	0.31167	0.957aa	0.151565
Rrs (cmH2O.s/mL)	0.513945	0.0249269	0.576032	0.0821822	0.429228	0.0656629	2.08133	2.19945	0.606**	0.039264
Crs (mL/cmH2O)	0.0544397	0.0123519	0.0373749	0.00611056	0.0595027	0.00609309	0.0271212	0.0292833	0.0443234	0.00513393
Ers (cmH2O/mL)	19.1312	3.98594	27.259*	4.24528	16.975	1.88818	88.582	95.6526	22.7856	2.83013
Rn (cmH2O.s/mL)	0.229519	0.0299554	0.214518	0.00430957	0.19944	0.0337221	0.228298	0.0194324	0.366***, aaa	0.0545703
G (cmH2O/mL)	3.5433	0.95559	4.67866	0.911401	3.06906	0.467683	19.7091	22.0548	4.46676	0.789479
H (cmH2O/mL0	18.2117	3.55305	25.593*	4.05858	16.2307	1.93764	79.2776	82.7189	23.241*	1.41534
Cst (mL/cmH2O)	0.0836116	0.00793354	0.058*	0.00663665	0.0942231	0.00415087	0.062*	0.0344882	0.0830383	0.0133047
A (mL)	0.841676	0.0549648	0.624*	0.0359188	0.932512	0.0438775	0.720248	0.275872	0.905462	0.153658
K (/cmH2O)	0.156516	0.0204542	0.131148	0.0120967	0.149644	0.00856128	0.119859	0.0234555	0.135796	0.00140271
Area (mL.cmH2O)	2.05406	0.356929	1.23231	0.18941	1.96445	0.196856	3.897a	2.74084	0.994**	0.000454622
FEV0.1 (mL)	1.14184	0.0666732	0.822856	0.0605713	1.25288	0.0241774	0.792263	0.614637	2.574***,aaa	0.630303
FEV0.05 (mL)	0.93755	0.0494112	0.752882	0.025489	1.04246	0.0419662	0.508021	0.713255	1.150aaa	0.131053
FEV0.2 (mL)	1.18602	0.0820832	0.864751	0.0637373	1.31911	0.0651146	0.915798	0.505306	0.724***	0.254943
FVC (mL)	1.21375	0.0907574	0.927578	0.0799112	1.37794	0.039078	0.944*	0.485878	0.319***, aaa	0.128577
FEF0.1 (mL/s)	1.28385	0.613493	0.721724	0.159648	1.93108	1.21424	20.919	13.6037	1.24774	0.147757
FEF0.05 (mL/s)	9.75793	3.3052	2.485*	0.800918	9.14379	0.380622	4.99064	7.0067	2.984*	0.750885
FEF0.2 (mL/s)	0.20977	0.112618	0.193039	0.0828942	0.10967	0.0430639	0.0999389	0.0416717	10.934***, aaa	2.12621
PEF (mL/s)	26.8738	2.66148	25.9948	2.28558	29.3656	0.67997	25.6124	3.8859	18.898**, a	4.74658
FEV 0.1/FVC	0.941938	0.0251168	0.887869	0.0248934	0.909434	0.0111099	0.77393	0.252654	9.307**, aa	5.55949
FEV 0.05/FVC	0.79154	0.0517555	0.814025	0.0410901	0.75763	0.0516718	0.396074	0.551485	4.042***, aa	1.80789
FEV 0.2/FVC	0.977504	0.00619938	0.933*	0.0190428	0.956957	0.0237162	0.95902	0.0416564	2.550**, aa	1.47022
*p<0.05; **p<0.01, vs WT mice. Same type of exposure
ap<0.05; ap<0.01, vs Room air mice. Same genotype.
