# Supplementary material for: LRP1 loss in airway epithelium exacerbates smoke-induced oxidative damage and airway remodeling
Source: J Lipid Res. 2022 Feb 21;63(4):100185. doi: 10.1016/j.jlr.2022.100185 (PMC8953659; doi:10.1016/j.jlr.2022.100185)
Supplement: Supplemental Table S4 [file mmc5.xlsx]

## Sheet: Exclusive of club LRP1 KO
Supplemental Table S4. Proteins detected in club cells and not previosuly detected in LRP1 network
Symbol	Entrez Gene Name	GenPept/UniProt/Swiss-Prot Accession	Expr Log Ratio	Expr p-value
ABRACL	ABRA C-terminal like	E9QMV2	1.751	0.588
ACAA2	acetyl-CoA acyltransferase 2	Q8BWT1	-5.815	0.0681
ACADL	acyl-CoA dehydrogenase long chain	A0A0R4J083	1.577	0.424
ACADS	acyl-CoA dehydrogenase short chain	Q07417	-2.585	0.375
ACAT1	acetyl-CoA acetyltransferase 1	Q3TQP7	-1.014	0.875
ACLY	ATP citrate lyase	Q3TS02	3.753	0.569
ACO2	aconitase 2	Q99KI0	0.19	0.036
ACOT7	acyl-CoA thioesterase 7	E9PYH2	-1.309	0.303
ACSF2	acyl-CoA synthetase family member 2	Q8VCW8	-0.752	0.263
ACTA1	actin alpha 1, skeletal muscle	Q61272	-1.831	0.568
ACTA2	actin alpha 2, smooth muscle	P62737	-1.511	0.601
ACTB	actin beta	E9Q2D1	2.03	0.56
ACTBL2	actin beta like 2	Q8BFZ3	0.655	0.763
ACTC1	actin alpha cardiac muscle 1	P68033	-1.168	0.6
ACTG1	actin gamma 1	B1ATY1	-3.125	0.0586
ACTG2	actin gamma 2, smooth muscle	P63268	-1.557	0.473
ACTN1	actinin alpha 1	Q7TPR4	-1.159	0.0398
Actn3	actinin alpha 3	O88990	-2.389	0.704
ACTN4	actinin alpha 4	Q8BP35	-2.029	0.0215
ACTR3	actin related protein 3	A0A087WQ14	2.699	0.14
ACTR3B	actin related protein 3B	Q641P0	-2.564	0.526
ADD2	adducin 2	Q8C0Y2	2.741	0.0519
ADH5	alcohol dehydrogenase 5 (class III), chi polypeptide	Q6P5I3	-1.825	0.0297
ADH1C	alcohol dehydrogenase 1C (class I), gamma polypeptide	P00329	-5.072	0.0189
AHCY	adenosylhomocysteinase	Q5M9P0	-0.62	0.52
AHNAK	AHNAK nucleoprotein	A0PJF4	-1.325	0.442
AK3	adenylate kinase 3	Q9D8W6	0.436	0.646
AKR1A1	aldo-keto reductase family 1 member A1	Q80XJ7	1.236	0.908
ALAD	aminolevulinate dehydratase	Q9DD05	1.069	0.94
ALB	albumin	Q546G4	3.021	0.258
ALCAM	activated leukocyte cell adhesion molecule	F6QH25	-3.841	0.141
ALDH2	aldehyde dehydrogenase 2 family member	A0A0G2JFQ0	-1.925	0.123
ALDH1A1	aldehyde dehydrogenase 1 family member A1	P24549	-1.197	0.0546
ALDH1A2	aldehyde dehydrogenase 1 family member A2	Q62148	1.267	0.221
Aldh1a7	aldehyde dehydrogenase family 1, subfamily A7	O35945	-2.197	0.00214
ALDH3A1	aldehyde dehydrogenase 3 family member A1	B7ZN13	-2.083	0.926
ALDH6A1	aldehyde dehydrogenase 6 family member A1	Q8K0L1	-0.695	0.822
ALDOA	aldolase, fructose-bisphosphate A	D3YWI1	-3.845	0.872
Aldoart1	aldolase 1 A, retrogene 1	Q9CPQ9	-0.778	0.876
ALDOC	aldolase, fructose-bisphosphate C	P05063	-2.904	0.596
ANK1	ankyrin 1	D6RJ51	1.15	0.725
ANXA2	annexin A2	Q9CZI7	-1.192	0.175
ANXA3	annexin A3	Q3U737	-2.148	0.82
ANXA4	annexin A4	Q7TMN7	-0.681	0.27
ANXA5	annexin A5	P48036	-1.079	0.367
ANXA6	annexin A6	Q3UDK4	-0.817	0.0845
ANXA7	annexin A7	Q3TJ49	0.271	0.906
ANXA11	annexin A11	D3Z7U0	0.181	0.847
Aox3	aldehyde oxidase 3	Q6V956	1.578	0.805
AP1B1	adaptor related protein complex 1 subunit beta 1	Q8CC13	-1.732	0.838
APEH	acylaminoacyl-peptide hydrolase	A0A0R4J107	0.836	0.194
AQP1	aquaporin 1 (Colton blood group)	Q3TLW5	1.458	0.654
ARF3	ADP ribosylation factor 3	P61205	-0.77	0.101
ARF4	ADP ribosylation factor 4	E9Q798	-0.734	0.0354
ARHGDIA	Rho GDP dissociation inhibitor alpha	Q99PT1	-0.102	0.0668
ARHGDIB	Rho GDP dissociation inhibitor beta	Q61599	-0.495	0.368
ARPC1B	actin related protein 2/3 complex subunit 1B	Q91Z25	-0.562	0.271
ATIC	5-aminoimidazole-4-carboxamide ribonucleotide formyltransferase/IMP cyclohydrolase	Q9CWJ9	0.455	0.279
ATL3	atlastin GTPase 3	E9PYT3	-0.235	0.781
ATOX1	antioxidant 1 copper chaperone	O08997	-1.363	0.664
ATP1A1	ATPase Na+/K+ transporting subunit alpha 1	Q8R3M4	0.635	0.368
ATP5F1A	ATP synthase F1 subunit alpha	D6RJ16	-1.504	0.464
ATP5F1B	ATP synthase F1 subunit beta	Q3U774	-0.821	0.222
ATP5PB	ATP synthase peripheral stalk-membrane subunit b	Q3UF04	-1.837	0.61
ATP5PD	ATP synthase peripheral stalk subunit d	B1ASE2	2.868	0.0809
ATP5PO	ATP synthase peripheral stalk subunit OSCP	Q3THG0	-1.054	0.513
ATP6V1A	ATPase H+ transporting V1 subunit A	P50516	-0.78	0.083
ATP6V1B2	ATPase H+ transporting V1 subunit B2	B0LAC8	3.004	0.578
ATP6V1E1	ATPase H+ transporting V1 subunit E1	A0A0N4SW07	2.932	0.0434
BLVRA	biliverdin reductase A	A2ASB8	4.328	0.063
BPHL	biphenyl hydrolase like	Q3TDN8	1.727	0.138
C1QBP	complement C1q binding protein	Q8R5L1	-0.302	0.324
CA1	carbonic anhydrase 1	D3YYQ4	-0.69	0.509
CA2	carbonic anhydrase 2	P00920	-0.52	0.668
Calm1 (includes others)	calmodulin 1	Q3UKW2	-0.059	0.285
CAP1	cyclase associated actin cytoskeleton regulatory protein 1	Q3UVJ2	5.316	0.404
CAPG	capping actin protein, gelsolin like	Q3TNN6	0.688	0.553
CAPZA2	capping actin protein of muscle Z-line subunit alpha 2	Q3UCD2	1.297	0.102
CAT	catalase	Q3UF58	0.8	0.31
CAVIN1	caveolae associated protein 1	Q3U4N4	-0.424	0.987
CBR1	carbonyl reductase 1	P48758	-0.833	0.381
Cbr2	carbonyl reductase 2	P08074	-2.353	0.208
CBX3	chromobox 3	Q32P00	-1.203	0.746
CCT2	chaperonin containing TCP1 subunit 2	Q9JJD8	1.286	0.324
CCT3	chaperonin containing TCP1 subunit 3	Q3TBM6	-1.223	0.509
Cdc42	cell division cycle 42	Q8BQ51	1.083	0.366
CES1	carboxylesterase 1	Q8VCT4	-1.226	0.00127
Ces1e	carboxylesterase 1E	H3BL34	4.79	0.368
CFL1	cofilin 1	Q544Y7	-0.708	0.321
Chil3/Chil4	chitinase-like 3	O35744	-1.612	0.103
CLIC1	chloride intracellular channel 1	Q3TIP8	2.017	0.426
CLTC	clathrin heavy chain	Q5SXR6	-4.87	0.109
CNDP2	carnosine dipeptidase 2	Q6KAT3	1.166	0.491
CORO1A	coronin 1A	Q3U232	-0.895	0.5
COTL1	coactosin like F-actin binding protein 1	A0A1D5RLP1	-1.363	0.226
COX4I1	cytochrome c oxidase subunit 4I1	A2RSV8	-1.359	0.288
COX5A	cytochrome c oxidase subunit 5A	P12787	-0.554	0.72
CPA3	carboxypeptidase A3	Q542E3	-0.882	0.399
CROCC2	ciliary rootlet coiled-coil, rootletin family member 2	F6XLV1	-0.213	0.487
Csl	citrate synthase like	Q9DAM4	1.68	0.53
CTSB	cathepsin B	Q3TVS6	6.529	0.0379
CTSC	cathepsin C	Q3UAF5	0.55	0.202
CTSH	cathepsin H	Q922Q7	1.068	0.943
CTSS	cathepsin S	Q3UD32	0.198	0.416
Cyb5r3	cytochrome b5 reductase 3	Q9CY59	-0.485	0.0644
CYC1	cytochrome c1	Q9D0M3	0.629	0.513
CYCS	cytochrome c, somatic	Q56A15	-0.018	0.665
CYP2F1	cytochrome P450 family 2 subfamily F member 1	A0A0U1RPL9	2.863	0.0126
CYRIB	CYFIP related Rac1 interactor B	Q921M7	2.374	0.0967
DBI	diazepam binding inhibitor, acyl-CoA binding protein	Q3ULV8	-5.112	0.261
DDOST	dolichyl-diphosphooligosaccharide--protein glycosyltransferase non-catalytic subunit	Q3UC51	-3.539	0.756
DDX39B	DExD-box helicase 39B	Q9Z1N5	-1.261	0.293
DECR1	2,4-dienoyl-CoA reductase 1	Q9CQ62	-2.594	0.488
DES	desmin	Q3V2C6	-5.124	0.883
DLD	dihydrolipoamide dehydrogenase	Q3TIE8	0.189	0.41
DLST	dihydrolipoamide S-succinyltransferase	Q9D2G2	-0.272	0.627
DPYSL2	dihydropyrimidinase like 2	O08553	-1.376	0.437
DSTN	destrin, actin depolymerizing factor	Q4FK36	-1.858	0.0209
ECH1	enoyl-CoA hydratase 1	F7B227	-1.89	0.742
ECHS1	enoyl-CoA hydratase, short chain 1	Q8BH95	0.327	0.662
EEF2	eukaryotic translation elongation factor 2	Q3UZ14	0.48	0.265
EEF1A1	eukaryotic translation elongation factor 1 alpha 1	Q3UA81	-2.637	0.0796
EEF1A2	eukaryotic translation elongation factor 1 alpha 2	P62631	0.912	0.342
EEF1D	eukaryotic translation elongation factor 1 delta	F6ZFU0	-2.7	0.00069
EHD2	EH domain containing 2	Q8BH64	-2.522	0.286
EIF5A	eukaryotic translation initiation factor 5A	A0A0A0MQM0	-1.028	0.953
ENO1	enolase 1	P17182	0.122	0.58
EPB41	erythrocyte membrane protein band 4.1	P48193	2.197	0.211
EPB42	erythrocyte membrane protein band 4.2	Q3T9M7	2.643	0.117
EPHX1	epoxide hydrolase 1	F6YTS6	-4.816	0.0635
EPPK1	epiplakin 1	Q8R0W0	0.499	0.932
EZR	ezrin	Q3TCP5	-0.867	0.0701
FABP4	fatty acid binding protein 4	Q542H7	5.424	0.0322
FABP5	fatty acid binding protein 5	Q3TLH6	4.187	0.618
FASN	fatty acid synthase	Q3UHT6	-3.749	0.00381
FDPS	farnesyl diphosphate synthase	Q3US29	2.12	0.84
FH	fumarate hydratase	P97807	-1.944	0.0716
FKBP2	FKBP prolyl isomerase 2	Q3UND3	-0.77	0.0962
FLNA	filamin A	Q3U7N9	-3.58	0.044
FMO2	flavin containing dimethylaniline monoxygenase 2	D3YVR1	0.325	0.448
G6PD	glucose-6-phosphate dehydrogenase	Q3TNL1	0.221	0.321
GANAB	glucosidase II alpha subunit	Q3UE86	-1.2	0.113
GAPDH	glyceraldehyde-3-phosphate dehydrogenase	S4R257	-0.959	0.187
GATD3A/GATD3B	glutamine amidotransferase like class 1 domain containing 3A	Q9D172	-0.193	0.623
GDA	guanine deaminase	Q6DFY1	0.494	0.719
GDI1	GDP dissociation inhibitor 1	P50396	-1.111	0.121
GDI2	GDP dissociation inhibitor 2	Q3UPA3	-0.515	0.765
GFAP	glial fibrillary acidic protein	Q7TQ30	-0.038	0.365
GLO1	glyoxalase I	Q9CPU0	-0.881	0.00914
GLOD4	glyoxalase domain containing 4	Q7TMP4	0.871	0.0833
GLUD1	glutamate dehydrogenase 1	P26443	1.778	0.34
Gm3839	glyceraldehyde-3-phosphate dehydrogenase pseudogene	S4R1W1	-0.927	0.107
Gm5409	Try10-like trypsinogen pseudogene	Q7M754	-0.056	0.69
Gm10358	glyceraldehyde-3-phosphate dehydrogenase pseudogene	A0A1D5RLD8	-0.983	0.122
Gm10481	glyceraldehyde-3-phosphate dehydrogenase pseudogene	Q3TUZ9	0.71	0.0332
Gm11639	predicted gene 11639	A0A1D5RLM8	2.596	0.85
Gm12728	peptidyl-prolyl cis-trans isomerase A pseudogene 4_954.1	V9GXC1	0.634	0.0454
Gm21596/Hmgb1	high mobility group box 1	Q8BNM0	-3.626	0.00737
GNAI2	G protein subunit alpha i2	A0A0A6YWA9	-1.881	0.0438
GOT2	glutamic-oxaloacetic transaminase 2	P05202	-1.158	0.24
GPI	glucose-6-phosphate isomerase	B7ZWL9	-2.535	0.916
GPX1	glutathione peroxidase 1	A0A0A6YY34	0.921	0.929
GSN	gelsolin	Q3TGJ9	1.069	0.47
GSR	glutathione-disulfide reductase	Q3UAS7	-2.116	0.0269
GSTA3	glutathione S-transferase alpha 3	K9JA27	-2.376	0.135
Gsta4	glutathione S-transferase, alpha 4	P24472	3.49	0.21
GSTA5	glutathione S-transferase alpha 5	Q6P8Q0	-0.109	0.695
GSTK1	glutathione S-transferase kappa 1	Q9DCM2	-4.28	0.95
GSTM1	glutathione S-transferase mu 1	D3YX76	0.678	0.578
GSTM2	glutathione S-transferase mu 2	D3YVP6	1.665	0.587
Gstm3	glutathione S-transferase, mu 3	P19639	-0.006	0.619
GSTM5	glutathione S-transferase mu 5	P10649	-0.749	0.541
GSTO1	glutathione S-transferase omega 1	O09131	-1.111	0.0261
GSTP1	glutathione S-transferase pi 1	P19157	-1.269	0.124
Gstt1	glutathione S-transferase, theta 1	Q9DCY6	4.146	0.397
H2BC1	H2B clustered histone 1	A0JNS9	0.428	0.865
H2BC17	H2B clustered histone 17	Q8C622	3.613	0.354
H3-3A/H3-3B	H3.3 histone A	E0CZ27	-0.615	0.518
HADH	hydroxyacyl-CoA dehydrogenase	Q61425	-0.143	0.202
HADHA	hydroxyacyl-CoA dehydrogenase trifunctional multienzyme complex subunit alpha	Q3TB39	-0.099	0.562
HBA1/HBA2	hemoglobin subunit alpha 2	P01942	0.429	0.305
HBB	hemoglobin subunit beta	E9Q223	0.035	0.981
Hbb-b1	hemoglobin, beta adult major chain	A8DUK0	0.372	0.564
Hbb-b2	hemoglobin, beta adult minor chain	Q9QUN8	-0.124	0.279
HBG2	hemoglobin subunit gamma 2	P02104	-3.876	0.777
HBZ	hemoglobin subunit zeta	A7M7S6	3.426	0.758
HNRNPA0	heterogeneous nuclear ribonucleoprotein A0	Q9CX86	1.536	0.0345
Hnrnpa1	heterogeneous nuclear ribonucleoprotein A1	Q3TIK8	0.005	0.0933
Hnrnpa3	heterogeneous nuclear ribonucleoprotein A3	Q58E39	-2.181	0.926
HNRNPA2B1	heterogeneous nuclear ribonucleoprotein A2/B1	A0A0N4SUM2	0.233	0.873
HNRNPAB	heterogeneous nuclear ribonucleoprotein A/B	Q3TMZ8	0.104	0.402
HNRNPC	heterogeneous nuclear ribonucleoprotein C	Q3U6P5	-1.343	0.651
HNRNPD	heterogeneous nuclear ribonucleoprotein D	F6SHF3	1.309	0.796
HNRNPF	heterogeneous nuclear ribonucleoprotein F	Q8R582	-3.475	0.0996
HNRNPH1	heterogeneous nuclear ribonucleoprotein H1	Q8C2Q7	-3.022	0.562
HNRNPH2	heterogeneous nuclear ribonucleoprotein H2	Q3UR26	2.181	0.964
HNRNPK	heterogeneous nuclear ribonucleoprotein K	Q3U6X2	-0.928	0.282
HNRNPU	heterogeneous nuclear ribonucleoprotein U	Q3TS50	-3.094	0.0378
HSD11B1	hydroxysteroid 11-beta dehydrogenase 1	F2Z3U6	1.038	0.106
HSP90AB1	heat shock protein 90 alpha family class B member 1	E9Q0C3	-3.083	0.405
HSPA4	heat shock protein family A (Hsp70) member 4	Q99L75	0.252	0.876
HSPA8	heat shock protein family A (Hsp70) member 8	Q3UXU1	2.564	0.0806
HSPA9	heat shock protein family A (Hsp70) member 9	P38647	0.277	0.323
HSPB1	heat shock protein family B (small) member 1	Q545F4	-1.215	0.271
HYOU1	hypoxia up-regulated 1	Q8VCI2	1.307	0.231
IDH1	isocitrate dehydrogenase (NADP(+)) 1	Q3TJ51	-0.518	0.0411
IDH2	isocitrate dehydrogenase (NADP(+)) 2	D6RIL6	-1.486	0.987
IDH3A	isocitrate dehydrogenase (NAD(+)) 3 catalytic subunit alpha	Q9D6R2	0.16	0.744
IFI30	IFI30 lysosomal thiol reductase	Q9ESY9	-1.568	0.555
IGHM	immunoglobulin heavy constant mu	P01872	2.475	0.236
INMT	indolethylamine N-methyltransferase	P40936	-0.051	0.797
IQGAP1	IQ motif containing GTPase activating protein 1	Q9JKF1	-2.37	0.0441
KCTD12	potassium channel tetramerization domain containing 12	A0A0R4J2B2	-0.918	0.304
KRT1	keratin 1	P04264	-2.233	0.848
KRT2	keratin 2	P35908	0.119	0.943
KRT7	keratin 7	Q9DCV7	1.87	0.634
KRT8	keratin 8	P11679	-0.93	0.141
KRT15	keratin 15	B1AQ77	1.798	0.438
KRT18	keratin 18	P05784	-1.956	0.0658
KRT19	keratin 19	P19001	-1.082	0.155
Krt85	keratin 85	Q9Z2T6	-0.029	0.278
Krt90	keratin 90	Q148Q7	-0.58	0.327
LAMP3	lysosomal associated membrane protein 3	Q7TST5	-1.349	0.302
LCP1	lymphocyte cytosolic protein 1	Q3U6Z1	0.748	0.532
LDHA	lactate dehydrogenase A	Q99K20	0.752	0.107
LDHB	lactate dehydrogenase B	Q5M8R7	4.485	0.36
LGALS1	galectin 1	P16045	-1.408	0.65
LGALS3	galectin 3	Q3V471	2.811	0.656
LMAN2	lectin, mannose binding 2	Q9DBH5	-0.476	0.568
LMNA	lamin A/C	Q3U7I5	-2.062	0.801
LMNB1	lamin B1	Q8C553	-1.379	0.562
LMNB2	lamin B2	Q3V159	-1.064	0.678
LSP1	lymphocyte specific protein 1	A2A6J7	2.04	0.254
LTA4H	leukotriene A4 hydrolase	P24527	-0.203	0.887
LYZ	lysozyme	A0A077S2U6	-4.65	0.156
MACROH2A1	macroH2A.1 histone	Q8CA90	2.516	0.855
MAOB	monoamine oxidase B	E9Q3X6	4.312	0.41
MDH1	malate dehydrogenase 1	P14152	-1.461	0.119
MDH2	malate dehydrogenase 2	P08249	1.785	0.625
METTL7A	methyltransferase like 7A	Q1XG79	-2.124	0.046
MGST1	microsomal glutathione S-transferase 1	E9QJW0	2.064	0.175
MPP1	membrane palmitoylated protein 1	A2AN84	1.72	0.00159
MSN	moesin	P26041	0.478	0.788
MYH9	myosin heavy chain 9	A2VCK0	-1.655	0.343
MYH10	myosin heavy chain 10	Q4KMN4	0.187	0.141
MYH11	myosin heavy chain 11	O08638	-0.86	0.0719
MYH14	myosin heavy chain 14	A0A140LI60	2.01	0.966
MYL6	myosin light chain 6	Q642K0	0.019	0.971
MYL12A	myosin light chain 12A	Q3THE2	-0.224	0.106
MYL12B	myosin light chain 12B	D3YV37	-4.6	0.0859
MYLK	myosin light chain kinase	B1B1A8	-0.645	0.362
NACA	nascent polypeptide associated complex subunit alpha	Q3UK68	-1.576	0.568
NAXD	NAD(P)HX dehydratase	K3W4M4	-0.354	0.221
NAXE	NAD(P)HX epimerase	Q8K4Z3	4.218	0.117
NCL	nucleolin	Q8CD23	-1.43	0.813
NME2	NME/NM23 nucleoside diphosphate kinase 2	B0LAA8	-0.072	0.563
NOMO1 (includes others)	NODAL modulator 1	Q6GQT9	-0.136	0.16
NPM1	nucleophosmin 1	Q3UDA7	-0.184	0.11
OAT	ornithine aminotransferase	Q3UJK5	-0.131	0.815
OGDH	oxoglutarate dehydrogenase	Z4YJV4	0.262	0.222
OGDHL	oxoglutarate dehydrogenase like	E9Q7L0	6.176	0.136
OXCT1	3-oxoacid CoA-transferase 1	Q9CRF4	-0.217	0.407
P4HB	prolyl 4-hydroxylase subunit beta	Q3TIQ5	-1.063	0.146
PARVA	parvin alpha	Q8C5R4	0.064	0.663
PCBP1	poly(rC) binding protein 1	P60335	-3.688	0.105
PDHA1	pyruvate dehydrogenase E1 subunit alpha 1	Q3UFJ3	0.48	0.644
PDHB	pyruvate dehydrogenase E1 subunit beta	Q9D051	6.398	0.0922
PDIA3	protein disulfide isomerase family A member 3	P27773	-0.329	0.06
PDIA4	protein disulfide isomerase family A member 4	A0A0R4J0Z1	1.51	0.368
PDIA6	protein disulfide isomerase family A member 6	Q3TJL8	2.393	0.167
PEBP1	phosphatidylethanolamine binding protein 1	Q3TGC5	-2.611	0.0404
PFN1	profilin 1	Q3U7V7	-3.261	0.205
PGAM1	phosphoglycerate mutase 1	Q3U7Z6	-1.97	0.535
PGD	phosphogluconate dehydrogenase	Q91YT9	-2.591	0.0625
PKM	pyruvate kinase M1/2	Q91YI8	0.686	0.297
PLEC	plectin	Q6S393	-0.168	0.638
PLIN4	perilipin 4	O88492	1.443	0.558
PLS3	plastin 3	Q3UKB1	4.441	0.0785
PNP	purine nucleoside phosphorylase	Q543K9	-0.285	0.838
PON3	paraoxonase 3	Q62087	-6.887	0.123
POR	cytochrome p450 oxidoreductase	E9Q997	3.253	0.525
PPIA	peptidylprolyl isomerase A	Q3UAJ1	0.099	0.158
PPIB	peptidylprolyl isomerase B	Q6ZQM2	-0.186	0.672
PPP1CA	protein phosphatase 1 catalytic subunit alpha	Q3TYF5	-7.773	0.948
PPP1CB	protein phosphatase 1 catalytic subunit beta	P62141	-0.88	0.13
PPP2R1A	protein phosphatase 2 scaffold subunit Aalpha	Q8C2E1	2.323	0.308
PRDX1	peroxiredoxin 1	B1AXW4	3.153	0.11
PRDX2	peroxiredoxin 2	Q61171	0.611	0.449
PRDX3	peroxiredoxin 3	P20108	0.325	0.336
PRDX4	peroxiredoxin 4	B1AZS9	-2.362	0.075
PRDX5	peroxiredoxin 5	G3UZJ4	-0.77	0.0437
PRDX6	peroxiredoxin 6	Q8BPD3	-1.602	0.0604
Prdx6b	peroxiredoxin 6B	Q8BG37	2.319	0.37
PRPH	peripherin	G5E846	-1.741	0.75
Prss1 (includes others)	protease, serine 1 (trypsin 1)	Q9Z1R9	2.825	0.9
PSMA7	proteasome 20S subunit alpha 7	Q3UIT9	4.353	0.229
PSMC5	proteasome 26S subunit, ATPase 5	Q8K1K2	1.77	0.522
PSME1	proteasome activator subunit 1	G3UXY0	0.942	0.914
PTBP1	polypyrimidine tract binding protein 1	Q3T984	1.389	0.915
PTGES3	prostaglandin E synthase 3	Q9CRH1	2.178	0.478
PTGIS	prostaglandin I2 synthase	Q8BXC0	-2.099	0.0546
PTPA	protein phosphatase 2 phosphatase activator	Q8C0E1	0.128	0.544
PTPN6	protein tyrosine phosphatase non-receptor type 6	Q3UB72	-3.56	0.256
RAB11B	RAB11B, member RAS oncogene family	Q3UZ37	-0.576	0.888
RAB1A	RAB1A, member RAS oncogene family	Q3UB66	0.014	0.209
RACK1	receptor for activated C kinase 1	Q5NCC6	0.468	0.777
RAN	RAN, member RAS oncogene family	Q3ULW0	-0.086	0.143
RBMX	RNA binding motif protein X-linked	A2AFI4	3.436	0.439
RDX	radixin	Q3UJJ8	0.878	0.767
RHOC	ras homolog family member C	Q62159	-1.205	0.142
RNH1	ribonuclease/angiogenin inhibitor 1	Q3UM23	0.692	0.414
RPL9	ribosomal protein L9	Q5M9J5	4.033	0.725
RPL11	ribosomal protein L11	A2BH06	1.743	0.784
RPLP2	ribosomal protein lateral stalk subunit P2	P99027	-1.871	0.73
RPN2	ribophorin II	A2ACG7	1.189	0.522
RPS8	ribosomal protein S8	Q3UJU6	-0.116	0.449
RPS12	ribosomal protein S12	Q6ZWZ6	0.684	0.192
Rps3a1	ribosomal protein S3A1	Q3U5P8	-2.206	0.107
RPS4Y1	ribosomal protein S4 Y-linked 1	Q3UXQ6	-1.646	0.524
RPSA	ribosomal protein SA	B2CY77	-1.793	0.0792
RUVBL1	RuvB like AAA ATPase 1	Q3UJN2	1.693	0.38
S100A10	S100 calcium binding protein A10	Q3UF30	0.78	0.707
SAMHD1	SAM and HD domain containing deoxynucleoside triphosphate triphosphohydrolase 1	Q3TCJ7	-3.796	0.16
SCP2	sterol carrier protein 2	P32020	-0.549	0.0593
SCPEP1	serine carboxypeptidase 1	Q3U5P4	3.713	0.691
SDHA	succinate dehydrogenase complex flavoprotein subunit A	Q8K2B3	0.324	0.497
SEC14L2	SEC14 like lipid binding 2	Q99J08	2.423	0.0246
SEC14L3	SEC14 like lipid binding 3	Q5SQ27	-1.965	0.0117
SELENBP1	selenium binding protein 1	G3UWK0	1.731	0.911
SFTPA1	surfactant protein A1	Q6P8S2	-0.573	0.108
SFTPB	surfactant protein B	P50405	-0.483	0.716
SH3BGRL3	SH3 domain binding glutamate rich protein like 3	Q91VW3	1.403	0.642
SLC25A3	solute carrier family 25 member 3	Q3UB63	1.43	0.338
SLC25A4	solute carrier family 25 member 4	Q8BVI9	1.666	0.045
SLC25A5	solute carrier family 25 member 5	Q545A2	-0.84	0.187
SLC4A1	solute carrier family 4 member 1 (Diego blood group)	Q3TZ29	1.048	0.00442
SOD2	superoxide dismutase 2	Q3TJA2	-0.2	0.98
SPTA1	spectrin alpha, erythrocytic 1	Q3UQ30	0.866	0.354
SPTAN1	spectrin alpha, non-erythrocytic 1	B7ZWK3	-1.717	0.0134
SPTB	spectrin beta, erythrocytic	Q149M1	1.891	0.166
SPTBN1	spectrin beta, non-erythrocytic 1	Q3TTX2	-4.025	0.0532
SUCLG2	succinate-CoA ligase GDP-forming subunit beta	C6EQH3	7.047	0.244
TAGLN2	transgelin 2	Q9WVA4	-0.446	0.0417
TALDO1	transaldolase 1	A0A1B0GR11	-0.559	0.855
TARDBP	TAR DNA binding protein	Q05C33	0.463	0.979
TBC1D30	TBC1 domain family member 30	Q69ZT9	0.892	0.593
TGM2	transglutaminase 2	P21981	0.146	0.2
TKT	transketolase	P40142	-0.485	0.0763
TMED10	transmembrane p24 trafficking protein 10	Q9D1D4	0.362	0.572
TPI1	triosephosphate isomerase 1	H7BXC3	-0.418	0.0338
TPM3	tropomyosin 3	Q8C7C3	1.578	0.292
Tpm4	tropomyosin 4	Q6IRU2	-0.315	0.639
TPPP3	tubulin polymerization promoting protein family member 3	Q1JPR8	0.827	0.688
TPT1	tumor protein, translationally-controlled 1	P63028	3.983	0.116
TST	thiosulfate sulfurtransferase	Q545S0	-0.659	0.298
TUBA8	tubulin alpha 8	Q9JJZ2	-2.324	0.405
TUBA1B	tubulin alpha 1b	O89052	-3.344	0.185
TUBA1C	tubulin alpha 1c	Q3TIZ0	-1.393	0.22
TUBAL3	tubulin alpha like 3	Q3UX10	1.815	0.43
TUBB	tubulin beta class I	Q80ZV2	-0.432	0.265
TUBB1	tubulin beta 1 class VI	A2AQ07	6.691	0.303
TUBB6	tubulin beta 6 class V	Q3U9U3	0.262	0.0581
TXN	thioredoxin	P10639	-0.753	0.342
UBA1	ubiquitin like modifier activating enzyme 1	Q02053	1.823	0.16
UGT1A6	UDP glucuronosyltransferase family 1 member A6	Q6NSR5	-0.924	0.612
UQCRC1	ubiquinol-cytochrome c reductase core protein 1	Q3THM1	-0.497	0.492
USP5	ubiquitin specific peptidase 5	D3Z4K7	0.946	0.424
VAT1	vesicle amine transport 1	Q5RKP0	1.586	0.626
VCP	valosin containing protein	Q8BNF8	0.259	0.383
VDAC1	voltage dependent anion channel 1	Q3U6K8	-0.705	0.161
VDAC2	voltage dependent anion channel 2	D3YZT5	-1.334	0.894
VDAC3	voltage dependent anion channel 3	Q3TTN3	1.263	0.975
VIM	vimentin	A4IF59	-1.901	0.659
WDR1	WD repeat domain 1	A0A0J9YU05	3.768	0.0882
XDH	xanthine dehydrogenase	Q3UMS6	1.401	0.838
YWHAE	tyrosine 3-monooxygenase/tryptophan 5-monooxygenase activation protein epsilon	Q3V453	-1.116	0.0121
YWHAH	tyrosine 3-monooxygenase/tryptophan 5-monooxygenase activation protein eta	P68510	0.392	0.362
YWHAZ	tyrosine 3-monooxygenase/tryptophan 5-monooxygenase activation protein zeta	Q3UA58	-1.633	0.521
