# Supplementary material for: LRP1 loss in airway epithelium exacerbates smoke-induced oxidative damage and airway remodeling
Source: J Lipid Res. 2022 Feb 21;63(4):100185. doi: 10.1016/j.jlr.2022.100185 (PMC8953659; doi:10.1016/j.jlr.2022.100185)
Supplement: Supplemental Table S5 [file mmc6.xlsx]

## Sheet: LRP1 network AND Club LRP1 KO
Supplemental Table S5. Proteins detected in club cells and already in LRP1 network
Symbol	Entrez Gene Name	GenPept/UniProt/Swiss-Prot Accession	Expr Log Ratio	Expr p-value
ANXA1	annexin A1	Q3US43	0.254	0.22
CALR	calreticulin	P14211	-1.543	0.117
CANX	calnexin	Q3TXE5	0.092	0.945
CAV1	caveolin 1	D3Z148	0.021	0.477
CSRP1	cysteine and glycine rich protein 1	P97315	3.872	0.159
CTSD	cathepsin D	Q3TWR6	2.583	0.48
DPP4	dipeptidyl peptidase 4	Q3TR43	1.683	0.303
HNRNPL	heterogeneous nuclear ribonucleoprotein L	G5E924	1.722	0.435
HSP90AA1	heat shock protein 90 alpha family class A member 1	B7ZC50	-2.042	0.0731
HSP90B1	heat shock protein 90 beta family member 1	Q8C2R2	-1.739	0.373
HSPA5	heat shock protein family A (Hsp70) member 5	Q3U6V3	5.866	0.0256
HSPD1	heat shock protein family D (Hsp60) member 1	D3Z2F2	-5.013	0.131
LTF	lactotransferrin	B8YJF9	0.422	0.743
PC	pyruvate carboxylase	Q3UFS6	-1.88	0.816
PSAP	prosaposin	J3QPG5	-2.886	0.626
SEPTIN7	septin 7	Q5DTS3	-0.851	0.952
TLN1	talin 1	Q0V930	-1.386	0.459
TUBA4A	tubulin alpha 4a	A0A087WRB4	-0.984	0.214
TUBB3	tubulin beta 3 class III	Q9CRT0	-1.867	0.0539
TUBB2A	tubulin beta 2A class IIa	Q62363	-1.561	0.154
TUBB2B	tubulin beta 2B class IIb	Q9CWF2	-0.835	0.26
TUBB4A	tubulin beta 4A class IVa	Q9D6F9	-1.17	0.147
TUBB4B	tubulin beta 4B class IVb	Q9CVR0	-0.933	0.112
VCL	vinculin	Q64727	2.295	0.892
