# Supplementary material for: LRP1 loss in airway epithelium exacerbates smoke-induced oxidative damage and airway remodeling
Source: J Lipid Res. 2022 Feb 21;63(4):100185. doi: 10.1016/j.jlr.2022.100185 (PMC8953659; doi:10.1016/j.jlr.2022.100185)
Supplement: Supplemental Table S6 [file mmc7.xlsx]

## Sheet: Exclusive of LRP1 network
Supplemental Table S6. Proteins found only in LRP1 network and not in club cells
Symbol	Entrez Gene Name
A2M	alpha-2-macroglobulin
ABCA1	ATP binding cassette subfamily A member 1
ABCG5	ATP binding cassette subfamily G member 5
ABCG8	ATP binding cassette subfamily G member 8
ADAMTS4	ADAM metallopeptidase with thrombospondin type 1 motif 4
ADAMTS5	ADAM metallopeptidase with thrombospondin type 1 motif 5
ADGRE1	adhesion G protein-coupled receptor E1
AGT	angiotensinogen
AKT1	AKT serine/threonine kinase 1
ALG3	ALG3 alpha-1,3- mannosyltransferase
ANAPC10	anaphase promoting complex subunit 10
Ank2	ankyrin 2, brain
ANKS1B	ankyrin repeat and sterile alpha motif domain containing 1B
ANLN	anillin actin binding protein
APBA2	amyloid beta precursor protein binding family A member 2
APBB1	amyloid beta precursor protein binding family B member 1
APBB2	amyloid beta precursor protein binding family B member 2
APBB3	amyloid beta precursor protein binding family B member 3
APOC1	apolipoprotein C1
APOE	apolipoprotein E
APP	amyloid beta precursor protein
ASPSCR1	ASPSCR1 tether for SLC2A4, UBX domain containing
ATF6	activating transcription factor 6
ATPAF1	ATP synthase mitochondrial F1 complex assembly factor 1
BACE1	beta-secretase 1
BCKDHB	branched chain keto acid dehydrogenase E1 subunit beta
BLMH	bleomycin hydrolase
C3	complement C3
C17orf80	chromosome 17 open reading frame 80
C1QA	complement C1q A chain
C1QB	complement C1q B chain
C1QC	complement C1q C chain
C1R	complement C1r
C1S	complement C1s
C4BPB	complement component 4 binding protein beta
CACNA1A	calcium voltage-gated channel subunit alpha1 A
CALCR	calcitonin receptor
CAMK2A	calcium/calmodulin dependent protein kinase II alpha
CASP8	caspase 8
CBL	Cbl proto-oncogene
CC2D1A	coiled-coil and C2 domain containing 1A
Ccl2	chemokine (C-C motif) ligand 2
CCL2	C-C motif chemokine ligand 2
CCL4	C-C motif chemokine ligand 4
CCL3L3	C-C motif chemokine ligand 3 like 3
CCN2	cellular communication network factor 2
CD14	CD14 molecule
CD36	CD36 molecule
CD68	CD68 molecule
CDH1	cadherin 1
CDH2	cadherin 2
CEP192	centrosomal protein 192
CHFR	checkpoint with forkhead and ring finger domains
CHUK	component of inhibitor of nuclear factor kappa B kinase complex
CNP	2',3'-cyclic nucleotide 3' phosphodiesterase
COL1A1	collagen type I alpha 1 chain
COL1A2	collagen type I alpha 2 chain
COL3A1	collagen type III alpha 1 chain
COPS5	COP9 signalosome subunit 5
CREB1	cAMP responsive element binding protein 1
CSNK1D	casein kinase 1 delta
CTNNA2	catenin alpha 2
CTSG	cathepsin G
CUBN	cubilin
DAB1	DAB adaptor protein 1
DAB2	DAB adaptor protein 2
DCN	decorin
DDIT3	DNA damage inducible transcript 3
DEFA1 (includes others)	defensin alpha 1
DIAPH1	diaphanous related formin 1
DLG4	discs large MAGUK scaffold protein 4
DUSP10	dual specificity phosphatase 10
EGFR	epidermal growth factor receptor
EHD1	EH domain containing 1
ELANE	elastase, neutrophil expressed
ERAL1	Era like 12S mitochondrial rRNA chaperone 1
ERFE	erythroferrone
F8	coagulation factor VIII
F9	coagulation factor IX
FANCD2	FA complementation group D2
FBXO6	F-box protein 6
FCN2	ficolin 2
FDFT1	farnesyl-diphosphate farnesyltransferase 1
FMR1	FMRP translational regulator 1
FN1	fibronectin 1
FOXB1	forkhead box B1
FOXF2	forkhead box F2
FURIN	furin, paired basic amino acid cleaving enzyme
FZD1	frizzled class receptor 1
GATB	glutamyl-tRNA amidotransferase subunit B
GCNT1	glucosaminyl (N-acetyl) transferase 1
GFPT1	glutamine--fructose-6-phosphate transaminase 1
GFPT2	glutamine-fructose-6-phosphate transaminase 2
GIPC1	GIPC PDZ domain containing family member 1
GLI2	GLI family zinc finger 2
GLI3	GLI family zinc finger 3
GLMP	glycosylated lysosomal membrane protein
GLUL	glutamate-ammonia ligase
GNAO1	G protein subunit alpha o1
GNB2	G protein subunit beta 2
GRIA1	glutamate ionotropic receptor AMPA type subunit 1
GRIN1	glutamate ionotropic receptor NMDA type subunit 1
GRIN2A	glutamate ionotropic receptor NMDA type subunit 2A
GRIN2B	glutamate ionotropic receptor NMDA type subunit 2B
GSK3B	glycogen synthase kinase 3 beta
GULP1	GULP PTB domain containing engulfment adaptor 1
HARS2	histidyl-tRNA synthetase 2, mitochondrial
HASPIN	histone H3 associated protein kinase
HNRNPDL	heterogeneous nuclear ribonucleoprotein D like
HPX	hemopexin
IDE	insulin degrading enzyme
IGF1R	insulin like growth factor 1 receptor
IGFBP3	insulin like growth factor binding protein 3
IHH	Indian hedgehog signaling molecule
IKBKB	inhibitor of nuclear factor kappa B kinase subunit beta
IKZF1	IKAROS family zinc finger 1
IL4	interleukin 4
IL6	interleukin 6
IL1B	interleukin 1 beta
Ins1	insulin I
INSR	insulin receptor
INTS3	integrator complex subunit 3
INTS6	integrator complex subunit 6
IPO9	importin 9
ITGAM	integrin subunit alpha M
ITGB1	integrin subunit beta 1
ITGB1BP1	integrin subunit beta 1 binding protein 1
JAG1	jagged canonical Notch ligand 1
KAT5	lysine acetyltransferase 5
KCNMA1	potassium calcium-activated channel subfamily M alpha 1
KCTD18	potassium channel tetramerization domain containing 18
LCAT	lecithin-cholesterol acyltransferase
LCOR	ligand dependent nuclear receptor corepressor
LDLR	low density lipoprotein receptor
LDLRAP1	low density lipoprotein receptor adaptor protein 1
LEP	leptin
LEPR	leptin receptor
LGALS9	galectin 9
LIPC	lipase C, hepatic type
LOXL2	lysyl oxidase like 2
LPA	lipoprotein(a)
LPL	lipoprotein lipase
LRP1	LDL receptor related protein 1
LRP2	LDL receptor related protein 2
LRP4	LDL receptor related protein 4
LRP8	LDL receptor related protein 8
LRP1B	LDL receptor related protein 1B
LRPAP1	LDL receptor related protein associated protein 1
MAG	myelin associated glycoprotein
MAP1A	microtubule associated protein 1A
MAP1B	microtubule associated protein 1B
MAP2K1	mitogen-activated protein kinase kinase 1
MAP2K7	mitogen-activated protein kinase kinase 7
MAPK3	mitogen-activated protein kinase 3
MAPK8IP1	mitogen-activated protein kinase 8 interacting protein 1
MAPK8IP2	mitogen-activated protein kinase 8 interacting protein 2
MAPRE1	microtubule associated protein RP/EB family member 1
MAPT	microtubule associated protein tau
MBL2	mannose binding lectin 2
MBP	myelin basic protein
MDK	midkine
MELTF	melanotransferrin
MEOX2	mesenchyme homeobox 2
MIR17HG	miR-17-92a-1 cluster host gene
MMP2	matrix metallopeptidase 2
MMP9	matrix metallopeptidase 9
MMP13	matrix metallopeptidase 13
MMP14	matrix metallopeptidase 14
MMP15	matrix metallopeptidase 15
MMP16	matrix metallopeptidase 16
MMP17	matrix metallopeptidase 17
MRC2	mannose receptor C type 2
MTDH	metadherin
MTG2	mitochondrial ribosome associated GTPase 2
MTO1	mitochondrial tRNA translation optimization 1
MTPAP	mitochondrial poly(A) polymerase
MYO18A	myosin XVIIIA
NCSTN	nicastrin
NDUFAF7	NADH:ubiquinone oxidoreductase complex assembly factor 7
NEDD9	neural precursor cell expressed, developmentally down-regulated 9
NGF	nerve growth factor
NME4	NME/NM23 nucleoside diphosphate kinase 4
NOCT	nocturnin
NOS2	nitric oxide synthase 2
NOS3	nitric oxide synthase 3
NOS1AP	nitric oxide synthase 1 adaptor protein
NOTCH3	notch receptor 3
NPC2	NPC intracellular cholesterol transporter 2
NPRL3	NPR3 like, GATOR1 complex subunit
NSFL1C	NSFL1 cofactor
NUP155	nucleoporin 155
OCLN	occludin
PABPN1	poly(A) binding protein nuclear 1
PACSIN1	protein kinase C and casein kinase substrate in neurons 1
PADI2	peptidyl arginine deiminase 2
PAPSS1	3'-phosphoadenosine 5'-phosphosulfate synthase 1
PDGFB	platelet derived growth factor subunit B
PDGFRB	platelet derived growth factor receptor beta
PDIA2	protein disulfide isomerase family A member 2
PID1	phosphotyrosine interaction domain containing 1
PLA2G4A	phospholipase A2 group IVA
PLAT	plasminogen activator, tissue type
PLAU	plasminogen activator, urokinase
PLAUR	plasminogen activator, urokinase receptor
PLCB1	phospholipase C beta 1
PLD3	phospholipase D family member 3
PLIN2	perilipin 2
PLP1	proteolipid protein 1
PLXNB1	plexin B1
PPP6C	protein phosphatase 6 catalytic subunit
PRKACA	protein kinase cAMP-activated catalytic subunit alpha
PRKCA	protein kinase C alpha
PRKCB	protein kinase C beta
PRKCE	protein kinase C epsilon
PRKCH	protein kinase C eta
PRNP	prion protein
PSEN1	presenilin 1
PSEN2	presenilin 2
PTCD2	pentatricopeptide repeat domain 2
PTGES2	prostaglandin E synthase 2
PTGS2	prostaglandin-endoperoxide synthase 2
PTPN11	protein tyrosine phosphatase non-receptor type 11
PTPRR	protein tyrosine phosphatase receptor type R
PXN	paxillin
Pzp	PZP, alpha-2-macroglobulin like
PZP	PZP alpha-2-macroglobulin like
RAB34	RAB34, member RAS oncogene family
RAC1	Rac family small GTPase 1
RANBP9	RAN binding protein 9
RELA	RELA proto-oncogene, NF-kB subunit
RHOA	ras homolog family member A
RIC8B	RIC8 guanine nucleotide exchange factor B
RNF4	ring finger protein 4
ROCK2	Rho associated coiled-coil containing protein kinase 2
RPL23	ribosomal protein L23
RPUSD3	RNA pseudouridine synthase D3
RTEL1	regulator of telomere elongation helicase 1
RXFP2	relaxin family peptide receptor 2
S100B	S100 calcium binding protein B
SAMD1	sterile alpha motif domain containing 1
SCN3A	sodium voltage-gated channel alpha subunit 3
SENP1	SUMO specific peptidase 1
SEPTIN2	septin 2
SEPTIN4	septin 4
SEPTIN8	septin 8
SERPINA1	serpin family A member 1
SERPINB3	serpin family B member 3
SERPINC1	serpin family C member 1
SERPIND1	serpin family D member 1
SERPINE1	serpin family E member 1
SERPINF1	serpin family F member 1
SERPING1	serpin family G member 1
SHC1	SHC adaptor protein 1
SHH	sonic hedgehog signaling molecule
SKIL	SKI like proto-oncogene
SLC16A3	solute carrier family 16 member 3
SLC25A6	solute carrier family 25 member 6
SLC25A23	solute carrier family 25 member 23
SLC25A25	solute carrier family 25 member 25
SLC25A30	solute carrier family 25 member 30
SLC25A46	solute carrier family 25 member 46
SLC26A6	solute carrier family 26 member 6
SLC2A3	solute carrier family 2 member 3
SLC2A4	solute carrier family 2 member 4
SLK	STE20 like kinase
SMO	smoothened, frizzled class receptor
SMOC1	SPARC related modular calcium binding 1
SNRNP70	small nuclear ribonucleoprotein U1 subunit 70
SNX17	sorting nexin 17
SORL1	sortilin related receptor 1
SOWAHC	sosondowah ankyrin repeat domain family member C
SQSTM1	sequestosome 1
SRC	SRC proto-oncogene, non-receptor tyrosine kinase
SREBF2	sterol regulatory element binding transcription factor 2
SRF	serum response factor
STAT4	signal transducer and activator of transcription 4
STUB1	STIP1 homology and U-box containing protein 1
Svs2	seminal vesicle secretory protein 2
SYK	spleen associated tyrosine kinase
SYNJ2BP	synaptojanin 2 binding protein
TBC1D4	TBC1 domain family member 4
TCAF1	TRPM8 channel associated factor 1
TCF4	transcription factor 4
TFPI	tissue factor pathway inhibitor
TGFB1	transforming growth factor beta 1
THBS1	thrombospondin 1
THBS2	thrombospondin 2
TIMP1	TIMP metallopeptidase inhibitor 1
TIMP2	TIMP metallopeptidase inhibitor 2
TIMP3	TIMP metallopeptidase inhibitor 3
TNF	tumor necrosis factor
TNKS	tankyrase
TNKS2	tankyrase 2
TTC19	tetratricopeptide repeat domain 19
TTPA	alpha tocopherol transfer protein
TUBA1A	tubulin alpha 1a
TUBB8	tubulin beta 8 class VIII
TUT7	terminal uridylyl transferase 7
TYW3	tRNA-yW synthesizing protein 3 homolog
UBA52	ubiquitin A-52 residue ribosomal protein fusion product 1
USP3	ubiquitin specific peptidase 3
VIRMA	vir like m6A methyltransferase associated
VLDLR	very low density lipoprotein receptor
VPS29	VPS29 retromer complex component
VTN	vitronectin
VWF	von Willebrand factor
WNT1	Wnt family member 1
WNT10B	Wnt family member 10B
WNT5A	Wnt family member 5A
WT1	WT1 transcription factor
YARS2	tyrosyl-tRNA synthetase 2
YWHAG	tyrosine 3-monooxygenase/tryptophan 5-monooxygenase activation protein gamma
ZC3H8	zinc finger CCCH-type containing 8
ZFP41	ZFP41 zinc finger protein
ZFYVE26	zinc finger FYVE-type containing 26
