# Supplementary material for: LRP1 loss in airway epithelium exacerbates smoke-induced oxidative damage and airway remodeling
Source: J Lipid Res. 2022 Feb 21;63(4):100185. doi: 10.1016/j.jlr.2022.100185 (PMC8953659; doi:10.1016/j.jlr.2022.100185)
Supplement: Supplemental Table S7 [file mmc8.xlsx]

## Sheet: Sheet1
Supplemetal table S7. Proteins identified in WT and Club LRP1-/- mice exposed to room air and 6 months of smoke.
			Club-LRP1-/- room air		WT Smoke		Club-LRP1-/- smoke
Symbol	Entrez Gene Name	UniProt ID	Expr Log Ratio	Expr p-value	Expr Log Ratio	Expr p-value	Expr Log Ratio	Expr p-value
ABRACL	ABRA C-terminal like	E9QMV2	1.751	0.588	-1.33	0.00881	1.049	0.5
ACAA2	acetyl-CoA acyltransferase 2	Q8BWT1	-5.815	0.0681	0.827	0.192	0.798	0.123
ACADL	acyl-CoA dehydrogenase long chain	A0A0R4J083	1.577	0.424	1.795	0.00655	1.599	0.0211
ACADS	acyl-CoA dehydrogenase short chain	Q07417	-2.585	0.375	-3.154	0.514	-2.211	0.651
ACAT1	acetyl-CoA acetyltransferase 1	Q3TQP7	-1.014	0.875	-0.996	0.523	-2.051	0.633
ACLY	ATP citrate lyase	Q3TS02	3.753	0.569	5.44	0.0142	3.831	0.0315
ACO2	aconitase 2	Q99KI0	0.19	0.036	1.369	0.303	1.705	0.542
ACOT7	acyl-CoA thioesterase 7	E9PYH2	-1.309	0.303	3.663	0.153	3.664	0.284
ACSF2	acyl-CoA synthetase family member 2	Q8VCW8	-0.752	0.263	-0.323	0.72	2.566	0.0641
ACTA1	actin alpha 1, skeletal muscle	Q61272	-1.831	0.568	3.807	0.00705	1.388	0.00179
ACTA2	actin alpha 2, smooth muscle	P62737	-1.511	0.601	2.979	0.00322	1.162	0.0102
ACTB	actin beta	E9Q2D1	2.03	0.56	4.656	0.0136	2.682	0.000808
ACTBL2	actin beta like 2	Q8BFZ3	0.655	0.763	3.011	0.00452	3.57	0.000886
ACTC1	actin alpha cardiac muscle 1	P68033	-1.168	0.6	3.281	0.0015	1.425	0.00754
ACTG1	actin gamma 1	B1ATY1	-3.125	0.0586	3.002	0.0156	2.925	0.0357
ACTG2	actin gamma 2, smooth muscle	P63268	-1.557	0.473	3.401	0.0247	1.413	0.00684
ACTN1	actinin alpha 1	Q7TPR4	-1.159	0.0398	0.237	0.648	0.88	0.0876
Actn3	actinin alpha 3	O88990	-2.389	0.704	1.447	0.0849	1.227	0.0534
ACTN4	actinin alpha 4	Q8BP35	-2.029	0.0215	3.753	0.00901	3.326	0.01
ACTR3	actin related protein 3	Q9ERF8	-0.58	0.0301	3.518	0.00133	3.795	0.000313
ACTR3B	actin related protein 3B	Q641P0	-2.564	0.526	1.297	0.226	0.146	0.613
ADD2	adducin 2	Q8C0Y2	2.741	0.0519	0.155	0.771	-1.048	0.163
ADH5	alcohol dehydrogenase 5 (class III), chi polypeptide	Q6P5I3	-1.825	0.0297	-2.063	0.00392	-3.063	0.0228
ADH1C	alcohol dehydrogenase 1C (class I), gamma polypeptide	P00329	-5.072	0.0189	-3.881	0.18	-2.056	0.395
AHCY	adenosylhomocysteinase	Q5M9P0	-0.62	0.52	0.277	0.122	0.284	0.879
AHNAK	AHNAK nucleoprotein	A0PJF4	-1.325	0.442	1.62	0.0177	2.282	0.00123
AK3	adenylate kinase 3	Q9D8W6	0.436	0.646	0.957	0.149	1.531	0.00215
AKR1A1	aldo-keto reductase family 1 member A1	Q80XJ7	1.236	0.908	1.18	0.391	0.912	0.777
ALAD	aminolevulinate dehydratase	Q9DD05	1.069	0.94	-0.281	0.0541	-0.68	0.0328
ALB	albumin	Q546G4	3.021	0.258	-3.211	0.0157	-6.377	0.00166
ALCAM	activated leukocyte cell adhesion molecule	F6QH25	-3.841	0.141	-5.538	0.0279	-5.826	0.0259
ALDH2	aldehyde dehydrogenase 2 family member	A0A0G2JFQ0	-1.925	0.123	2.922	0.0019	3.655	0.0114
ALDH1A1	aldehyde dehydrogenase 1 family member A1	P24549	-1.197	0.0546	1.727	0.0111	2.632	0.0408
ALDH1A2	aldehyde dehydrogenase 1 family member A2	Q62148	1.267	0.221	2.114	0.0289	1.992	0.0713
Aldh1a7	aldehyde dehydrogenase family 1, subfamily A7	O35945	-2.197	0.00214	1.09	0.358	0.76	0.95
ALDH3A1	aldehyde dehydrogenase 3 family member A1	B7ZN13	-2.083	0.926	1.387	0.306	3.313	0.101
ALDH6A1	aldehyde dehydrogenase 6 family member A1	Q8K0L1	-0.695	0.822	3.814	0.00281	4.956	6.48e-05
ALDOA	aldolase, fructose-bisphosphate A	D3YWI1	-3.845	0.872	4.291	0.00288	4.249	0.000874
Aldoart1	aldolase 1 A, retrogene 1	Q9CPQ9	-0.778	0.876	5.418	0.000883	4.109	0.0234
ALDOC	aldolase, fructose-bisphosphate C	P05063	-2.904	0.596	2.03	0.00941	2.201	0.00161
ANK1	ankyrin 1	D6RJ51	1.15	0.725	-2.057	0.193	-2.377	0.00371
ANXA1	annexin A1	Q3US43	0.254	0.22	-1.199	0.153	0.278	0.911
ANXA2	annexin A2	Q9CZI7	-1.192	0.175	1.247	0.0899	0.838	0.0411
ANXA3	annexin A3	Q3U737	-2.148	0.82	4.061	0.00403	2.998	0.0024
ANXA4	annexin A4	Q7TMN7	-0.681	0.27	-2.668	0.043	-2.45	0.0746
ANXA5	annexin A5	P48036	-1.079	0.367	-0.562	0.985	-0.58	0.58
ANXA6	annexin A6	Q3UDK4	-0.817	0.0845	-1.654	0.0368	-1.35	0.167
ANXA7	annexin A7	Q3TJ49	0.271	0.906	-0.729	0.73	1.624	0.333
ANXA11	annexin A11	D3Z7U0	0.181	0.847	-5.964	0.232	-1.043	0.784
Aox3	aldehyde oxidase 3	Q6V956	1.578	0.805	-2.495	0.572	-0.941	0.759
AP1B1	adaptor related protein complex 1 subunit beta 1	Q8CC13	-1.732	0.838	-0.247	0.33	1.323	0.946
APEH	acylaminoacyl-peptide hydrolase	A0A0R4J107	0.836	0.194	-0.969	0.0383	-0.579	0.489
AQP1	aquaporin 1 (Colton blood group)	Q3TLW5	1.458	0.654	2.299	0.0411	2.855	0.00285
Arf2	ADP-ribosylation factor 2	Q8BSL7	-0.259	∞	-0.414	0.822	0.077	0.876
ARF3	ADP ribosylation factor 3	P61205	-0.77	0.101	-0.884	0.497	-0.636	0.684
ARF4	ADP ribosylation factor 4	E9Q798	-0.734	0.0354	0.755	0.894	0.961	0.459
ARHGDIA	Rho GDP dissociation inhibitor alpha	Q99PT1	-0.102	0.0668	-0.916	0.0406	-0.954	0.308
ARHGDIB	Rho GDP dissociation inhibitor beta	Q61599	-0.495	0.368	-0.245	0.784	-0.46	0.984
ARPC1B	actin related protein 2/3 complex subunit 1B	Q91Z25	-0.562	0.271	1.388	0.623	-1.197	0.224
ATIC	5-aminoimidazole-4-carboxamide ribonucleotide formyltransferase/IMP cyclohydrolase	Q9CWJ9	0.455	0.279	-0.038	0.29	-1.964	0.766
ATL3	atlastin GTPase 3	E9PYT3	-0.235	0.781	-2.02	0.0708	-1.01	0.641
ATOX1	antioxidant 1 copper chaperone	O08997	-1.363	0.664	3.352	0.00669	1.314	0.0386
ATP1A1	ATPase Na+/K+ transporting subunit alpha 1	Q8R3M4	0.635	0.368	2.101	0.000105	2.813	0.0286
ATP5F1A	ATP synthase F1 subunit alpha	D6RJ16	-1.504	0.464	2.69	0.0107	1.406	0.134
ATP5F1B	ATP synthase F1 subunit beta	Q3U774	-0.821	0.222	-0.386	0.61	0.838	0.827
ATP5PB	ATP synthase peripheral stalk-membrane subunit b	Q3UF04	-1.837	0.61	-1.212	0.953	-0.44	0.512
ATP5PD	ATP synthase peripheral stalk subunit d	B1ASE2	2.868	0.0809	4.78	0.00852	3.277	0.0285
ATP5PO	ATP synthase peripheral stalk subunit OSCP	Q3THG0	-1.054	0.513	0.873	0.0642	3.29	0.0948
ATP6V1A	ATPase H+ transporting V1 subunit A	P50516	-0.78	0.083	1.31	0.00213	1.992	0.0721
ATP6V1B2	ATPase H+ transporting V1 subunit B2	B0LAC8	3.004	0.578	-0.785	0.811	-0.825	0.386
ATP6V1E1	ATPase H+ transporting V1 subunit E1	A0A0N4SW07	2.932	0.0434	5.571	0.028	4.924	0.0113
BLVRA	biliverdin reductase A	A2ASB8	4.328	0.063	2.812	0.00106	2.572	0.00542
BPHL	biphenyl hydrolase like	Q3TDN8	1.727	0.138	0.694	0.0849	1.793	0.175
C1QBP	complement C1q binding protein	Q8R5L1	-0.302	0.324	-1.67	0.1	-1.36	0.345
CA1	carbonic anhydrase 1	D3YYQ4	-0.69	0.509	-2.807	0.438	-2.81	0.589
CA2	carbonic anhydrase 2	P00920	-0.52	0.668	-1.646	0.0195	-1.814	0.0339
Calm1 (includes others)	calmodulin 1	Q3UKW2	-0.059	0.285	3.893	0.00088	2.362	0.206
CALR	calreticulin	P14211	-1.543	0.117	1.264	0.0229	1.667	0.00402
CANX	calnexin	Q3TXE5	0.092	0.945	0.456	0.0747	0.086	0.764
CAP1	cyclase associated actin cytoskeleton regulatory protein 1	Q3UVJ2	5.316	0.404	5.904	0.175	4.526	0.421
CAPG	capping actin protein, gelsolin like	Q3TNN6	0.688	0.553	3.451	0.00146	3.592	0.000664
CAPZA2	capping actin protein of muscle Z-line subunit alpha 2	Q3UCD2	1.297	0.102	4.78	0.00323	3.692	0.00485
CAT	catalase	Q3UF58	0.8	0.31	-0.964	0.0196	0.791	0.057
CAV1	caveolin 1	D3Z148	0.021	0.477	-0.578	0.175	-0.952	0.145
CAVIN1	caveolae associated protein 1	Q3U4N4	-0.424	0.987	1.022	0.0994	2.75	0.172
CBR1	carbonyl reductase 1	P48758	-0.833	0.381	1.391	0.054	1.692	0.0196
Cbr2	carbonyl reductase 2	P08074	-2.353	0.208	0.679	0.592	0.479	0.899
CBX3	chromobox 3	Q32P00	-1.203	0.746	-1.594	0.312	1.013	0.507
CCT2	chaperonin containing TCP1 subunit 2	Q9JJD8	1.286	0.324	1.83	0.0668	1.981	0.0637
CCT3	chaperonin containing TCP1 subunit 3	Q3TBM6	-1.223	0.509	-3.173	0.85	-3.89	0.577
Cdc42	cell division cycle 42	Q8BQ51	1.083	0.366	2.361	0.103	1.813	0.0273
CES1	carboxylesterase 1	Q8VCT4	-1.226	0.00127	-0.532	0.534	-0.313	0.714
Ces1e	carboxylesterase 1E	H3BL34	4.79	0.368	0.348	0.887	4.753	0.577
CFL1	cofilin 1	Q544Y7	-0.708	0.321	-1.096	0.351	-0.898	0.506
Chil3/Chil4	chitinase-like 3	Q91Z98	-1.403	0.0316	0.449	0.0817	1.039	0.0489
CLIC1	chloride intracellular channel 1	Q3TIP8	2.017	0.426	2.954	0.0145	1.801	0.113
CLTC	clathrin heavy chain	Q5SXR6	-4.87	0.109	-2.541	0.475	1.194	0.123
CNDP2	carnosine dipeptidase 2	Q6KAT3	1.166	0.491	1.221	0.0284	-0.379	0.947
CORO1A	coronin 1A	Q3U232	-0.895	0.5	-0.72	0.0537	-2.566	0.0731
COTL1	coactosin like F-actin binding protein 1	A0A1D5RLP1	-1.363	0.226	0.333	0.0532	-0.178	0.108
COX4I1	cytochrome c oxidase subunit 4I1	A2RSV8	-1.359	0.288	1.372	0.0108	2.612	0.00812
COX5A	cytochrome c oxidase subunit 5A	P12787	-0.554	0.72	-1.685	0.0201	-0.139	0.232
CPA3	carboxypeptidase A3	Q542E3	-0.882	0.399	1.438	0.301	-0.321	0.146
CROCC2	ciliary rootlet coiled-coil, rootletin family member 2	F6XLV1	-0.213	0.487	-0.787	0.17	-0.866	0.072
Csl	citrate synthase like	Q9DAM4	1.68	0.53	-0.182	0.0955	1.265	0.046
CSRP1	cysteine and glycine rich protein 1	P97315	3.872	0.159	3.756	0.0174	-3.085	0.271
CTSB	cathepsin B	Q3TVS6	6.529	0.0379	3.457	0.0637	5.666	0.0445
CTSC	cathepsin C	Q3UAF5	0.55	0.202	3.708	0.0011	3.754	0.00125
CTSD	cathepsin D	Q3TWR6	2.583	0.48	8.666	0.007	9.421	0.00171
CTSH	cathepsin H	Q922Q7	1.068	0.943	2.205	0.026	1.868	0.008
CTSS	cathepsin S	Q3UD32	0.198	0.416	2.649	0.0207	3.661	0.0299
Cyb5r3	cytochrome b5 reductase 3	Q9CY59	-0.485	0.0644	-0.865	0.284	-0.052	0.676
CYC1	cytochrome c1	Q9D0M3	0.629	0.513	0.974	0.0129	2.14	0.0231
CYCS	cytochrome c, somatic	Q56A15	-0.018	0.665	-0.567	0.504	1.261	0.0832
CYP2F1	cytochrome P450 family 2 subfamily F member 1	A0A0U1RPL9	2.863	0.0126	1.352	0.155	3.693	0.0053
CYRIB	CYFIP related Rac1 interactor B	Q921M7	2.374	0.0967	1.808	0.051	3.727	0.117
DBI	diazepam binding inhibitor, acyl-CoA binding protein	Q3ULV8	-5.112	0.261	1.489	0.0483	0.64	0.596
DDOST	dolichyl-diphosphooligosaccharide--protein glycosyltransferase non-catalytic subunit	Q3UC51	-3.539	0.756	0.173	0.489	1.054	0.0208
DDX39B	DExD-box helicase 39B	Q9Z1N5	-1.261	0.293	-0.192	0.311	-0.268	0.325
DECR1	2,4-dienoyl-CoA reductase 1	Q9CQ62	-2.594	0.488	0.223	0.94	2.387	0.934
DES	desmin	Q3V2C6	-5.124	0.883	-6.795	0.573	-6.647	0.227
DLD	dihydrolipoamide dehydrogenase	Q3TIE8	0.189	0.41	-1.867	0.754	0.719	0.769
DLST	dihydrolipoamide S-succinyltransferase	Q9D2G2	-0.272	0.627	1.001	0.0442	0.182	0.0283
DPP4	dipeptidyl peptidase 4	Q3TR43	1.683	0.303	3.191	0.000173	2.826	0.0198
DPYSL2	dihydropyrimidinase like 2	O08553	-1.376	0.437	1.533	0.069	0.544	0.523
DSTN	destrin, actin depolymerizing factor	Q4FK36	-1.858	0.0209	-0.579	0.737	-1.012	0.041
ECH1	enoyl-CoA hydratase 1	F7B227	-1.89	0.742	-0.136	0.873	0.597	0.218
ECHS1	enoyl-CoA hydratase, short chain 1	Q8BH95	0.327	0.662	0.937	0.107	1.131	0.0368
EEF2	eukaryotic translation elongation factor 2	Q3UZ14	0.48	0.265	-0.692	0.463	1.749	0.218
EEF1A1	eukaryotic translation elongation factor 1 alpha 1	Q3UZQ3	-2.269	0.0179	2.598	0.0362	1.56	0.00898
EEF1A2	eukaryotic translation elongation factor 1 alpha 2	P62631	0.912	0.342	3.415	0.0124	0.086	0.328
EEF1D	eukaryotic translation elongation factor 1 delta	F6ZFU0	-2.7	0.00069	-0.05	0.3	0.305	0.243
EHD2	EH domain containing 2	Q8BH64	-2.522	0.286	-1.334	0.744	-0.986	0.53
EIF5A	eukaryotic translation initiation factor 5A	A0A0A0MQM0	-1.028	0.953	1.364	0.0364	-1.231	0.554
ENO1	enolase 1	P17182	0.122	0.58	1.962	0.000283	1.597	0.000211
EPB41	erythrocyte membrane protein band 4.1	P48193	2.197	0.211	-1.8	0.0186	0.423	0.389
EPB42	erythrocyte membrane protein band 4.2	Q3T9M7	2.643	0.117	-2.597	0.0433	-2.328	0.0416
EPHX1	epoxide hydrolase 1	F6YTS6	-4.816	0.0635	-2.823	0.745	-0.902	0.286
EPPK1	epiplakin 1	Q8R0W0	0.499	0.932	-4.033	0.124	-2.104	0.381
EZR	ezrin	Q3TCP5	-0.867	0.0701	2.141	0.0253	2.457	0.00775
FABP4	fatty acid binding protein 4	Q542H7	5.424	0.0322	6.009	0.00254	5.922	0.00795
FABP5	fatty acid binding protein 5	Q3TLH6	4.187	0.618	8.092	0.00513	6.342	0.00442
FASN	fatty acid synthase	Q3UHT6	-3.749	0.00381	1.019	0.047	1.431	0.407
FDPS	farnesyl diphosphate synthase	Q3US29	2.12	0.84	2.472	0.00966	0.936	0.201
FH	fumarate hydratase	P97807	-1.944	0.0716	-2.15	0.0869	-0.633	0.544
FKBP2	FKBP prolyl isomerase 2	Q3UND3	-0.77	0.0962	2.495	0.0319	2.653	0.00134
FLNA	filamin A	Q3U7N9	-3.58	0.044	1.62	0.0486	-0.58	0.324
FMO2	flavin containing dimethylaniline monoxygenase 2	D3YVR1	0.325	0.448	0.655	0.218	0.614	0.0367
G6PD	glucose-6-phosphate dehydrogenase	Q3TNL1	0.221	0.321	-1.194	0.645	-1.738	0.761
GANAB	glucosidase II alpha subunit	Q3UE86	-1.2	0.113	-0.407	0.579	0.186	0.861
GAPDH	glyceraldehyde-3-phosphate dehydrogenase	S4R257	-0.959	0.187	4.266	4.32e-05	3.459	0.00354
GATD3A/GATD3B	glutamine amidotransferase like class 1 domain containing 3A	Q9D172	-0.193	0.623	1.275	0.124	2.198	0.155
GDA	guanine deaminase	Q6DFY1	0.494	0.719	-3.336	0.0298	-4.281	0.00616
GDI1	GDP dissociation inhibitor 1	P50396	-1.111	0.121	-1.231	0.349	-0.075	0.39
GDI2	GDP dissociation inhibitor 2	Q3UPA3	-0.515	0.765	2.067	0.0367	2.032	0.0306
GFAP	glial fibrillary acidic protein	Q7TQ30	-0.038	0.365	1.469	0.957	0.721	0.695
GLO1	glyoxalase I	Q9CPU0	-0.881	0.00914	5.171	0.219	0.361	0.973
GLOD4	glyoxalase domain containing 4	Q7TMP4	0.871	0.0833	1.768	0.0303	0.282	0.116
GLUD1	glutamate dehydrogenase 1	P26443	1.778	0.34	3.619	0.00928	3.755	0.00353
Gm3839	glyceraldehyde-3-phosphate dehydrogenase pseudogene	S4R1W1	-0.927	0.107	-0.888	0.0215	-0.988	0.568
Gm5409	Try10-like trypsinogen pseudogene	Q7M754	-0.056	0.69	-0.011	0.286	0.11	0.226
Gm10358	glyceraldehyde-3-phosphate dehydrogenase pseudogene	A0A1D5RLD8	-0.983	0.122	-1.114	0.00995	-1.124	0.33
Gm10481	glyceraldehyde-3-phosphate dehydrogenase pseudogene	Q3TUZ9	0.71	0.0332	3.692	0.000346	2.612	0.157
Gm11639	predicted gene 11639	A0A1D5RLM8	2.596	0.85	-0.057	0.952	1.273	0.996
Gm12728	peptidyl-prolyl cis-trans isomerase A pseudogene 4_954.1	V9GXC1	0.634	0.0454	1.294	0.102	1.338	0.514
Gm21596/Hmgb1	high mobility group box 1	Q8BNM0	-3.626	0.00737	1.655	0.948	-0.628	0.0558
GNAI2	G protein subunit alpha i2	A0A0A6YWA9	-1.881	0.0438	-1.849	0.271	-1.348	0.0401
GOT2	glutamic-oxaloacetic transaminase 2	P05202	-1.158	0.24	0.525	0.555	0.96	0.161
GPI	glucose-6-phosphate isomerase	B7ZWL9	-2.535	0.916	2.871	0.00545	2.864	0.042
GPX1	glutathione peroxidase 1	A0A0A6YY34	0.921	0.929	-1.078	0.778	1.381	0.248
GSN	gelsolin	Q3TGJ9	1.069	0.47	1.375	0.00552	-0.048	0.0925
GSR	glutathione-disulfide reductase	Q3UAS7	-2.116	0.0269	1.563	0.506	1.265	0.536
GSTA3	glutathione S-transferase alpha 3	K9JA27	-2.376	0.135	1.003	0.156	1.196	0.0387
Gsta4	glutathione S-transferase, alpha 4	P24472	3.49	0.21	-1.27	0.177	-0.88	0.352
GSTA5	glutathione S-transferase alpha 5	Q6P8Q0	-0.109	0.695	2.252	0.632	0.386	0.103
GSTK1	glutathione S-transferase kappa 1	Q9DCM2	-4.28	0.95	-1.803	0.526	-0.332	0.344
GSTM1	glutathione S-transferase mu 1	D3YX76	0.678	0.578	1.542	0.823	2.069	0.118
GSTM2	glutathione S-transferase mu 2	D3YVP6	1.665	0.587	3.804	0.152	4.208	0.611
Gstm3	glutathione S-transferase, mu 3	P19639	-0.006	0.619	4.828	0.653	1.615	0.419
GSTM5	glutathione S-transferase mu 5	P10649	-0.749	0.541	2.52	0.197	2.932	0.073
GSTO1	glutathione S-transferase omega 1	O09131	-1.111	0.0261	-0.233	0.351	0.774	0.13
GSTP1	glutathione S-transferase pi 1	P19157	-1.269	0.124	5.023	0.000398	4.877	0.0628
Gstt1	glutathione S-transferase, theta 1	Q9DCY6	4.146	0.397	1.17	0.0161	2.369	0.987
H2BC1	H2B clustered histone 1	A0JNS9	0.428	0.865	0.247	0.735	1.285	0.414
H2BC17	H2B clustered histone 17	Q8C622	3.613	0.354	-0.584	0.791	0.897	0.318
H3-3A/H3-3B	H3.3 histone A	E0CZ27	-0.615	0.518	-1.471	0.11	2.769	0.772
HADH	hydroxyacyl-CoA dehydrogenase	Q61425	-0.143	0.202	1.649	0.36	2.446	0.135
HADHA	hydroxyacyl-CoA dehydrogenase trifunctional multienzyme complex subunit alpha	Q3TB39	-0.099	0.562	-2.555	0.877	-0.497	0.769
HBA1/HBA2	hemoglobin subunit alpha 2	P01942	0.429	0.305	-0.327	0.324	-0.858	0.106
HBB	hemoglobin subunit beta	E9Q223	0.035	0.981	-0.122	0.204	-0.362	0.207
Hbb-b1	hemoglobin, beta adult major chain	A8DUK0	0.372	0.564	0.208	0.632	-0.785	0.339
Hbb-b2	hemoglobin, beta adult minor chain	Q9QUN8	-0.124	0.279	-1.17	0.582	-3.499	0.824
HBG2	hemoglobin subunit gamma 2	P02104	-3.876	0.777	-7	0.693	-0.086	0.791
HBZ	hemoglobin subunit zeta	A7M7S6	3.426	0.758	-1.379	0.828	0.739	0.21
HNRNPA0	heterogeneous nuclear ribonucleoprotein A0	Q9CX86	1.536	0.0345	7.892	0.0521	4.551	0.00283
Hnrnpa1	heterogeneous nuclear ribonucleoprotein A1	Q3TIK8	0.005	0.0933	-0.003	0.795	-1.651	0.183
Hnrnpa3	heterogeneous nuclear ribonucleoprotein A3	A2AL12	-1.357	0.0323	1.581	0.0491	1.987	0.077
HNRNPA2B1	heterogeneous nuclear ribonucleoprotein A2/B1	A0A0N4SUM2	0.233	0.873	0.708	0.0317	0.941	0.0103
HNRNPAB	heterogeneous nuclear ribonucleoprotein A/B	Q3TMZ8	0.104	0.402	0.39	0.0822	0.358	0.159
HNRNPC	heterogeneous nuclear ribonucleoprotein C	Q3U6P5	-1.343	0.651	-1.133	0.315	0.008	0.195
HNRNPD	heterogeneous nuclear ribonucleoprotein D	F6SHF3	1.309	0.796	0.517	0.694	0.669	0.882
HNRNPF	heterogeneous nuclear ribonucleoprotein F	Q8R582	-3.475	0.0996	0.595	0.188	-1.38	0.699
HNRNPH1	heterogeneous nuclear ribonucleoprotein H1	Q8C2Q7	-3.022	0.562	0.43	0.076	-0.744	0.374
HNRNPH2	heterogeneous nuclear ribonucleoprotein H2	Q3UR26	2.181	0.964	5.283	0.0313	4.603	0.000997
HNRNPK	heterogeneous nuclear ribonucleoprotein K	Q3U6X2	-0.928	0.282	1.871	0.0821	2.222	0.019
HNRNPL	heterogeneous nuclear ribonucleoprotein L	G5E924	1.722	0.435	3.086	0.0676	0.249	0.261
HNRNPU	heterogeneous nuclear ribonucleoprotein U	Q3TS50	-3.094	0.0378	-0.871	0.601	0.261	0.184
HSD11B1	hydroxysteroid 11-beta dehydrogenase 1	F2Z3U6	1.038	0.106	-1.536	0.245	-1.162	0.0197
HSP90AA1	heat shock protein 90 alpha family class A member 1	B7ZC50	-2.042	0.0731	3.404	0.00999	2.728	0.00666
HSP90AB1	heat shock protein 90 alpha family class B member 1	E9Q0C3	-3.083	0.405	3.762	0.00487	2.712	0.00669
HSP90B1	heat shock protein 90 beta family member 1	Q8C2R2	-1.739	0.373	1.072	0.0691	1.284	0.0288
HSPA4	heat shock protein family A (Hsp70) member 4	Q99L75	0.252	0.876	-0.258	0.382	-0.06	0.173
HSPA5	heat shock protein family A (Hsp70) member 5	Q3U6V3	5.866	0.0256	8.06	0.000127	8.072	2.1e-06
HSPA8	heat shock protein family A (Hsp70) member 8	Q3UXU1	2.564	0.0806	3.102	0.00506	2.849	0.0182
HSPA9	heat shock protein family A (Hsp70) member 9	P38647	0.277	0.323	-0.394	0.376	1.634	0.0755
HSPB1	heat shock protein family B (small) member 1	Q545F4	-1.215	0.271	4.298	0.000325	4.125	0.000122
HSPD1	heat shock protein family D (Hsp60) member 1	D3Z2F2	-5.013	0.131	-4.512	0.302	0.467	0.191
HYOU1	hypoxia up-regulated 1	Q8VCI2	1.307	0.231	-0.385	0.669	1.119	0.989
IDH1	isocitrate dehydrogenase (NADP(+)) 1	Q3TJ51	-0.518	0.0411	1.18	0.0296	1.136	0.00862
IDH2	isocitrate dehydrogenase (NADP(+)) 2	D6RIL6	-1.486	0.987	6.125	0.00215	6.604	2.26e-05
IDH3A	isocitrate dehydrogenase (NAD(+)) 3 catalytic subunit alpha	Q9D6R2	0.16	0.744	1.464	0.687	1.826	0.33
IFI30	IFI30 lysosomal thiol reductase	Q9ESY9	-1.568	0.555	1.264	0.149	1.856	0.0341
IGHM	immunoglobulin heavy constant mu	P01872	2.475	0.236	1.578	0.0761	-0.01	0.0294
INMT	indolethylamine N-methyltransferase	P40936	-0.051	0.797	-1.958	0.0741	-1.397	0.0415
IQGAP1	IQ motif containing GTPase activating protein 1	Q9JKF1	-2.37	0.0441	4.594	0.0123	2.426	0.252
KCTD12	potassium channel tetramerization domain containing 12	A0A0R4J2B2	-0.918	0.304	0.933	0.859	-2.63	0.108
KRT1	keratin 1	P04264	-2.233	0.848	-2.645	0.848	-4.05	0.583
KRT2	keratin 2	P35908	0.119	0.943	3.042	0.222	6.213	0.0803
KRT7	keratin 7	Q9DCV7	1.87	0.634	3.418	0.0396	3.949	4.4e-05
KRT8	keratin 8	P11679	-0.93	0.141	-0.296	0.672	1.171	0.187
KRT15	keratin 15	B1AQ77	1.798	0.438	1.575	0.0794	1.828	0.00989
KRT18	keratin 18	P05784	-1.956	0.0658	-0.951	0.303	-0.127	0.527
KRT19	keratin 19	P19001	-1.082	0.155	0.798	0.0388	2.302	0.00101
Krt85	keratin 85	Q9Z2T6	-0.029	0.278	0.576	0.466	-0.786	0.794
Krt90	keratin 90	Q148Q7	-0.58	0.327	1.13	0.416	6.013	0.124
LAMP3	lysosomal associated membrane protein 3	Q7TST5	-1.349	0.302	-0.977	0.464	-0.643	0.236
LCP1	lymphocyte cytosolic protein 1	Q3U6Z1	0.748	0.532	1.417	0.046	1.118	0.0754
LDHA	lactate dehydrogenase A	Q99K20	0.752	0.107	-3.423	0.0266	-1.739	0.116
LDHB	lactate dehydrogenase B	Q5M8R7	4.485	0.36	0.974	0.0291	-0.357	0.135
LGALS1	galectin 1	P16045	-1.408	0.65	3.53	0.0138	0.677	0.135
LGALS3	galectin 3	Q3V471	2.811	0.656	6.192	0.15	6.59	0.0433
LMAN2	lectin, mannose binding 2	Q9DBH5	-0.476	0.568	1.165	0.123	4.004	0.041
LMNA	lamin A/C	Q3U7I5	-2.062	0.801	1.089	0.00621	1.197	0.0242
LMNB1	lamin B1	Q8C553	-1.379	0.562	-0.415	0.513	1.168	0.624
LMNB2	lamin B2	Q3V159	-1.064	0.678	-2.105	0.893	-0.866	0.961
LSP1	lymphocyte specific protein 1	A2A6J7	2.04	0.254	2.136	0.216	-2.234	0.265
LTA4H	leukotriene A4 hydrolase	P24527	-0.203	0.887	-0.964	0.318	-2.141	0.0103
LTF	lactotransferrin	B8YJF9	0.422	0.743	-0.905	0.737	-0.867	0.966
LYZ	lysozyme	A0A077S2U6	-4.65	0.156	1.122	0.0443	0.176	0.0372
MACROH2A1	macroH2A.1 histone	Q8CA90	2.516	0.855	3.44	0.566	3.371	0.0158
MAOB	monoamine oxidase B	E9Q3X6	4.312	0.41	2.079	0.0725	2.957	0.301
MDH1	malate dehydrogenase 1	P14152	-1.461	0.119	1.982	0.0466	2.046	0.00204
MDH2	malate dehydrogenase 2	P08249	1.785	0.625	4.798	0.00201	4.817	0.0011
METTL7A	methyltransferase like 7A	Q1XG79	-2.124	0.046	1.346	0.0971	2.607	0.00443
MGST1	microsomal glutathione S-transferase 1	E9QJW0	2.064	0.175	0.39	0.0333	3.398	0.036
MPP1	membrane palmitoylated protein 1	A2AN84	1.72	0.00159	0.067	0.713	-0.707	0.924
MSN	moesin	P26041	0.478	0.788	2.496	0.0571	1.201	0.00763
MYH9	myosin heavy chain 9	A2VCK0	-1.655	0.343	1.503	0.142	0.897	0.266
MYH10	myosin heavy chain 10	Q4KMN4	0.187	0.141	-1.42	0.017	-2.268	0.678
MYH11	myosin heavy chain 11	O08638	-0.86	0.0719	-0.309	0.699	-1.199	0.284
MYH14	myosin heavy chain 14	A0A140LI60	2.01	0.966	0.526	0.255	3.308	0.101
MYL6	myosin light chain 6	Q642K0	0.019	0.971	-0.874	0.366	0.005	0.304
MYL12A	myosin light chain 12A	Q3THE2	-0.224	0.106	-2.829	0.0433	-3.74	0.0541
MYL12B	myosin light chain 12B	D3YV37	-4.6	0.0859	-3.603	0.115	-2.989	0.28
MYLK	myosin light chain kinase	B1B1A8	-0.645	0.362	-2.415	0.44	-0.14	0.0679
NACA	nascent polypeptide associated complex subunit alpha	Q3UK68	-1.576	0.568	1.829	0.132	1.25	0.128
NAXD	NAD(P)HX dehydratase	K3W4M4	-0.354	0.221	-2.588	0.129	2.497	0.877
NAXE	NAD(P)HX epimerase	Q8K4Z3	4.218	0.117	3.716	0.00508	4.612	0.000742
NCL	nucleolin	Q8CD23	-1.43	0.813	0.456	0.0608	0.602	0.224
NME2	NME/NM23 nucleoside diphosphate kinase 2	B0LAA8	-0.072	0.563	-0.661	0.489	-0.325	0.269
NOMO1 (includes others)	NODAL modulator 1	Q6GQT9	-0.136	0.16	-1.034	0.257	-2.105	0.503
NPM1	nucleophosmin 1	Q3UDA7	-0.184	0.11	-1.49	0.0164	-0.546	0.248
OAT	ornithine aminotransferase	Q3UJK5	-0.131	0.815	1.187	0.00488	1.789	0.00176
OGDH	oxoglutarate dehydrogenase	Z4YJV4	0.262	0.222	0.882	0.0471	3.056	0.00516
OGDHL	oxoglutarate dehydrogenase like	E9Q7L0	6.176	0.136	3.204	0.00809	1.196	0.0289
OXCT1	3-oxoacid CoA-transferase 1	Q9CRF4	-0.217	0.407	-0.422	0.945	-0.749	0.415
P4HB	prolyl 4-hydroxylase subunit beta	Q3TIQ5	-1.063	0.146	3.344	0.0129	2.623	0.0287
PARVA	parvin alpha	Q8C5R4	0.064	0.663	2.816	0.371	-1.002	0.557
PC	pyruvate carboxylase	Q3UFS6	-1.88	0.816	2.038	0.0198	3.798	0.00967
PCBP1	poly(rC) binding protein 1	P60335	-3.688	0.105	-2.607	0.724	-3.951	0.748
PDHA1	pyruvate dehydrogenase E1 subunit alpha 1	Q3UFJ3	0.48	0.644	-2.514	0.00076	-1.736	0.0455
PDHB	pyruvate dehydrogenase E1 subunit beta	Q9D051	6.398	0.0922	4.478	0.0447	7.692	0.0154
PDIA3	protein disulfide isomerase family A member 3	P27773	-0.329	0.06	1.138	0.035	1.24	0.00631
PDIA4	protein disulfide isomerase family A member 4	A0A0R4J0Z1	1.51	0.368	5.666	0.00254	5.202	0.00165
PDIA6	protein disulfide isomerase family A member 6	Q3TJL8	2.393	0.167	4.14	0.00393	4.314	0.00466
PEBP1	phosphatidylethanolamine binding protein 1	Q3TGC5	-2.611	0.0404	3.054	0.000419	4.292	7.96e-05
PFN1	profilin 1	Q3U7V7	-3.261	0.205	0.349	0.131	1.217	0.102
PGAM1	phosphoglycerate mutase 1	Q3U7Z6	-1.97	0.535	4.006	0.00383	3.628	0.00325
PGD	phosphogluconate dehydrogenase	Q91V28	-2.434	0.00933	-0.926	0.62	1.048	0.467
PKM	pyruvate kinase M1/2	Q91YI8	0.686	0.297	2.842	0.000111	2.382	5.49e-06
PLEC	plectin	Q6S393	-0.168	0.638	-2.069	0.27	-0.993	0.245
PLIN4	perilipin 4	O88492	1.443	0.558	-1.051	0.427	3.302	0.174
PLS3	plastin 3	Q3UKB1	4.441	0.0785	2.081	0.0132	3.025	0.000292
PNP	purine nucleoside phosphorylase	Q543K9	-0.285	0.838	2.943	0.0153	2.809	0.0219
PON3	paraoxonase 3	Q62087	-6.887	0.123	-2.277	0.656	0.235	0.196
POR	cytochrome p450 oxidoreductase	E9Q997	3.253	0.525	2.695	0.158	4.628	0.0358
PPIA	peptidylprolyl isomerase A	Q3UAJ1	0.099	0.158	2.818	0.019	3.228	0.0926
PPIB	peptidylprolyl isomerase B	Q6ZQM2	-0.186	0.672	1.851	0.619	-1.94	0.506
PPP1CA	protein phosphatase 1 catalytic subunit alpha	Q3TYF5	-7.773	0.948	-2.38	0.618	-1.408	0.634
PPP1CB	protein phosphatase 1 catalytic subunit beta	P62141	-0.88	0.13	-0.924	0.747	0.91	0.469
PPP2R1A	protein phosphatase 2 scaffold subunit Aalpha	Q8C2E1	2.323	0.308	3.002	0.0592	2.093	0.106
PRDX1	peroxiredoxin 1	B1AXW4	3.153	0.11	5.576	0.000178	5.79	0.00155
PRDX2	peroxiredoxin 2	Q61171	0.611	0.449	-3.118	0.017	-3.025	0.00977
PRDX3	peroxiredoxin 3	P20108	0.325	0.336	2.515	0.0445	4.081	0.0649
PRDX4	peroxiredoxin 4	B1AZS9	-2.362	0.075	0.463	0.813	0.462	0.802
PRDX5	peroxiredoxin 5	G3UZJ4	-0.77	0.0437	-0.236	0.955	0.79	0.868
PRDX6	peroxiredoxin 6	D3Z0Y2	-0.403	0.0476	2.758	0.0143	2.64	0.0047
Prdx6b	peroxiredoxin 6B	Q8BG37	2.319	0.37	3.995	0.00323	3.455	0.407
PRPH	peripherin	G5E846	-1.741	0.75	0.665	0.633	-0.407	0.152
Prss1 (includes others)	protease, serine 1 (trypsin 1)	Q9Z1R9	2.825	0.9	4.517	0.118	4.005	0.00115
PSAP	prosaposin	J3QPG5	-2.886	0.626	0.518	0.0718	1.058	0.0472
PSMA7	proteasome 20S subunit alpha 7	Q3UIT9	4.353	0.229	4.394	0.000191	2.442	0.00131
PSMC5	proteasome 26S subunit, ATPase 5	Q8K1K2	1.77	0.522	1.366	0.653	-1.637	0.256
PSME1	proteasome activator subunit 1	G3UXY0	0.942	0.914	2.13	0.132	1.485	0.0744
PTBP1	polypyrimidine tract binding protein 1	Q3T984	1.389	0.915	2.151	0.163	4.893	0.0352
PTGES3	prostaglandin E synthase 3	Q9CRH1	2.178	0.478	2.944	0.00275	4.034	0.01
PTGIS	prostaglandin I2 synthase	Q8BXC0	-2.099	0.0546	-2.101	0.972	-1.182	0.312
PTPA	protein phosphatase 2 phosphatase activator	Q8C0E1	0.128	0.544	-1.684	0.31	-1.621	0.232
PTPN6	protein tyrosine phosphatase non-receptor type 6	Q3UB72	-3.56	0.256	-2.242	0.952	-3.389	0.0575
RAB11B	RAB11B, member RAS oncogene family	Q3UZ37	-0.576	0.888	1.691	0.769	0.625	0.626
RAB1A	RAB1A, member RAS oncogene family	Q3UB66	0.014	0.209	1.701	0.743	1.131	0.726
RACK1	receptor for activated C kinase 1	Q5NCC6	0.468	0.777	0.522	0.855	-1.104	0.674
RAN	RAN, member RAS oncogene family	Q3ULW0	-0.086	0.143	-1.924	0.0313	-3.009	0.00359
RBMX	RNA binding motif protein X-linked	A2AFI4	3.436	0.439	0.35	0.048	2.611	0.447
RDX	radixin	Q3UJJ8	0.878	0.767	2.362	0.0165	2.366	0.00252
RHOC	ras homolog family member C	Q62159	-1.205	0.142	0.663	0.203	0.732	0.18
RNH1	ribonuclease/angiogenin inhibitor 1	Q3UM23	0.692	0.414	-1.085	0.141	-0.444	0.114
RPL9	ribosomal protein L9	Q5M9J5	4.033	0.725	0.389	0.154	1.338	0.108
RPL11	ribosomal protein L11	A2BH06	1.743	0.784	2.962	0.0116	1.534	0.103
RPLP2	ribosomal protein lateral stalk subunit P2	P99027	-1.871	0.73	-0.819	0.139	-1.425	0.996
RPN2	ribophorin II	A2ACG7	1.189	0.522	2.303	0.0683	4.03	0.172
RPS8	ribosomal protein S8	Q3UJU6	-0.116	0.449	1.562	0.0754	1.898	0.0834
RPS12	ribosomal protein S12	Q6ZWZ6	0.684	0.192	2.151	0.0939	2.594	0.0603
Rps3a1	ribosomal protein S3A1	Q3U5P8	-2.206	0.107	-0.099	0.723	-2.963	0.112
RPS4Y1	ribosomal protein S4 Y-linked 1	Q3UXQ6	-1.646	0.524	-0.534	0.444	4.083	0.288
RPSA	ribosomal protein SA	B2CY77	-1.793	0.0792	-0.095	0.78	0.046	0.75
RUVBL1	RuvB like AAA ATPase 1	Q3UJN2	1.693	0.38	-2.31	0.564	2.847	0.266
S100A10	S100 calcium binding protein A10	Q3UF30	0.78	0.707	1.692	0.0464	1.808	0.0241
SAMHD1	SAM and HD domain containing deoxynucleoside triphosphate triphosphohydrolase 1	Q3TCJ7	-3.796	0.16	1.772	0.59	1.292	0.357
SCP2	sterol carrier protein 2	P32020	-0.549	0.0593	1.125	0.487	0.908	0.912
SCPEP1	serine carboxypeptidase 1	Q3U5P4	3.713	0.691	1.59	0.584	3.224	0.66
SDHA	succinate dehydrogenase complex flavoprotein subunit A	Q8K2B3	0.324	0.497	-1.466	0.613	1.854	0.287
SEC14L2	SEC14 like lipid binding 2	Q99J08	2.423	0.0246	0.06	0.0792	1.231	0.0327
SEC14L3	SEC14 like lipid binding 3	Q5SQ27	-1.965	0.0117	3.221	0.0213	3.726	0.00236
SELENBP1	selenium binding protein 1	P17563	-1.699	0.0362	7.211	0.0182	7.779	0.0066
SEPTIN7	septin 7	Q5DTS3	-0.851	0.952	-2.299	0.845	-3.307	0.764
SFTPA1	surfactant protein A1	Q6P8S2	-0.573	0.108	2.458	0.0929	2.944	8.96e-06
SFTPB	surfactant protein B	P50405	-0.483	0.716	4.307	0.0153	4.115	0.018
SH3BGRL3	SH3 domain binding glutamate rich protein like 3	Q91VW3	1.403	0.642	2.455	0.00792	1.915	0.218
SLC25A3	solute carrier family 25 member 3	Q3UB63	1.43	0.338	1.024	0.438	0.191	0.466
SLC25A4	solute carrier family 25 member 4	Q8BVI9	1.666	0.045	0.689	0.193	2.767	0.00636
SLC25A5	solute carrier family 25 member 5	Q545A2	-0.84	0.187	1.506	0.0268	2.469	0.00346
SLC4A1	solute carrier family 4 member 1 (Diego blood group)	Q3TZ29	1.048	0.00442	-4.196	0.000156	-6.465	0.000394
SOD2	superoxide dismutase 2	Q3TJA2	-0.2	0.98	0.681	0.585	1.64	0.193
SPTA1	spectrin alpha, erythrocytic 1	Q3UQ30	0.866	0.354	-6.034	0.00283	-4.93	0.000396
SPTAN1	spectrin alpha, non-erythrocytic 1	B7ZWK3	-1.717	0.0134	-2.309	0.0661	-0.787	0.0094
SPTB	spectrin beta, erythrocytic	E9Q397	1.125	0.0205	-3.511	0.0288	-4.719	0.0861
SPTBN1	spectrin beta, non-erythrocytic 1	A0A0A0MQG2	-2.971	0.0102	-3.005	0.0116	-1.55	0.0156
SUCLG2	succinate-CoA ligase GDP-forming subunit beta	C6EQH3	7.047	0.244	3.841	0.212	3.926	0.185
TAGLN2	transgelin 2	Q9WVA4	-0.446	0.0417	-0.892	0.0116	-0.404	0.163
TALDO1	transaldolase 1	A0A1B0GR11	-0.559	0.855	3.092	0.114	1.56	0.7
TARDBP	TAR DNA binding protein	Q05C33	0.463	0.979	-1.181	0.976	-1.095	0.634
TBC1D30	TBC1 domain family member 30	Q69ZT9	0.892	0.593	2.171	0.137	3.004	0.252
TGM2	transglutaminase 2	P21981	0.146	0.2	0.948	0.0866	3.285	0.462
TKT	transketolase	P40142	-0.485	0.0763	1.789	0.0013	1.391	0.000431
TLN1	talin 1	Q0V930	-1.386	0.459	3.137	0.129	1.941	0.761
TMED10	transmembrane p24 trafficking protein 10	Q9D1D4	0.362	0.572	0.975	0.399	2.341	0.342
TPI1	triosephosphate isomerase 1	H7BXC3	-0.418	0.0338	1.006	0.0157	1.639	0.139
TPM3	tropomyosin 3	Q8C7C3	1.578	0.292	1.164	0.803	-1.31	0.676
Tpm4	tropomyosin 4	Q6IRU2	-0.315	0.639	-3.769	0.0939	-3.368	0.119
TPPP3	tubulin polymerization promoting protein family member 3	Q1JPR8	0.827	0.688	0.929	0.065	1.391	0.0303
TPT1	tumor protein, translationally-controlled 1	P63028	3.983	0.116	3.63	0.00429	3.12	0.00204
TST	thiosulfate sulfurtransferase	Q545S0	-0.659	0.298	4.304	0.0195	4.68	0.0585
TUBA8	tubulin alpha 8	Q9JJZ2	-2.324	0.405	1.976	0.0122	2.399	0.0177
TUBA1B	tubulin alpha 1b	O89052	-3.344	0.185	2.722	0.0104	3.688	0.0013
TUBA1C	tubulin alpha 1c	Q3TIZ0	-1.393	0.22	1.687	0.0068	2.27	0.0058
TUBA4A	tubulin alpha 4a	A0A087WRB4	-0.984	0.214	3.049	0.0289	2.852	0.000368
TUBAL3	tubulin alpha like 3	Q3UX10	1.815	0.43	3.3	0.0565	2.959	0.177
TUBB1	tubulin beta 1 class VI	A2AQ07	6.691	0.303	4.903	0.0104	5.106	0.0386
TUBB3	tubulin beta 3 class III	Q9CRT0	-1.867	0.0539	2.409	0.00548	2.825	0.00398
TUBB6	tubulin beta 6 class V	Q3U9U3	0.262	0.0581	3.698	0.001	4.241	7.53e-05
TUBB	tubulin beta class I	Q80ZV2	-0.432	0.265	1.322	0.00559	1.072	0.654
TUBB2A	tubulin beta 2A class IIa	Q62363	-1.561	0.154	-1.55	0.112	1.475	0.109
TUBB2B	tubulin beta 2B class IIb	Q9CWF2	-0.835	0.26	-1.5	0.484	-0.67	0.862
TUBB4A	tubulin beta 4A class IVa	Q9D6F9	-1.17	0.147	-1.458	0.147	-0.798	0.256
TUBB4B	tubulin beta 4B class IVb	Q9CVR0	-0.933	0.112	-1.558	0.216	-0.632	0.469
TXN	thioredoxin	P10639	-0.753	0.342	1.01	0.217	0.75	0.619
UBA1	ubiquitin like modifier activating enzyme 1	Q02053	1.823	0.16	4.298	0.00139	4.644	0.0144
UGT1A6	UDP glucuronosyltransferase family 1 member A6	Q6NSR5	-0.924	0.612	-0.804	0.781	1.201	0.129
UQCRC1	ubiquinol-cytochrome c reductase core protein 1	Q3THM1	-0.497	0.492	0.451	0.105	-1.058	0.995
USP5	ubiquitin specific peptidase 5	D3Z4K7	0.946	0.424	-3.075	0.589	-2.629	0.697
VAT1	vesicle amine transport 1	Q5RKP0	1.586	0.626	-0.387	0.572	-0.339	0.953
VCL	vinculin	Q64727	2.295	0.892	-0.603	0.182	0.353	0.963
VCP	valosin containing protein	Q8BNF8	0.259	0.383	-1.28	0.0579	-0.387	0.542
VDAC1	voltage dependent anion channel 1	Q3U6K8	-0.705	0.161	-1.958	0.155	1.877	0.754
VDAC2	voltage dependent anion channel 2	D3YZT5	-1.334	0.894	-7.246	0.112	3.351	0.341
VDAC3	voltage dependent anion channel 3	Q3TTN3	1.263	0.975	0.277	0.361	2.244	0.0093
VIM	vimentin	Q3UAX1	-1.475	0.0435	2.775	0.00598	1.755	0.0292
WDR1	WD repeat domain 1	A0A0J9YU05	3.768	0.0882	5.595	0.000522	4.817	2.41e-06
XDH	xanthine dehydrogenase	Q3UMS6	1.401	0.838	1.792	0.112	-0.212	0.401
YWHAE	tyrosine 3-monooxygenase/tryptophan 5-monooxygenase activation protein epsilon	Q3V453	-1.116	0.0121	0.67	0.229	1.314	0.22
YWHAH	tyrosine 3-monooxygenase/tryptophan 5-monooxygenase activation protein eta	P68510	0.392	0.362	0.833	0.147	1.232	0.0327
YWHAZ	tyrosine 3-monooxygenase/tryptophan 5-monooxygenase activation protein zeta	Q3UA58	-1.633	0.521	0.483	0.0458	0.529	0.0172
