# Supplementary material for: LRP1 loss in airway epithelium exacerbates smoke-induced oxidative damage and airway remodeling
Source: J Lipid Res. 2022 Feb 21;63(4):100185. doi: 10.1016/j.jlr.2022.100185 (PMC8953659; doi:10.1016/j.jlr.2022.100185)
Supplement: Supplemental File S1 [file mmc9.xlsx]

## Sheet: Definitions
Protein name	the accession value or identifier of the protein, usually a UniPort accession.
log (E-value)	the base 10 log of the Expectation score for the protein. A minimum cutoff of 0.01 (log transformed to -2) is usually applied. Lower values are better. A score of -2 corresponds to a 1 in 100 chance of the assignment occurring by chance.
Intensity	the base 10 log of the intensity of the area under the curve (AUC) of the extracted ion chromtatogram of all unique peptide sequences (and modified peptides) which map to this protein.
Peptides	the number of different peptide sequences mapping to this protein
Identifications	the number of identifications for this protein. The same peptide may be identified multiple times as a result of sequencing different charge states, identification by different search algorithms or when the peptide is highly abundant and its elution exceeds the exclusion time window applied.
Spectral Counts	the number of mass spectrometer scans leading to a peptide identification.
Coverage	the percent sequence coverage of the protein based on the number of residues present in identified peptides vs. the number not present.

## Sheet: WT room air 1
Protein Name	gene name	description	E-value	Intensity	Peptides	Identifications	Spectral Counts	Coverage (%)	Locus tags	up_id	up_os	up_oc	ncbi_taxid	up_kegg
D0U270	Hbbt1	Beta-globin	-3400.18	10.9091	26	535	535	76.1905		D0U270_MUSMC Unreviewed; 147 AA.	Mus musculus castaneus (Southeastern Asian house mouse).	Eukaryota; Metazoa; Chordata; Craniata; Vertebrata; Euteleostomi;Mammalia; Eutheria; Euarchontoglires; Glires; Rodentia; Sciurognathi;Muroidea; Muridae; Murinae; Mus; Mus.	10091
A8DUK0	Hbbt1	Beta-globin	-3400.18	10.9091	26	535	535	76.1905		A8DUK0_MOUSE Unreviewed; 147 AA.	Mus musculus (Mouse).	Eukaryota; Metazoa; Chordata; Craniata; Vertebrata; Euteleostomi;Mammalia; Eutheria; Euarchontoglires; Glires; Rodentia; Sciurognathi;Muroidea; Muridae; Murinae; Mus; Mus.	10090	mmu:15129
A8DUQ1	Hbbt1	Beta-globin	-4306.55	10.8909	27	955	780	95.2381		A8DUQ1_MOUSE Unreviewed; 147 AA.	Mus musculus (Mouse).	Eukaryota; Metazoa; Chordata; Craniata; Vertebrata; Euteleostomi;Mammalia; Eutheria; Euarchontoglires; Glires; Rodentia; Sciurognathi;Muroidea; Muridae; Murinae; Mus; Mus.	10090
P02088	Hbb-b1	Hemoglobin subunit beta-1	-4434.29	10.8672	26	957	798	76.1905		HBB1_MOUSE Reviewed; 147 AA.	Mus musculus (Mouse).	Eukaryota; Metazoa; Chordata; Craniata; Vertebrata; Euteleostomi;Mammalia; Eutheria; Euarchontoglires; Glires; Rodentia; Sciurognathi;Muroidea; Muridae; Murinae; Mus; Mus.	10090	mmu:100503605
A8DUK2	Hbbt1	Beta-globin	-4802.04	10.8609	28	1036	863	86.0927		A8DUK2_MOUSE Unreviewed; 151 AA.	Mus musculus (Mouse).	Eukaryota; Metazoa; Chordata; Craniata; Vertebrata; Euteleostomi;Mammalia; Eutheria; Euarchontoglires; Glires; Rodentia; Sciurognathi;Muroidea; Muridae; Murinae; Mus; Mus.	10090
Q3UCF8	Actb	Putative uncharacterized protein	-1068.81	10.8542	12	268	181	52.4064		Q3UCF8_MOUSE Unreviewed; 374 AA.	Mus musculus (Mouse).	Eukaryota; Metazoa; Chordata; Craniata; Vertebrata; Euteleostomi;Mammalia; Eutheria; Euarchontoglires; Glires; Rodentia; Sciurognathi;Muroidea; Muridae; Murinae; Mus; Mus.	10090
A8DUK4	Hbbt1	Beta-globin	-5107.1	10.8387	31	1110	916	95.2381		A8DUK4_MOUSE Unreviewed; 147 AA.	Mus musculus (Mouse).	Eukaryota; Metazoa; Chordata; Craniata; Vertebrata; Euteleostomi;Mammalia; Eutheria; Euarchontoglires; Glires; Rodentia; Sciurognathi;Muroidea; Muridae; Murinae; Mus; Mus.	10090	mmu:100503605
A8DUQ5	Hbbt1	Beta-globin	-3791.47	10.8287	30	906	733	84.3537		A8DUQ5_MOUSE Unreviewed; 147 AA.	Mus musculus (Mouse).	Eukaryota; Metazoa; Chordata; Craniata; Vertebrata; Euteleostomi;Mammalia; Eutheria; Euarchontoglires; Glires; Rodentia; Sciurognathi;Muroidea; Muridae; Murinae; Mus; Mus.	10090
B1Q450	HBB1	Hemoglobin beta chain subunit	-2884.69	10.8249	30	570	495	86.3946		B1Q450_MOUSE Unreviewed; 147 AA.	Mus musculus (Mouse).	Eukaryota; Metazoa; Chordata; Craniata; Vertebrata; Euteleostomi;Mammalia; Eutheria; Euarchontoglires; Glires; Rodentia; Sciurognathi;Muroidea; Muridae; Murinae; Mus; Mus.	10090
A8DUL7	Hbbt1	Beta-globin	-2931.27	10.8246	27	538	501	95.2381		A8DUL7_MOUSE Unreviewed; 147 AA.	Mus musculus (Mouse).	Eukaryota; Metazoa; Chordata; Craniata; Vertebrata; Euteleostomi;Mammalia; Eutheria; Euarchontoglires; Glires; Rodentia; Sciurognathi;Muroidea; Muridae; Murinae; Mus; Mus.	10090
D4N6R6	Hbbt1	Beta-globin	-4652.28	10.8225	30	1026	828	85.7143		D4N6R6_MUSMC Unreviewed; 147 AA.	Mus musculus castaneus (Southeastern Asian house mouse).	Eukaryota; Metazoa; Chordata; Craniata; Vertebrata; Euteleostomi;Mammalia; Eutheria; Euarchontoglires; Glires; Rodentia; Sciurognathi;Muroidea; Muridae; Murinae; Mus; Mus.	10091
D4N6V9	Hbbt1	Beta-globin	-4479.81	10.8222	26	976	798	76.1905		D4N6V9_MUSMC Unreviewed; 147 AA.	Mus musculus castaneus (Southeastern Asian house mouse).	Eukaryota; Metazoa; Chordata; Craniata; Vertebrata; Euteleostomi;Mammalia; Eutheria; Euarchontoglires; Glires; Rodentia; Sciurognathi;Muroidea; Muridae; Murinae; Mus; Mus.	10091
A8DUP0	Hbbt1	Beta-globin	-4369.57	10.8211	26	953	766	91.8367		A8DUP0_MOUSE Unreviewed; 147 AA.	Mus musculus (Mouse).	Eukaryota; Metazoa; Chordata; Craniata; Vertebrata; Euteleostomi;Mammalia; Eutheria; Euarchontoglires; Glires; Rodentia; Sciurognathi;Muroidea; Muridae; Murinae; Mus; Mus.	10090
D0U269	Hbbt1	Beta-globin	-4481.32	10.8209	26	988	798	76.1905		D0U269_MUSMC Unreviewed; 147 AA.	Mus musculus castaneus (Southeastern Asian house mouse).	Eukaryota; Metazoa; Chordata; Craniata; Vertebrata; Euteleostomi;Mammalia; Eutheria; Euarchontoglires; Glires; Rodentia; Sciurognathi;Muroidea; Muridae; Murinae; Mus; Mus.	10091
A8DUP7	Hbbt1	Beta-globin	-4476.05	10.8209	26	975	798	76.1905		A8DUP7_MOUSE Unreviewed; 147 AA.	Mus musculus (Mouse).	Eukaryota; Metazoa; Chordata; Craniata; Vertebrata; Euteleostomi;Mammalia; Eutheria; Euarchontoglires; Glires; Rodentia; Sciurognathi;Muroidea; Muridae; Murinae; Mus; Mus.	10090
A8DUL0	Hbbt1	Beta-globin	-3342.7	10.8195	25	608	573	95.2381		A8DUL0_MOUSE Unreviewed; 147 AA.	Mus musculus (Mouse).	Eukaryota; Metazoa; Chordata; Craniata; Vertebrata; Euteleostomi;Mammalia; Eutheria; Euarchontoglires; Glires; Rodentia; Sciurognathi;Muroidea; Muridae; Murinae; Mus; Mus.	10090
A8DUL2	Hbbt1	Beta-globin	-3239.94	10.8125	25	604	560	95.2381		A8DUL2_MOUSE Unreviewed; 147 AA.	Mus musculus (Mouse).	Eukaryota; Metazoa; Chordata; Craniata; Vertebrata; Euteleostomi;Mammalia; Eutheria; Euarchontoglires; Glires; Rodentia; Sciurognathi;Muroidea; Muridae; Murinae; Mus; Mus.	10090
A8DUN2	Hbbt1	Beta-globin	-4192.58	10.8103	30	926	763	95.2381		A8DUN2_MOUSE Unreviewed; 147 AA.	Mus musculus (Mouse).	Eukaryota; Metazoa; Chordata; Craniata; Vertebrata; Euteleostomi;Mammalia; Eutheria; Euarchontoglires; Glires; Rodentia; Sciurognathi;Muroidea; Muridae; Murinae; Mus; Mus.	10090
A8DUP5	Hbbt1	Beta-globin	-3523.15	10.8042	29	858	642	80.2721		A8DUP5_MOUSE Unreviewed; 147 AA.	Mus musculus (Mouse).	Eukaryota; Metazoa; Chordata; Craniata; Vertebrata; Euteleostomi;Mammalia; Eutheria; Euarchontoglires; Glires; Rodentia; Sciurognathi;Muroidea; Muridae; Murinae; Mus; Mus.	10090
E9Q1F2	Actb	Actin, cytoplasmic 1	-860.493	10.7946	8	232	141	48.8136		E9Q1F2_MOUSE Unreviewed; 295 AA.	Mus musculus (Mouse).	Eukaryota; Metazoa; Chordata; Craniata; Vertebrata; Euteleostomi;Mammalia; Eutheria; Euarchontoglires; Glires; Rodentia; Sciurognathi;Muroidea; Muridae; Murinae; Mus; Mus.	10090
Q3U804	Actb	Putative uncharacterized protein	-1063.39	10.7922	12	267	181	52.4064		Q3U804_MOUSE Unreviewed; 374 AA.	Mus musculus (Mouse).	Eukaryota; Metazoa; Chordata; Craniata; Vertebrata; Euteleostomi;Mammalia; Eutheria; Euarchontoglires; Glires; Rodentia; Sciurognathi;Muroidea; Muridae; Murinae; Mus; Mus.	10090
A8DUK7	Hbbt1	Beta-globin	-4699.96	10.7816	28	1020	856	84.3537		A8DUK7_MOUSE Unreviewed; 147 AA.	Mus musculus (Mouse).	Eukaryota; Metazoa; Chordata; Craniata; Vertebrata; Euteleostomi;Mammalia; Eutheria; Euarchontoglires; Glires; Rodentia; Sciurognathi;Muroidea; Muridae; Murinae; Mus; Mus.	10090
P63260	Actg1	Actin, cytoplasmic 2	-1065.3	10.7782	12	275	181	52.2667		ACTG_MOUSE Reviewed; 375 AA.	Mus musculus (Mouse).	Eukaryota; Metazoa; Chordata; Craniata; Vertebrata; Euteleostomi;Mammalia; Eutheria; Euarchontoglires; Glires; Rodentia; Sciurognathi;Muroidea; Muridae; Murinae; Mus; Mus.	10090	mmu:11465
Q9QZ83	Actg1	Gamma actin-like protein	-812.299	10.7781	8	198	135	38.1679		Q9QZ83_MOUSE Unreviewed; 393 AA.	Mus musculus (Mouse).	Eukaryota; Metazoa; Chordata; Craniata; Vertebrata; Euteleostomi;Mammalia; Eutheria; Euarchontoglires; Glires; Rodentia; Sciurognathi;Muroidea; Muridae; Murinae; Mus; Mus.	10090
A8DUM2	Hbbt1	Beta-globin	-4359.92	10.7621	27	960	790	85.7143		A8DUM2_MOUSE Unreviewed; 147 AA.	Mus musculus (Mouse).	Eukaryota; Metazoa; Chordata; Craniata; Vertebrata; Euteleostomi;Mammalia; Eutheria; Euarchontoglires; Glires; Rodentia; Sciurognathi;Muroidea; Muridae; Murinae; Mus; Mus.	10090
A8DUL5	Hbbt1	Beta-globin	-4092.38	10.7598	23	908	738	62.585		A8DUL5_MOUSE Unreviewed; 147 AA.	Mus musculus (Mouse).	Eukaryota; Metazoa; Chordata; Craniata; Vertebrata; Euteleostomi;Mammalia; Eutheria; Euarchontoglires; Glires; Rodentia; Sciurognathi;Muroidea; Muridae; Murinae; Mus; Mus.	10090
E9Q223	Hbb-bs	Protein Hbb-bs	-3717.95	10.7533	25	843	664	90.2913		E9Q223_MOUSE Unreviewed; 103 AA.	Mus musculus (Mouse).	Eukaryota; Metazoa; Chordata; Craniata; Vertebrata; Euteleostomi;Mammalia; Eutheria; Euarchontoglires; Glires; Rodentia; Sciurognathi;Muroidea; Muridae; Murinae; Mus; Mus.	10090
Q3UAA9	Actb	Putative uncharacterized protein	-839.405	10.7488	10	202	141	46.4		Q3UAA9_MOUSE Unreviewed; 375 AA.	Mus musculus (Mouse).	Eukaryota; Metazoa; Chordata; Craniata; Vertebrata; Euteleostomi;Mammalia; Eutheria; Euarchontoglires; Glires; Rodentia; Sciurognathi;Muroidea; Muridae; Murinae; Mus; Mus.	10090
Q3U5R4	Actb	Putative uncharacterized protein	-1065.15	10.7442	12	267	181	52.2667		Q3U5R4_MOUSE Unreviewed; 375 AA.	Mus musculus (Mouse).	Eukaryota; Metazoa; Chordata; Craniata; Vertebrata; Euteleostomi;Mammalia; Eutheria; Euarchontoglires; Glires; Rodentia; Sciurognathi;Muroidea; Muridae; Murinae; Mus; Mus.	10090
Q3U939	Actb	Putative uncharacterized protein	-1066.84	10.743	12	274	181	52.4064		Q3U939_MOUSE Unreviewed; 374 AA.	Mus musculus (Mouse).	Eukaryota; Metazoa; Chordata; Craniata; Vertebrata; Euteleostomi;Mammalia; Eutheria; Euarchontoglires; Glires; Rodentia; Sciurognathi;Muroidea; Muridae; Murinae; Mus; Mus.	10090
Q3TSB7	Actg1	Putative uncharacterized protein	-1057.14	10.7412	11	258	180	49.0667		Q3TSB7_MOUSE Unreviewed; 375 AA.	Mus musculus (Mouse).	Eukaryota; Metazoa; Chordata; Craniata; Vertebrata; Euteleostomi;Mammalia; Eutheria; Euarchontoglires; Glires; Rodentia; Sciurognathi;Muroidea; Muridae; Murinae; Mus; Mus.	10090
Q3UA89	Actb	Putative uncharacterized protein	-1057.27	10.7405	11	253	179	49.6		Q3UA89_MOUSE Unreviewed; 375 AA.	Mus musculus (Mouse).	Eukaryota; Metazoa; Chordata; Craniata; Vertebrata; Euteleostomi;Mammalia; Eutheria; Euarchontoglires; Glires; Rodentia; Sciurognathi;Muroidea; Muridae; Murinae; Mus; Mus.	10090
Q99NC5	Actb	Beta-actin FE-3	-659.317	10.7358	6	177	117	62.6866		Q99NC5_MOUSE Unreviewed; 134 AA.	Mus musculus (Mouse).	Eukaryota; Metazoa; Chordata; Craniata; Vertebrata; Euteleostomi;Mammalia; Eutheria; Euarchontoglires; Glires; Rodentia; Sciurognathi;Muroidea; Muridae; Murinae; Mus; Mus.	10090
Q61276	Actb	A-X actin	-1063.58	10.7316	12	264	181	52.2667		Q61276_MOUSE Unreviewed; 375 AA.	Mus musculus (Mouse).	Eukaryota; Metazoa; Chordata; Craniata; Vertebrata; Euteleostomi;Mammalia; Eutheria; Euarchontoglires; Glires; Rodentia; Sciurognathi;Muroidea; Muridae; Murinae; Mus; Mus.	10090
Q3UAF6	Actb	Putative uncharacterized protein	-1063.07	10.6804	13	259	181	56.8		Q3UAF6_MOUSE Unreviewed; 375 AA.	Mus musculus (Mouse).	Eukaryota; Metazoa; Chordata; Craniata; Vertebrata; Euteleostomi;Mammalia; Eutheria; Euarchontoglires; Glires; Rodentia; Sciurognathi;Muroidea; Muridae; Murinae; Mus; Mus.	10090
O89054	Actb	Cytoskeletal beta-actin	-342.048	10.6797	8	103	57	69.1176		O89054_MOUSE Unreviewed; 136 AA.	Mus musculus (Mouse).	Eukaryota; Metazoa; Chordata; Craniata; Vertebrata; Euteleostomi;Mammalia; Eutheria; Euarchontoglires; Glires; Rodentia; Sciurognathi;Muroidea; Muridae; Murinae; Mus; Mus.	10090
D4N6U4	Hbbt1	Beta-globin	-3422.79	10.6784	26	819	656	85.7143		D4N6U4_MUSMC Unreviewed; 147 AA.	Mus musculus castaneus (Southeastern Asian house mouse).	Eukaryota; Metazoa; Chordata; Craniata; Vertebrata; Euteleostomi;Mammalia; Eutheria; Euarchontoglires; Glires; Rodentia; Sciurognathi;Muroidea; Muridae; Murinae; Mus; Mus.	10091
Q3UAF7	Actb	Putative uncharacterized protein	-1050.66	10.6132	12	252	180	52.2667		Q3UAF7_MOUSE Unreviewed; 375 AA.	Mus musculus (Mouse).	Eukaryota; Metazoa; Chordata; Craniata; Vertebrata; Euteleostomi;Mammalia; Eutheria; Euarchontoglires; Glires; Rodentia; Sciurognathi;Muroidea; Muridae; Murinae; Mus; Mus.	10090
Q6ZWM3	Actb	Actin, cytoplasmic 1	-1057.4	10.611	12	252	181	52.2667		ACTB_MOUSE Reviewed; 375 AA.	Mus musculus (Mouse).	Eukaryota; Metazoa; Chordata; Craniata; Vertebrata; Euteleostomi;Mammalia; Eutheria; Euarchontoglires; Glires; Rodentia; Sciurognathi;Muroidea; Muridae; Murinae; Mus; Mus.	10090	mmu:11461
Q3UBQ4	Actb	Putative uncharacterized protein	-963.628	10.6088	13	215	166	56.6845		Q3UBQ4_MOUSE Unreviewed; 374 AA.	Mus musculus (Mouse).	Eukaryota; Metazoa; Chordata; Craniata; Vertebrata; Euteleostomi;Mammalia; Eutheria; Euarchontoglires; Glires; Rodentia; Sciurognathi;Muroidea; Muridae; Murinae; Mus; Mus.	10090
Q3UBP6	Actb	Putative uncharacterized protein	-963.628	10.6087	12	213	166	51.7333		Q3UBP6_MOUSE Unreviewed; 375 AA.	Mus musculus (Mouse).	Eukaryota; Metazoa; Chordata; Craniata; Vertebrata; Euteleostomi;Mammalia; Eutheria; Euarchontoglires; Glires; Rodentia; Sciurognathi;Muroidea; Muridae; Murinae; Mus; Mus.	10090
Q3UGS0	Actb	Putative uncharacterized protein	-1041.14	10.6034	11	236	179	49.0667		Q3UGS0_MOUSE Unreviewed; 375 AA.	Mus musculus (Mouse).	Eukaryota; Metazoa; Chordata; Craniata; Vertebrata; Euteleostomi;Mammalia; Eutheria; Euarchontoglires; Glires; Rodentia; Sciurognathi;Muroidea; Muridae; Murinae; Mus; Mus.	10090
D4N6N9	Hbbt2	Beta-globin	-1496.7	10.5989	18	311	281	70.7483		D4N6N9_MUSMC Unreviewed; 147 AA.	Mus musculus castaneus (Southeastern Asian house mouse).	Eukaryota; Metazoa; Chordata; Craniata; Vertebrata; Euteleostomi;Mammalia; Eutheria; Euarchontoglires; Glires; Rodentia; Sciurognathi;Muroidea; Muridae; Murinae; Mus; Mus.	10091
Q54AH9	Hbb-b2	Beta-2-globin	-1423.07	10.5932	15	297	275	64.3836		Q54AH9_MOUSE Unreviewed; 146 AA.	Mus musculus (Mouse).	Eukaryota; Metazoa; Chordata; Craniata; Vertebrata; Euteleostomi;Mammalia; Eutheria; Euarchontoglires; Glires; Rodentia; Sciurognathi;Muroidea; Muridae; Murinae; Mus; Mus.	10090
Q9QUN8	Hbb-b2	Beta-2-globin	-1420.43	10.5932	15	300	275	64.3836		Q9QUN8_MOUSE Unreviewed; 146 AA.	Mus musculus (Mouse).	Eukaryota; Metazoa; Chordata; Craniata; Vertebrata; Euteleostomi;Mammalia; Eutheria; Euarchontoglires; Glires; Rodentia; Sciurognathi;Muroidea; Muridae; Murinae; Mus; Mus.	10090
P02089	Hbb-b2	Hemoglobin subunit beta-2	-1416.09	10.5932	15	291	275	63.9456		HBB2_MOUSE Reviewed; 147 AA.	Mus musculus (Mouse).	Eukaryota; Metazoa; Chordata; Craniata; Vertebrata; Euteleostomi;Mammalia; Eutheria; Euarchontoglires; Glires; Rodentia; Sciurognathi;Muroidea; Muridae; Murinae; Mus; Mus.	10090	mmu:15130
D0U284	Hbbt2	Beta-globin	-1419.18	10.5932	15	302	275	63.9456		D0U284_MUSMC Unreviewed; 147 AA.	Mus musculus castaneus (Southeastern Asian house mouse).	Eukaryota; Metazoa; Chordata; Craniata; Vertebrata; Euteleostomi;Mammalia; Eutheria; Euarchontoglires; Glires; Rodentia; Sciurognathi;Muroidea; Muridae; Murinae; Mus; Mus.	10091
A8DV59	Hbbt2	Beta-globin	-1349.14	10.5927	15	274	258	58.5034		A8DV59_MOUSE Unreviewed; 147 AA.	Mus musculus (Mouse).	Eukaryota; Metazoa; Chordata; Craniata; Vertebrata; Euteleostomi;Mammalia; Eutheria; Euarchontoglires; Glires; Rodentia; Sciurognathi;Muroidea; Muridae; Murinae; Mus; Mus.	10090
A8DV41	Hbbt2	Beta-globin	-1385.02	10.59	14	292	270	53.0612		A8DV41_MOUSE Unreviewed; 147 AA.	Mus musculus (Mouse).	Eukaryota; Metazoa; Chordata; Craniata; Vertebrata; Euteleostomi;Mammalia; Eutheria; Euarchontoglires; Glires; Rodentia; Sciurognathi;Muroidea; Muridae; Murinae; Mus; Mus.	10090
D4N6M2	Hbbt2	Beta-globin	-1260.05	10.59	14	264	249	53.0612		D4N6M2_MUSMC Unreviewed; 147 AA.	Mus musculus castaneus (Southeastern Asian house mouse).	Eukaryota; Metazoa; Chordata; Craniata; Vertebrata; Euteleostomi;Mammalia; Eutheria; Euarchontoglires; Glires; Rodentia; Sciurognathi;Muroidea; Muridae; Murinae; Mus; Mus.	10091
D4N6N2	Hbbt2	Beta-globin	-1316.64	10.5865	26	337	257	68.0272		D4N6N2_MUSMC Unreviewed; 147 AA.	Mus musculus castaneus (Southeastern Asian house mouse).	Eukaryota; Metazoa; Chordata; Craniata; Vertebrata; Euteleostomi;Mammalia; Eutheria; Euarchontoglires; Glires; Rodentia; Sciurognathi;Muroidea; Muridae; Murinae; Mus; Mus.	10091
D0U285	Hbbt2	Beta-globin	-849.164	10.5779	15	165	165	63.9456		D0U285_MUSMC Unreviewed; 147 AA.	Mus musculus castaneus (Southeastern Asian house mouse).	Eukaryota; Metazoa; Chordata; Craniata; Vertebrata; Euteleostomi;Mammalia; Eutheria; Euarchontoglires; Glires; Rodentia; Sciurognathi;Muroidea; Muridae; Murinae; Mus; Mus.	10091
Q549D9	Hbb-b2	Beta-globin	-849.164	10.5779	15	165	165	63.9456		Q549D9_MOUSE Unreviewed; 147 AA.	Mus musculus (Mouse).	Eukaryota; Metazoa; Chordata; Craniata; Vertebrata; Euteleostomi;Mammalia; Eutheria; Euarchontoglires; Glires; Rodentia; Sciurognathi;Muroidea; Muridae; Murinae; Mus; Mus.	10090	mmu:15130
D0U293	Hbbt2	Beta-globin	-849.164	10.5779	15	165	165	63.9456		D0U293_MOUSE Unreviewed; 147 AA.	Mus musculus (Mouse).	Eukaryota; Metazoa; Chordata; Craniata; Vertebrata; Euteleostomi;Mammalia; Eutheria; Euarchontoglires; Glires; Rodentia; Sciurognathi;Muroidea; Muridae; Murinae; Mus; Mus.	10090
Q3TIJ9	Actb	Putative uncharacterized protein	-739.779	10.5745	12	166	133	50.6667		Q3TIJ9_MOUSE Unreviewed; 375 AA.	Mus musculus (Mouse).	Eukaryota; Metazoa; Chordata; Craniata; Vertebrata; Euteleostomi;Mammalia; Eutheria; Euarchontoglires; Glires; Rodentia; Sciurognathi;Muroidea; Muridae; Murinae; Mus; Mus.	10090
Q3U672	Csde1	Putative uncharacterized protein	-109.75	10.5693	1	28	16	4.18006		Q3U672_MOUSE Unreviewed; 622 AA.	Mus musculus (Mouse).	Eukaryota; Metazoa; Chordata; Craniata; Vertebrata; Euteleostomi;Mammalia; Eutheria; Euarchontoglires; Glires; Rodentia; Sciurognathi;Muroidea; Muridae; Murinae; Mus; Mus.	10090
Q3TXH7	Csde1	Putative uncharacterized protein	-109.75	10.5625	1	22	16	3.38983		Q3TXH7_MOUSE Unreviewed; 767 AA.	Mus musculus (Mouse).	Eukaryota; Metazoa; Chordata; Craniata; Vertebrata; Euteleostomi;Mammalia; Eutheria; Euarchontoglires; Glires; Rodentia; Sciurognathi;Muroidea; Muridae; Murinae; Mus; Mus.	10090
A0A0G2JF72	Csde1	Cold shock domain-containing protein E1	-109.75	10.5625	1	23	16	3.89222		A0A0G2JF72_MOUSE Unreviewed; 668 AA.	Mus musculus (Mouse).	Eukaryota; Metazoa; Chordata; Craniata; Vertebrata; Euteleostomi;Mammalia; Eutheria; Euarchontoglires; Glires; Rodentia; Sciurognathi;Muroidea; Muridae; Murinae; Mus; Mus.	10090
Q91W50	Csde1	Cold shock domain-containing protein E1	-109.75	10.5625	1	24	16	3.25815		CSDE1_MOUSE Reviewed; 798 AA.	Mus musculus (Mouse).	Eukaryota; Metazoa; Chordata; Craniata; Vertebrata; Euteleostomi;Mammalia; Eutheria; Euarchontoglires; Glires; Rodentia; Sciurognathi;Muroidea; Muridae; Murinae; Mus; Mus.	10090	mmu:229663
Q3UJ74	Csde1	Putative uncharacterized protein	-109.75	10.5625	1	25	16	5.79065		Q3UJ74_MOUSE Unreviewed; 449 AA.	Mus musculus (Mouse).	Eukaryota; Metazoa; Chordata; Craniata; Vertebrata; Euteleostomi;Mammalia; Eutheria; Euarchontoglires; Glires; Rodentia; Sciurognathi;Muroidea; Muridae; Murinae; Mus; Mus.	10090
Q8R3R1	Csde1	Csde1 protein	-109.75	10.5625	1	24	16	3.77358		Q8R3R1_MOUSE Unreviewed; 689 AA.	Mus musculus (Mouse).	Eukaryota; Metazoa; Chordata; Craniata; Vertebrata; Euteleostomi;Mammalia; Eutheria; Euarchontoglires; Glires; Rodentia; Sciurognathi;Muroidea; Muridae; Murinae; Mus; Mus.	10090
Q8JZN2	Csde1	Cold shock domain-containing protein E1	-109.75	10.5625	1	23	16	3.38983		Q8JZN2_MOUSE Unreviewed; 767 AA.	Mus musculus (Mouse).	Eukaryota; Metazoa; Chordata; Craniata; Vertebrata; Euteleostomi;Mammalia; Eutheria; Euarchontoglires; Glires; Rodentia; Sciurognathi;Muroidea; Muridae; Murinae; Mus; Mus.	10090	mmu:229663
Q6RT24	Cenpe	Centromere-associated protein E	-139.113	10.5589	1	24	20	1.13177		CENPE_MOUSE Reviewed; 2474 AA.	Mus musculus (Mouse).	Eukaryota; Metazoa; Chordata; Craniata; Vertebrata; Euteleostomi;Mammalia; Eutheria; Euarchontoglires; Glires; Rodentia; Sciurognathi;Muroidea; Muridae; Murinae; Mus; Mus.	10090	mmu:229841
Q3U4S7	Csde1	Putative uncharacterized protein	-109.75	10.5483	1	21	16	3.38983		Q3U4S7_MOUSE Unreviewed; 767 AA.	Mus musculus (Mouse).	Eukaryota; Metazoa; Chordata; Craniata; Vertebrata; Euteleostomi;Mammalia; Eutheria; Euarchontoglires; Glires; Rodentia; Sciurognathi;Muroidea; Muridae; Murinae; Mus; Mus.	10090
Q80TP8	Csde1	MKIAA0885 protein	-109.75	10.5483	1	21	16	3.16302		Q80TP8_MOUSE Unreviewed; 822 AA.	Mus musculus (Mouse).	Eukaryota; Metazoa; Chordata; Craniata; Vertebrata; Euteleostomi;Mammalia; Eutheria; Euarchontoglires; Glires; Rodentia; Sciurognathi;Muroidea; Muridae; Murinae; Mus; Mus.	10090
Q05C63	Csde1	Csde1 protein	-109.75	10.5483	1	23	16	5.79065		Q05C63_MOUSE Unreviewed; 449 AA.	Mus musculus (Mouse).	Eukaryota; Metazoa; Chordata; Craniata; Vertebrata; Euteleostomi;Mammalia; Eutheria; Euarchontoglires; Glires; Rodentia; Sciurognathi;Muroidea; Muridae; Murinae; Mus; Mus.	10090
P02104	Hbb-y	Hemoglobin subunit epsilon-Y2	-159.837	10.5422	7	48	38	39.4558		HBE_MOUSE Reviewed; 147 AA.	Mus musculus (Mouse).	Eukaryota; Metazoa; Chordata; Craniata; Vertebrata; Euteleostomi;Mammalia; Eutheria; Euarchontoglires; Glires; Rodentia; Sciurognathi;Muroidea; Muridae; Murinae; Mus; Mus.	10090	mmu:15135
Q61650		Beta-globin	-203.693	10.5414	5	50	49	59.6154		Q61650_MOUSE Unreviewed; 52 AA.	Mus musculus (Mouse).	Eukaryota; Metazoa; Chordata; Craniata; Vertebrata; Euteleostomi;Mammalia; Eutheria; Euarchontoglires; Glires; Rodentia; Sciurognathi;Muroidea; Muridae; Murinae; Mus; Mus.	10090
F8WGM8	Actg1	Actin, cytoplasmic 2	-556.133	10.5355	6	152	102	64.7619		F8WGM8_MOUSE Unreviewed; 105 AA.	Mus musculus (Mouse).	Eukaryota; Metazoa; Chordata; Craniata; Vertebrata; Euteleostomi;Mammalia; Eutheria; Euarchontoglires; Glires; Rodentia; Sciurognathi;Muroidea; Muridae; Murinae; Mus; Mus.	10090
Q4KL81	Actg1	Actin, gamma, cytoplasmic 1	-786.576	10.5038	12	122	122	52.2667		Q4KL81_MOUSE Unreviewed; 375 AA.	Mus musculus (Mouse).	Eukaryota; Metazoa; Chordata; Craniata; Vertebrata; Euteleostomi;Mammalia; Eutheria; Euarchontoglires; Glires; Rodentia; Sciurognathi;Muroidea; Muridae; Murinae; Mus; Mus.	10090	mmu:11465
B2RRX1	Actb	Actin, beta	-786.576	10.5038	12	122	122	52.2667		B2RRX1_MOUSE Unreviewed; 375 AA.	Mus musculus (Mouse).	Eukaryota; Metazoa; Chordata; Craniata; Vertebrata; Euteleostomi;Mammalia; Eutheria; Euarchontoglires; Glires; Rodentia; Sciurognathi;Muroidea; Muridae; Murinae; Mus; Mus.	10090	mmu:11461
A8DUP3	Hbbt1	Beta-globin	-4328.23	10.5	24	956	764	70.068		A8DUP3_MOUSE Unreviewed; 147 AA.	Mus musculus (Mouse).	Eukaryota; Metazoa; Chordata; Craniata; Vertebrata; Euteleostomi;Mammalia; Eutheria; Euarchontoglires; Glires; Rodentia; Sciurognathi;Muroidea; Muridae; Murinae; Mus; Mus.	10090
P00920	Ca2	Carbonic anhydrase 2	-775.08	10.3513	15	209	140	58.0769		CAH2_MOUSE Reviewed; 260 AA.	Mus musculus (Mouse).	Eukaryota; Metazoa; Chordata; Craniata; Vertebrata; Euteleostomi;Mammalia; Eutheria; Euarchontoglires; Glires; Rodentia; Sciurognathi;Muroidea; Muridae; Murinae; Mus; Mus.	10090	mmu:12349
Q5M9N9	Prdx2	Prdx2 protein	-204.94	10.3077	10	51	33	46.4646		Q5M9N9_MOUSE Unreviewed; 198 AA.	Mus musculus (Mouse).	Eukaryota; Metazoa; Chordata; Craniata; Vertebrata; Euteleostomi;Mammalia; Eutheria; Euarchontoglires; Glires; Rodentia; Sciurognathi;Muroidea; Muridae; Murinae; Mus; Mus.	10090	mmu:21672
D3Z4A4	Prdx2	Peroxiredoxin-2	-225.887	10.3065	5	46	37	40.411		D3Z4A4_MOUSE Unreviewed; 146 AA.	Mus musculus (Mouse).	Eukaryota; Metazoa; Chordata; Craniata; Vertebrata; Euteleostomi;Mammalia; Eutheria; Euarchontoglires; Glires; Rodentia; Sciurognathi;Muroidea; Muridae; Murinae; Mus; Mus.	10090
Q61171	Prdx2	Peroxiredoxin-2	-225.887	10.3049	4	43	37	29.2929		PRDX2_MOUSE Reviewed; 198 AA.	Mus musculus (Mouse).	Eukaryota; Metazoa; Chordata; Craniata; Vertebrata; Euteleostomi;Mammalia; Eutheria; Euarchontoglires; Glires; Rodentia; Sciurognathi;Muroidea; Muridae; Murinae; Mus; Mus.	10090	mmu:21672
Q9CY10		Putative uncharacterized protein	-6829.14	10.3046	21	1319	1044	87.3239		Q9CY10_MOUSE Unreviewed; 142 AA.	Mus musculus (Mouse).	Eukaryota; Metazoa; Chordata; Craniata; Vertebrata; Euteleostomi;Mammalia; Eutheria; Euarchontoglires; Glires; Rodentia; Sciurognathi;Muroidea; Muridae; Murinae; Mus; Mus.	10090
Q91VB8	Hba-a2	Alpha globin 1	-6867.56	10.3044	21	1253	1050	95.7747		Q91VB8_MOUSE Unreviewed; 142 AA.	Mus musculus (Mouse).	Eukaryota; Metazoa; Chordata; Craniata; Vertebrata; Euteleostomi;Mammalia; Eutheria; Euarchontoglires; Glires; Rodentia; Sciurognathi;Muroidea; Muridae; Murinae; Mus; Mus.	10090	mmu:110257
Q9CY06		Putative uncharacterized protein	-6347.32	10.3025	20	1161	966	87.3239		Q9CY06_MOUSE Unreviewed; 142 AA.	Mus musculus (Mouse).	Eukaryota; Metazoa; Chordata; Craniata; Vertebrata; Euteleostomi;Mammalia; Eutheria; Euarchontoglires; Glires; Rodentia; Sciurognathi;Muroidea; Muridae; Murinae; Mus; Mus.	10090
Q9CWS5		Putative uncharacterized protein	-5630.3	10.295	22	1030	838	95.0704		Q9CWS5_MOUSE Unreviewed; 142 AA.	Mus musculus (Mouse).	Eukaryota; Metazoa; Chordata; Craniata; Vertebrata; Euteleostomi;Mammalia; Eutheria; Euarchontoglires; Glires; Rodentia; Sciurognathi;Muroidea; Muridae; Murinae; Mus; Mus.	10090
P08074	Cbr2	Carbonyl reductase [NADPH] 2	-458.354	10.289	10	85	65	54.0984		CBR2_MOUSE Reviewed; 244 AA.	Mus musculus (Mouse).	Eukaryota; Metazoa; Chordata; Craniata; Vertebrata; Euteleostomi;Mammalia; Eutheria; Euarchontoglires; Glires; Rodentia; Sciurognathi;Muroidea; Muridae; Murinae; Mus; Mus.	10090	mmu:12409
P68372	Tubb4b	Tubulin beta-4B chain	-536.272	10.2394	11	91	83	39.3258		TBB4B_MOUSE Reviewed; 445 AA.	Mus musculus (Mouse).	Eukaryota; Metazoa; Chordata; Craniata; Vertebrata; Euteleostomi;Mammalia; Eutheria; Euarchontoglires; Glires; Rodentia; Sciurognathi;Muroidea; Muridae; Murinae; Mus; Mus.	10090	mmu:227613
Q8K2Q7			0	10.226	1	1	0	5.83942
Q61287	Hbat1	Alpha-globin	-3621.35	10.2056	22	665	615	81.6901		Q61287_MOUSE Unreviewed; 142 AA.	Mus musculus (Mouse).	Eukaryota; Metazoa; Chordata; Craniata; Vertebrata; Euteleostomi;Mammalia; Eutheria; Euarchontoglires; Glires; Rodentia; Sciurognathi;Muroidea; Muridae; Murinae; Mus; Mus.	10090
P01942	Hba	Hemoglobin subunit alpha	-4870.83	10.2018	14	874	830	90.1408		HBA_MOUSE Reviewed; 142 AA.	Mus musculus (Mouse).	Eukaryota; Metazoa; Chordata; Craniata; Vertebrata; Euteleostomi;Mammalia; Eutheria; Euarchontoglires; Glires; Rodentia; Sciurognathi;Muroidea; Muridae; Murinae; Mus; Mus.	10090
A8DUV1	Hbat1	Alpha-globin	-3642.98	10.1981	26	686	619	83.8028		A8DUV1_MOUSE Unreviewed; 142 AA.	Mus musculus (Mouse).	Eukaryota; Metazoa; Chordata; Craniata; Vertebrata; Euteleostomi;Mammalia; Eutheria; Euarchontoglires; Glires; Rodentia; Sciurognathi;Muroidea; Muridae; Murinae; Mus; Mus.	10090
Q9D6F9	Tubb4a	Tubulin beta-4A chain	-326.444	10.17	10	66	54	29.5045		TBB4A_MOUSE Reviewed; 444 AA.	Mus musculus (Mouse).	Eukaryota; Metazoa; Chordata; Craniata; Vertebrata; Euteleostomi;Mammalia; Eutheria; Euarchontoglires; Glires; Rodentia; Sciurognathi;Muroidea; Muridae; Murinae; Mus; Mus.	10090	mmu:22153
Q9CWF2	Tubb2b	Tubulin beta-2B chain	-408.027	10.1657	7	70	60	26.2921		TBB2B_MOUSE Reviewed; 445 AA.	Mus musculus (Mouse).	Eukaryota; Metazoa; Chordata; Craniata; Vertebrata; Euteleostomi;Mammalia; Eutheria; Euarchontoglires; Glires; Rodentia; Sciurognathi;Muroidea; Muridae; Murinae; Mus; Mus.	10090	mmu:73710
Q7TMM9	Tubb2a	Tubulin beta-2A chain	-408.027	10.1648	6	69	60	20.4494		TBB2A_MOUSE Reviewed; 445 AA.	Mus musculus (Mouse).	Eukaryota; Metazoa; Chordata; Craniata; Vertebrata; Euteleostomi;Mammalia; Eutheria; Euarchontoglires; Glires; Rodentia; Sciurognathi;Muroidea; Muridae; Murinae; Mus; Mus.	10090	mmu:22151
Q542P5	Cbr2	Carbonyl reductase 2, isoform CRA_b	-354.717	10.1623	13	62	51	54.5082		Q542P5_MOUSE Unreviewed; 244 AA.	Mus musculus (Mouse).	Eukaryota; Metazoa; Chordata; Craniata; Vertebrata; Euteleostomi;Mammalia; Eutheria; Euarchontoglires; Glires; Rodentia; Sciurognathi;Muroidea; Muridae; Murinae; Mus; Mus.	10090	mmu:12409
Q3TAP6	Dcp1a	Putative uncharacterized protein	-6.3455	10.1252	1	2	1	6.31068		Q3TAP6_MOUSE Unreviewed; 412 AA.	Mus musculus (Mouse).	Eukaryota; Metazoa; Chordata; Craniata; Vertebrata; Euteleostomi;Mammalia; Eutheria; Euarchontoglires; Glires; Rodentia; Sciurognathi;Muroidea; Muridae; Murinae; Mus; Mus.	10090
Q91YD3	Dcp1a	mRNA-decapping enzyme 1A	-6.3455	10.1171	1	1	1	4.31894		DCP1A_MOUSE Reviewed; 602 AA.	Mus musculus (Mouse).	Eukaryota; Metazoa; Chordata; Craniata; Vertebrata; Euteleostomi;Mammalia; Eutheria; Euarchontoglires; Glires; Rodentia; Sciurognathi;Muroidea; Muridae; Murinae; Mus; Mus.	10090	mmu:75901
A2AQH4	Bcorl1	BCL-6 corepressor-like protein 1	-6.12833	10.1166	1	2	1	1.516		BCORL_MOUSE Reviewed; 1781 AA.	Mus musculus (Mouse).	Eukaryota; Metazoa; Chordata; Craniata; Vertebrata; Euteleostomi;Mammalia; Eutheria; Euarchontoglires; Glires; Rodentia; Sciurognathi;Muroidea; Muridae; Murinae; Mus; Mus.	10090	mmu:320376
S4R1W1	Gm3839	Glyceraldehyde-3-phosphate dehydrogenase	-251.475	10.1113	7	49	33	33.6336		S4R1W1_MOUSE Unreviewed; 333 AA.	Mus musculus (Mouse).	Eukaryota; Metazoa; Chordata; Craniata; Vertebrata; Euteleostomi;Mammalia; Eutheria; Euarchontoglires; Glires; Rodentia; Sciurognathi;Muroidea; Muridae; Murinae; Mus; Mus.	10090
A0A1D5RLD8		Uncharacterized protein	-251.475	10.1075	4	44	33	21.3213		A0A1D5RLD8_MOUSE Unreviewed; 333 AA.	Mus musculus (Mouse).	Eukaryota; Metazoa; Chordata; Craniata; Vertebrata; Euteleostomi;Mammalia; Eutheria; Euarchontoglires; Glires; Rodentia; Sciurognathi;Muroidea; Muridae; Murinae; Mus; Mus.	10090
Q569X5	Gapdh	Glyceraldehyde-3-phosphate dehydrogenase	-251.475	10.1075	4	43	33	21.3213		G3P_MOUSE Reviewed; 333 AA.	Mus musculus (Mouse).	Eukaryota; Metazoa; Chordata; Craniata; Vertebrata; Euteleostomi;Mammalia; Eutheria; Euarchontoglires; Glires; Rodentia; Sciurognathi;Muroidea; Muridae; Murinae; Mus; Mus.	10090	mmu:100042025
A0A0A0MQF6	Gapdh	Glyceraldehyde-3-phosphate dehydrogenase	-251.475	10.1075	4	44	33	19.7772		A0A0A0MQF6_MOUSE Unreviewed; 359 AA.	Mus musculus (Mouse).	Eukaryota; Metazoa; Chordata; Craniata; Vertebrata; Euteleostomi;Mammalia; Eutheria; Euarchontoglires; Glires; Rodentia; Sciurognathi;Muroidea; Muridae; Murinae; Mus; Mus.	10090
S4R257	Gapdh	Glyceraldehyde-3-phosphate dehydrogenase	-247.404	10.1069	3	44	32	21.0714		S4R257_MOUSE Unreviewed; 280 AA.	Mus musculus (Mouse).	Eukaryota; Metazoa; Chordata; Craniata; Vertebrata; Euteleostomi;Mammalia; Eutheria; Euarchontoglires; Glires; Rodentia; Sciurognathi;Muroidea; Muridae; Murinae; Mus; Mus.	10090
Q9CVR0	Tubb4b	Tubulin beta chain	-372.784	10.1034	9	69	58	43.9863		Q9CVR0_MOUSE Unreviewed; 291 AA.	Mus musculus (Mouse).	Eukaryota; Metazoa; Chordata; Craniata; Vertebrata; Euteleostomi;Mammalia; Eutheria; Euarchontoglires; Glires; Rodentia; Sciurognathi;Muroidea; Muridae; Murinae; Mus; Mus.	10090
F8WJL9	Bcorl1	BCL-6 corepressor-like protein 1	-6.00776	10.0962	1	1	1	1.5948		F8WJL9_MOUSE Unreviewed; 1693 AA.	Mus musculus (Mouse).	Eukaryota; Metazoa; Chordata; Craniata; Vertebrata; Euteleostomi;Mammalia; Eutheria; Euarchontoglires; Glires; Rodentia; Sciurognathi;Muroidea; Muridae; Murinae; Mus; Mus.	10090
F6ZBD9	Bcorl1	BCL-6 corepressor-like protein 1	-6.00776	10.0962	1	1	1	3.6193		F6ZBD9_MOUSE Unreviewed; 746 AA.	Mus musculus (Mouse).	Eukaryota; Metazoa; Chordata; Craniata; Vertebrata; Euteleostomi;Mammalia; Eutheria; Euarchontoglires; Glires; Rodentia; Sciurognathi;Muroidea; Muridae; Murinae; Mus; Mus.	10090
Q8WUC1	Tubb5	Tubulin beta-5 chain	-452.651	10.0873	10	87	69	28.6036		TBB5_MOUSE Reviewed; 444 AA.	Mus musculus (Mouse).	Eukaryota; Metazoa; Chordata; Craniata; Vertebrata; Euteleostomi;Mammalia; Eutheria; Euarchontoglires; Glires; Rodentia; Sciurognathi;Muroidea; Muridae; Murinae; Mus; Mus.	10090	mmu:22154
Q64475	Hist1h2bb	Histone H2B type 1-B	-357.644	10.0843	5	102	77	41.2698		H2B1B_MOUSE Reviewed; 126 AA.	Mus musculus (Mouse).	Eukaryota; Metazoa; Chordata; Craniata; Vertebrata; Euteleostomi;Mammalia; Eutheria; Euarchontoglires; Glires; Rodentia; Sciurognathi;Muroidea; Muridae; Murinae; Mus; Mus.	10090	mmu:319178
Q6ZWY9	Hist1h2bc	Histone H2B type 1-C/E/G	-357.644	10.0843	5	102	77	41.2698		H2B1C_MOUSE Reviewed; 126 AA.	Mus musculus (Mouse).	Eukaryota; Metazoa; Chordata; Craniata; Vertebrata; Euteleostomi;Mammalia; Eutheria; Euarchontoglires; Glires; Rodentia; Sciurognathi;Muroidea; Muridae; Murinae; Mus; Mus.	10090	mmu:319179
P10853	Hist1h2bf	Histone H2B type 1-F/J/L	-357.644	10.0843	5	102	77	41.2698		H2B1F_MOUSE Reviewed; 126 AA.	Mus musculus (Mouse).	Eukaryota; Metazoa; Chordata; Craniata; Vertebrata; Euteleostomi;Mammalia; Eutheria; Euarchontoglires; Glires; Rodentia; Sciurognathi;Muroidea; Muridae; Murinae; Mus; Mus.	10090	mmu:319180
Q921L4	LOC665622	Histone H2B	-357.644	10.0843	5	102	77	38.5185		Q921L4_MOUSE Unreviewed; 135 AA.	Mus musculus (Mouse).	Eukaryota; Metazoa; Chordata; Craniata; Vertebrata; Euteleostomi;Mammalia; Eutheria; Euarchontoglires; Glires; Rodentia; Sciurognathi;Muroidea; Muridae; Murinae; Mus; Mus.	10090
Q64478	Hist1h2bh	Histone H2B type 1-H	-357.644	10.0843	5	102	77	41.2698		H2B1H_MOUSE Reviewed; 126 AA.	Mus musculus (Mouse).	Eukaryota; Metazoa; Chordata; Craniata; Vertebrata; Euteleostomi;Mammalia; Eutheria; Euarchontoglires; Glires; Rodentia; Sciurognathi;Muroidea; Muridae; Murinae; Mus; Mus.	10090	mmu:319182
Q8CGP1	Hist1h2bk	Histone H2B type 1-K	-357.644	10.0843	5	102	77	41.2698		H2B1K_MOUSE Reviewed; 126 AA.	Mus musculus (Mouse).	Eukaryota; Metazoa; Chordata; Craniata; Vertebrata; Euteleostomi;Mammalia; Eutheria; Euarchontoglires; Glires; Rodentia; Sciurognathi;Muroidea; Muridae; Murinae; Mus; Mus.	10090	mmu:319184
Q8CBB6	Hist1h2br	Histone H2B	-357.644	10.0843	5	102	77	38.806		Q8CBB6_MOUSE Unreviewed; 134 AA.	Mus musculus (Mouse).	Eukaryota; Metazoa; Chordata; Craniata; Vertebrata; Euteleostomi;Mammalia; Eutheria; Euarchontoglires; Glires; Rodentia; Sciurognathi;Muroidea; Muridae; Murinae; Mus; Mus.	10090
P10854	Hist1h2bm	Histone H2B type 1-M	-357.644	10.0843	5	102	77	41.2698		H2B1M_MOUSE Reviewed; 126 AA.	Mus musculus (Mouse).	Eukaryota; Metazoa; Chordata; Craniata; Vertebrata; Euteleostomi;Mammalia; Eutheria; Euarchontoglires; Glires; Rodentia; Sciurognathi;Muroidea; Muridae; Murinae; Mus; Mus.	10090	mmu:319186
Q8CGP2	Hist1h2bp	Histone H2B type 1-P	-357.644	10.0843	5	102	77	41.2698		H2B1P_MOUSE Reviewed; 126 AA.	Mus musculus (Mouse).	Eukaryota; Metazoa; Chordata; Craniata; Vertebrata; Euteleostomi;Mammalia; Eutheria; Euarchontoglires; Glires; Rodentia; Sciurognathi;Muroidea; Muridae; Murinae; Mus; Mus.	10090	mmu:319188
A0JLV3	Hist1h2bj	Histone H2B	-357.644	10.0843	5	107	77	42.2764		A0JLV3_MOUSE Unreviewed; 123 AA.	Mus musculus (Mouse).	Eukaryota; Metazoa; Chordata; Craniata; Vertebrata; Euteleostomi;Mammalia; Eutheria; Euarchontoglires; Glires; Rodentia; Sciurognathi;Muroidea; Muridae; Murinae; Mus; Mus.	10090
Q64525	Hist2h2bb	Histone H2B type 2-B	-357.644	10.0843	5	102	77	41.2698		H2B2B_MOUSE Reviewed; 126 AA.	Mus musculus (Mouse).	Eukaryota; Metazoa; Chordata; Craniata; Vertebrata; Euteleostomi;Mammalia; Eutheria; Euarchontoglires; Glires; Rodentia; Sciurognathi;Muroidea; Muridae; Murinae; Mus; Mus.	10090	mmu:319189
B2RVD5	Hist1h2bk	Histone H2B	-234.85	10.0808	5	49	49	41.2698		B2RVD5_MOUSE Unreviewed; 126 AA.	Mus musculus (Mouse).	Eukaryota; Metazoa; Chordata; Craniata; Vertebrata; Euteleostomi;Mammalia; Eutheria; Euarchontoglires; Glires; Rodentia; Sciurognathi;Muroidea; Muridae; Murinae; Mus; Mus.	10090	mmu:319184
B2RTK3	Hist1h2bm	Histone H2B	-234.85	10.0808	5	49	49	41.2698		B2RTK3_MOUSE Unreviewed; 126 AA.	Mus musculus (Mouse).	Eukaryota; Metazoa; Chordata; Craniata; Vertebrata; Euteleostomi;Mammalia; Eutheria; Euarchontoglires; Glires; Rodentia; Sciurognathi;Muroidea; Muridae; Murinae; Mus; Mus.	10090	mmu:319186
Q8CGP0	Hist3h2bb	Histone H2B type 3-B	-355.444	10.0804	4	101	76	34.127		H2B3B_MOUSE Reviewed; 126 AA.	Mus musculus (Mouse).	Eukaryota; Metazoa; Chordata; Craniata; Vertebrata; Euteleostomi;Mammalia; Eutheria; Euarchontoglires; Glires; Rodentia; Sciurognathi;Muroidea; Muridae; Murinae; Mus; Mus.	10090
Q9D2U9	Hist3h2ba	Histone H2B type 3-A	-355.444	10.0804	4	103	76	34.127		H2B3A_MOUSE Reviewed; 126 AA.	Mus musculus (Mouse).	Eukaryota; Metazoa; Chordata; Craniata; Vertebrata; Euteleostomi;Mammalia; Eutheria; Euarchontoglires; Glires; Rodentia; Sciurognathi;Muroidea; Muridae; Murinae; Mus; Mus.	10090	mmu:78303
Q64524	Hist2h2be	Histone H2B type 2-E	-355.444	10.0804	4	101	76	34.127		H2B2E_MOUSE Reviewed; 126 AA.	Mus musculus (Mouse).	Eukaryota; Metazoa; Chordata; Craniata; Vertebrata; Euteleostomi;Mammalia; Eutheria; Euarchontoglires; Glires; Rodentia; Sciurognathi;Muroidea; Muridae; Murinae; Mus; Mus.	10090	mmu:319190
Q8VEE3	Hist2h2bb	Hist2h2bb protein	-337.739	10.077	4	103	70	30		Q8VEE3_MOUSE Unreviewed; 120 AA.	Mus musculus (Mouse).	Eukaryota; Metazoa; Chordata; Craniata; Vertebrata; Euteleostomi;Mammalia; Eutheria; Euarchontoglires; Glires; Rodentia; Sciurognathi;Muroidea; Muridae; Murinae; Mus; Mus.	10090
A0A0A6YX78	Car2	Carbonic anhydrase 2	-434.364	10.0512	6	133	77	62.6087		A0A0A6YX78_MOUSE Unreviewed; 115 AA.	Mus musculus (Mouse).	Eukaryota; Metazoa; Chordata; Craniata; Vertebrata; Euteleostomi;Mammalia; Eutheria; Euarchontoglires; Glires; Rodentia; Sciurognathi;Muroidea; Muridae; Murinae; Mus; Mus.	10090
E9Q5F4	Actb	Actin, cytoplasmic 1	-550.708	10.0481	8	112	86	50.1887		E9Q5F4_MOUSE Unreviewed; 265 AA.	Mus musculus (Mouse).	Eukaryota; Metazoa; Chordata; Craniata; Vertebrata; Euteleostomi;Mammalia; Eutheria; Euarchontoglires; Glires; Rodentia; Sciurognathi;Muroidea; Muridae; Murinae; Mus; Mus.	10090
Q3UAX1	Vim	Putative uncharacterized protein	-262.365	10.0325	9	44	31	24.0343		Q3UAX1_MOUSE Unreviewed; 466 AA.	Mus musculus (Mouse).	Eukaryota; Metazoa; Chordata; Craniata; Vertebrata; Euteleostomi;Mammalia; Eutheria; Euarchontoglires; Glires; Rodentia; Sciurognathi;Muroidea; Muridae; Murinae; Mus; Mus.	10090
Q99J49	Tubb2a	Tubb2a protein	-237.855	10.031	5	50	36	24.4966		Q99J49_MOUSE Unreviewed; 298 AA.	Mus musculus (Mouse).	Eukaryota; Metazoa; Chordata; Craniata; Vertebrata; Euteleostomi;Mammalia; Eutheria; Euarchontoglires; Glires; Rodentia; Sciurognathi;Muroidea; Muridae; Murinae; Mus; Mus.	10090
Q3U6S1	Vim	Putative uncharacterized protein	-301.494	10.0307	9	49	37	30.9013		Q3U6S1_MOUSE Unreviewed; 466 AA.	Mus musculus (Mouse).	Eukaryota; Metazoa; Chordata; Craniata; Vertebrata; Euteleostomi;Mammalia; Eutheria; Euarchontoglires; Glires; Rodentia; Sciurognathi;Muroidea; Muridae; Murinae; Mus; Mus.	10090
P20152	Vim	Vimentin	-301.494	10.0304	7	46	37	23.8197		VIME_MOUSE Reviewed; 466 AA.	Mus musculus (Mouse).	Eukaryota; Metazoa; Chordata; Craniata; Vertebrata; Euteleostomi;Mammalia; Eutheria; Euarchontoglires; Glires; Rodentia; Sciurognathi;Muroidea; Muridae; Murinae; Mus; Mus.	10090	mmu:22352
Q3TWV0	Vim	Putative uncharacterized protein	-301.494	10.0304	7	48	37	23.8197		Q3TWV0_MOUSE Unreviewed; 466 AA.	Mus musculus (Mouse).	Eukaryota; Metazoa; Chordata; Craniata; Vertebrata; Euteleostomi;Mammalia; Eutheria; Euarchontoglires; Glires; Rodentia; Sciurognathi;Muroidea; Muridae; Murinae; Mus; Mus.	10090
Q3UD36	Vim	Putative uncharacterized protein	-262.365	10.0302	8	39	31	32.0988		Q3UD36_MOUSE Unreviewed; 405 AA.	Mus musculus (Mouse).	Eukaryota; Metazoa; Chordata; Craniata; Vertebrata; Euteleostomi;Mammalia; Eutheria; Euarchontoglires; Glires; Rodentia; Sciurognathi;Muroidea; Muridae; Murinae; Mus; Mus.	10090
D3YYI5	Gm7293	Glyceraldehyde-3-phosphate dehydrogenase	-203.025	10.0294	4	37	29	21.131		D3YYI5_MOUSE Unreviewed; 336 AA.	Mus musculus (Mouse).	Eukaryota; Metazoa; Chordata; Craniata; Vertebrata; Euteleostomi;Mammalia; Eutheria; Euarchontoglires; Glires; Rodentia; Sciurognathi;Muroidea; Muridae; Murinae; Mus; Mus.	10090
F6YNX9	Cbr2	Carbonyl reductase [NADPH] 2	-283.98	10.027	15	81	39	55.1948		F6YNX9_MOUSE Unreviewed; 154 AA.	Mus musculus (Mouse).	Eukaryota; Metazoa; Chordata; Craniata; Vertebrata; Euteleostomi;Mammalia; Eutheria; Euarchontoglires; Glires; Rodentia; Sciurognathi;Muroidea; Muridae; Murinae; Mus; Mus.	10090
Q3TFD9	Vim	Putative uncharacterized protein	-251.26	10.0096	8	38	30	24.0343		Q3TFD9_MOUSE Unreviewed; 466 AA.	Mus musculus (Mouse).	Eukaryota; Metazoa; Chordata; Craniata; Vertebrata; Euteleostomi;Mammalia; Eutheria; Euarchontoglires; Glires; Rodentia; Sciurognathi;Muroidea; Muridae; Murinae; Mus; Mus.	10090
Q9DCR1	Tubb4b	Putative uncharacterized protein	-256.766	9.97054	6	48	40	27.4247		Q9DCR1_MOUSE Unreviewed; 299 AA.	Mus musculus (Mouse).	Eukaryota; Metazoa; Chordata; Craniata; Vertebrata; Euteleostomi;Mammalia; Eutheria; Euarchontoglires; Glires; Rodentia; Sciurognathi;Muroidea; Muridae; Murinae; Mus; Mus.	10090
Q3UD81	Actg1	Putative uncharacterized protein	-389.943	9.90357	6	79	67	39.1489		Q3UD81_MOUSE Unreviewed; 235 AA.	Mus musculus (Mouse).	Eukaryota; Metazoa; Chordata; Craniata; Vertebrata; Euteleostomi;Mammalia; Eutheria; Euarchontoglires; Glires; Rodentia; Sciurognathi;Muroidea; Muridae; Murinae; Mus; Mus.	10090
Q5SQ27	Sec14l3	MCG140354	-615.324	9.89694	18	133	103	53.1172		Q5SQ27_MOUSE Unreviewed; 401 AA.	Mus musculus (Mouse).	Eukaryota; Metazoa; Chordata; Craniata; Vertebrata; Euteleostomi;Mammalia; Eutheria; Euarchontoglires; Glires; Rodentia; Sciurognathi;Muroidea; Muridae; Murinae; Mus; Mus.	10090	mmu:380683
A8DUV3	Hbat1	Alpha-globin	-3414.45	9.89329	14	504	504	90.1408		A8DUV3_MOUSE Unreviewed; 142 AA.	Mus musculus (Mouse).	Eukaryota; Metazoa; Chordata; Craniata; Vertebrata; Euteleostomi;Mammalia; Eutheria; Euarchontoglires; Glires; Rodentia; Sciurognathi;Muroidea; Muridae; Murinae; Mus; Mus.	10090
F8WGL3	Cfl1	Cofilin-1	-234.94	9.87672	7	48	38	32.1586		F8WGL3_MOUSE Unreviewed; 227 AA.	Mus musculus (Mouse).	Eukaryota; Metazoa; Chordata; Craniata; Vertebrata; Euteleostomi;Mammalia; Eutheria; Euarchontoglires; Glires; Rodentia; Sciurognathi;Muroidea; Muridae; Murinae; Mus; Mus.	10090
P18760	Cfl1	Cofilin-1	-269.868	9.8746	5	54	43	38.5542		COF1_MOUSE Reviewed; 166 AA.	Mus musculus (Mouse).	Eukaryota; Metazoa; Chordata; Craniata; Vertebrata; Euteleostomi;Mammalia; Eutheria; Euarchontoglires; Glires; Rodentia; Sciurognathi;Muroidea; Muridae; Murinae; Mus; Mus.	10090	mmu:12631
P24549	Aldh1a1	Retinal dehydrogenase 1	-403.991	9.86779	24	130	56	64.2715		AL1A1_MOUSE Reviewed; 501 AA.	Mus musculus (Mouse).	Eukaryota; Metazoa; Chordata; Craniata; Vertebrata; Euteleostomi;Mammalia; Eutheria; Euarchontoglires; Glires; Rodentia; Sciurognathi;Muroidea; Muridae; Murinae; Mus; Mus.	10090	mmu:11668
Q9CX22	Cfl1	Putative uncharacterized protein	-214.835	9.86013	7	49	34	30.131		Q9CX22_MOUSE Unreviewed; 229 AA.	Mus musculus (Mouse).	Eukaryota; Metazoa; Chordata; Craniata; Vertebrata; Euteleostomi;Mammalia; Eutheria; Euarchontoglires; Glires; Rodentia; Sciurognathi;Muroidea; Muridae; Murinae; Mus; Mus.	10090
Q9QWJ3		Alpha-1-globin	-5817.86	9.84984	26	1111	896	89.3443		Q9QWJ3_MOUSE Unreviewed; 122 AA.	Mus musculus (Mouse).	Eukaryota; Metazoa; Chordata; Craniata; Vertebrata; Euteleostomi;Mammalia; Eutheria; Euarchontoglires; Glires; Rodentia; Sciurognathi;Muroidea; Muridae; Murinae; Mus; Mus.	10090
Q8BPF4		Putative uncharacterized protein	-6370.71	9.84265	22	1175	987	95.7747		Q8BPF4_MOUSE Unreviewed; 142 AA.	Mus musculus (Mouse).	Eukaryota; Metazoa; Chordata; Craniata; Vertebrata; Euteleostomi;Mammalia; Eutheria; Euarchontoglires; Glires; Rodentia; Sciurognathi;Muroidea; Muridae; Murinae; Mus; Mus.	10090
P08032	Spta1	Spectrin alpha chain, erythrocytic 1	-458.159	9.83151	29	93	63	19.1304		SPTA1_MOUSE Reviewed; 2415 AA.	Mus musculus (Mouse).	Eukaryota; Metazoa; Chordata; Craniata; Vertebrata; Euteleostomi;Mammalia; Eutheria; Euarchontoglires; Glires; Rodentia; Sciurognathi;Muroidea; Muridae; Murinae; Mus; Mus.	10090	mmu:20739
Q8VDD5	Myh9	Myosin-9	-195.271	9.8315	19	63	26	13.6735		MYH9_MOUSE Reviewed; 1960 AA.	Mus musculus (Mouse).	Eukaryota; Metazoa; Chordata; Craniata; Vertebrata; Euteleostomi;Mammalia; Eutheria; Euarchontoglires; Glires; Rodentia; Sciurognathi;Muroidea; Muridae; Murinae; Mus; Mus.	10090	mmu:17886
A0A0A6YWC8	Vim	Vimentin	-301.494	9.80453	8	47	37	30.9133		A0A0A6YWC8_MOUSE Unreviewed; 427 AA.	Mus musculus (Mouse).	Eukaryota; Metazoa; Chordata; Craniata; Vertebrata; Euteleostomi;Mammalia; Eutheria; Euarchontoglires; Glires; Rodentia; Sciurognathi;Muroidea; Muridae; Murinae; Mus; Mus.	10090
Q3V2S4	Vim	Putative uncharacterized protein	-290.903	9.80166	11	60	35	33.691		Q3V2S4_MOUSE Unreviewed; 466 AA.	Mus musculus (Mouse).	Eukaryota; Metazoa; Chordata; Craniata; Vertebrata; Euteleostomi;Mammalia; Eutheria; Euarchontoglires; Glires; Rodentia; Sciurognathi;Muroidea; Muridae; Murinae; Mus; Mus.	10090
P17563	Selenbp1	Selenium-binding protein 1	-458.66	9.80049	12	96	59	38.5593		SBP1_MOUSE Reviewed; 472 AA.	Mus musculus (Mouse).	Eukaryota; Metazoa; Chordata; Craniata; Vertebrata; Euteleostomi;Mammalia; Eutheria; Euarchontoglires; Glires; Rodentia; Sciurognathi;Muroidea; Muridae; Murinae; Mus; Mus.	10090	mmu:20341
Q3URS5			0	9.69164	1	1	0	1.64319
P40936	Inmt	Indolethylamine N-methyltransferase	-244.518	9.69046	10	52	34	43.1818		INMT_MOUSE Reviewed; 264 AA.	Mus musculus (Mouse).	Eukaryota; Metazoa; Chordata; Craniata; Vertebrata; Euteleostomi;Mammalia; Eutheria; Euarchontoglires; Glires; Rodentia; Sciurognathi;Muroidea; Muridae; Murinae; Mus; Mus.	10090	mmu:21743
Q8BFZ3	Actbl2	Beta-actin-like protein 2	-286.672	9.67789	12	81	43	33.5106		ACTBL_MOUSE Reviewed; 376 AA.	Mus musculus (Mouse).	Eukaryota; Metazoa; Chordata; Craniata; Vertebrata; Euteleostomi;Mammalia; Eutheria; Euarchontoglires; Glires; Rodentia; Sciurognathi;Muroidea; Muridae; Murinae; Mus; Mus.	10090	mmu:238880
G3UZ07	Actg1	Actin, cytoplasmic 2	-389.422	9.66902	6	80	67	34.3284		G3UZ07_MOUSE Unreviewed; 268 AA.	Mus musculus (Mouse).	Eukaryota; Metazoa; Chordata; Craniata; Vertebrata; Euteleostomi;Mammalia; Eutheria; Euarchontoglires; Glires; Rodentia; Sciurognathi;Muroidea; Muridae; Murinae; Mus; Mus.	10090
G3UYY2	Selenbp2	Selenium-binding protein 2	-379.151	9.6668	20	92	46	51.7073		G3UYY2_MOUSE Unreviewed; 410 AA.	Mus musculus (Mouse).	Eukaryota; Metazoa; Chordata; Craniata; Vertebrata; Euteleostomi;Mammalia; Eutheria; Euarchontoglires; Glires; Rodentia; Sciurognathi;Muroidea; Muridae; Murinae; Mus; Mus.	10090
A0A0R4J135	Selenbp2	Selenium-binding protein 2	-379.151	9.64814	8	56	46	25.4237		A0A0R4J135_MOUSE Unreviewed; 472 AA.	Mus musculus (Mouse).	Eukaryota; Metazoa; Chordata; Craniata; Vertebrata; Euteleostomi;Mammalia; Eutheria; Euarchontoglires; Glires; Rodentia; Sciurognathi;Muroidea; Muridae; Murinae; Mus; Mus.	10090	mmu:20342
P27046	Man2a1	Alpha-mannosidase 2	-6.46827	9.64572	1	3	1	2.26087		MA2A1_MOUSE Reviewed; 1150 AA.	Mus musculus (Mouse).	Eukaryota; Metazoa; Chordata; Craniata; Vertebrata; Euteleostomi;Mammalia; Eutheria; Euarchontoglires; Glires; Rodentia; Sciurognathi;Muroidea; Muridae; Murinae; Mus; Mus.	10090	mmu:17158
Q63836	Selenbp2	Selenium-binding protein 2	-387.339	9.64194	8	56	48	22.8814		SBP2_MOUSE Reviewed; 472 AA.	Mus musculus (Mouse).	Eukaryota; Metazoa; Chordata; Craniata; Vertebrata; Euteleostomi;Mammalia; Eutheria; Euarchontoglires; Glires; Rodentia; Sciurognathi;Muroidea; Muridae; Murinae; Mus; Mus.	10090	mmu:20342
Q9CQI6	Cotl1	Coactosin-like protein	-136.965	9.61814	3	23	22	38.7324		COTL1_MOUSE Reviewed; 142 AA.	Mus musculus (Mouse).	Eukaryota; Metazoa; Chordata; Craniata; Vertebrata; Euteleostomi;Mammalia; Eutheria; Euarchontoglires; Glires; Rodentia; Sciurognathi;Muroidea; Muridae; Murinae; Mus; Mus.	10090	mmu:72042
Q3UQ30	Spta1	Putative uncharacterized protein	-158.377	9.60792	11	35	21	21.1268		Q3UQ30_MOUSE Unreviewed; 781 AA.	Mus musculus (Mouse).	Eukaryota; Metazoa; Chordata; Craniata; Vertebrata; Euteleostomi;Mammalia; Eutheria; Euarchontoglires; Glires; Rodentia; Sciurognathi;Muroidea; Muridae; Murinae; Mus; Mus.	10090
Q3U774	Atp5b	ATP synthase subunit beta, mitochondrial	-196.869	9.59574	18	70	29	50.4726		ATPB_MOUSE Reviewed; 529 AA.	Mus musculus (Mouse).	Eukaryota; Metazoa; Chordata; Craniata; Vertebrata; Euteleostomi;Mammalia; Eutheria; Euarchontoglires; Glires; Rodentia; Sciurognathi;Muroidea; Muridae; Murinae; Mus; Mus.	10090	mmu:11947
Q3UC72	Gdi2	Putative uncharacterized protein	-26.2433	9.57294	9	15	3	24.7544		Q3UC72_MOUSE Unreviewed; 509 AA.	Mus musculus (Mouse).	Eukaryota; Metazoa; Chordata; Craniata; Vertebrata; Euteleostomi;Mammalia; Eutheria; Euarchontoglires; Glires; Rodentia; Sciurognathi;Muroidea; Muridae; Murinae; Mus; Mus.	10090
P04264			0	9.56751	9	10	0	15.0621
A0A1D5RLP1	Cotl1	Coactosin-like protein	-89.49	9.56242	2	18	15	32.7731		A0A1D5RLP1_MOUSE Unreviewed; 119 AA.	Mus musculus (Mouse).	Eukaryota; Metazoa; Chordata; Craniata; Vertebrata; Euteleostomi;Mammalia; Eutheria; Euarchontoglires; Glires; Rodentia; Sciurognathi;Muroidea; Muridae; Murinae; Mus; Mus.	10090
O35945	Aldh1a7	Aldehyde dehydrogenase, cytosolic 1	-236.146	9.56106	8	45	34	24.7505		AL1A7_MOUSE Reviewed; 501 AA.	Mus musculus (Mouse).	Eukaryota; Metazoa; Chordata; Craniata; Vertebrata; Euteleostomi;Mammalia; Eutheria; Euarchontoglires; Glires; Rodentia; Sciurognathi;Muroidea; Muridae; Murinae; Mus; Mus.	10090	mmu:26358
Q3TYF5			0	9.55089	4	4	0	17.9331
O08614			0	9.54955	1	1	0	0.758239
Q3T9M2			0	9.54955	1	1	0	3.87324
Q8C552			0	9.54955	1	1	0	10.2473
Q9CZI7	Anxa2	Annexin	-289.439	9.54829	11	59	42	38.6431		Q9CZI7_MOUSE Unreviewed; 339 AA.	Mus musculus (Mouse).	Eukaryota; Metazoa; Chordata; Craniata; Vertebrata; Euteleostomi;Mammalia; Eutheria; Euarchontoglires; Glires; Rodentia; Sciurognathi;Muroidea; Muridae; Murinae; Mus; Mus.	10090
P07356	Anxa2	Annexin A2	-289.439	9.53561	8	46	42	34.8083		ANXA2_MOUSE Reviewed; 339 AA.	Mus musculus (Mouse).	Eukaryota; Metazoa; Chordata; Craniata; Vertebrata; Euteleostomi;Mammalia; Eutheria; Euarchontoglires; Glires; Rodentia; Sciurognathi;Muroidea; Muridae; Murinae; Mus; Mus.	10090	mmu:12306
Q3UCD3	Anxa2	Annexin	-289.439	9.53561	8	46	42	34.8083		Q3UCD3_MOUSE Unreviewed; 339 AA.	Mus musculus (Mouse).	Eukaryota; Metazoa; Chordata; Craniata; Vertebrata; Euteleostomi;Mammalia; Eutheria; Euarchontoglires; Glires; Rodentia; Sciurognathi;Muroidea; Muridae; Murinae; Mus; Mus.	10090
B2RSN3	Tubb2b	Tubulin beta chain	-260.838	9.53465	6	31	31	20.4494		B2RSN3_MOUSE Unreviewed; 445 AA.	Mus musculus (Mouse).	Eukaryota; Metazoa; Chordata; Craniata; Vertebrata; Euteleostomi;Mammalia; Eutheria; Euarchontoglires; Glires; Rodentia; Sciurognathi;Muroidea; Muridae; Murinae; Mus; Mus.	10090	mmu:73710
Q8C5C0	Samhd1	Putative uncharacterized protein	-25.9276	9.53463	5	9	5	19.9637		Q8C5C0_MOUSE Unreviewed; 551 AA.	Mus musculus (Mouse).	Eukaryota; Metazoa; Chordata; Craniata; Vertebrata; Euteleostomi;Mammalia; Eutheria; Euarchontoglires; Glires; Rodentia; Sciurognathi;Muroidea; Muridae; Murinae; Mus; Mus.	10090
B0V2N7	Anxa2	Annexin	-281.968	9.53445	7	44	40	54.5918		B0V2N7_MOUSE Unreviewed; 196 AA.	Mus musculus (Mouse).	Eukaryota; Metazoa; Chordata; Craniata; Vertebrata; Euteleostomi;Mammalia; Eutheria; Euarchontoglires; Glires; Rodentia; Sciurognathi;Muroidea; Muridae; Murinae; Mus; Mus.	10090
B0V2N8	Anxa2	Annexin	-218.71	9.52988	8	46	31	58.5227		B0V2N8_MOUSE Unreviewed; 176 AA.	Mus musculus (Mouse).	Eukaryota; Metazoa; Chordata; Craniata; Vertebrata; Euteleostomi;Mammalia; Eutheria; Euarchontoglires; Glires; Rodentia; Sciurognathi;Muroidea; Muridae; Murinae; Mus; Mus.	10090
Q9WVA4	Tagln2	Transgelin-2	-125.959	9.50084	4	33	21	29.1457		TAGL2_MOUSE Reviewed; 199 AA.	Mus musculus (Mouse).	Eukaryota; Metazoa; Chordata; Craniata; Vertebrata; Euteleostomi;Mammalia; Eutheria; Euarchontoglires; Glires; Rodentia; Sciurognathi;Muroidea; Muridae; Murinae; Mus; Mus.	10090	mmu:21346
P07724	Alb	Serum albumin	-321.395	9.49461	10	62	56	25		ALBU_MOUSE Reviewed; 608 AA.	Mus musculus (Mouse).	Eukaryota; Metazoa; Chordata; Craniata; Vertebrata; Euteleostomi;Mammalia; Eutheria; Euarchontoglires; Glires; Rodentia; Sciurognathi;Muroidea; Muridae; Murinae; Mus; Mus.	10090	mmu:11657
Q6A0D0	Prdx6	MKIAA0106 protein	-296.058	9.4925	11	56	47	61.2335		Q6A0D0_MOUSE Unreviewed; 227 AA.	Mus musculus (Mouse).	Eukaryota; Metazoa; Chordata; Craniata; Vertebrata; Euteleostomi;Mammalia; Eutheria; Euarchontoglires; Glires; Rodentia; Sciurognathi;Muroidea; Muridae; Murinae; Mus; Mus.	10090
Q6GT24	Prdx6	Peroxiredoxin 6	-296.058	9.49127	9	53	47	49.1071		Q6GT24_MOUSE Unreviewed; 224 AA.	Mus musculus (Mouse).	Eukaryota; Metazoa; Chordata; Craniata; Vertebrata; Euteleostomi;Mammalia; Eutheria; Euarchontoglires; Glires; Rodentia; Sciurognathi;Muroidea; Muridae; Murinae; Mus; Mus.	10090	mmu:11758
P00761		Trypsin	-159.632	9.48308	21	109	22	52.8139
O08709	Prdx6	Peroxiredoxin-6	-238.874	9.47654	8	45	43	44.6429		PRDX6_MOUSE Reviewed; 224 AA.	Mus musculus (Mouse).	Eukaryota; Metazoa; Chordata; Craniata; Vertebrata; Euteleostomi;Mammalia; Eutheria; Euarchontoglires; Glires; Rodentia; Sciurognathi;Muroidea; Muridae; Murinae; Mus; Mus.	10090	mmu:11758
Q3UWW2	Sec14l3	Putative uncharacterized protein	-269.945	9.4684	9	67	45	58.7156		Q3UWW2_MOUSE Unreviewed; 218 AA.	Mus musculus (Mouse).	Eukaryota; Metazoa; Chordata; Craniata; Vertebrata; Euteleostomi;Mammalia; Eutheria; Euarchontoglires; Glires; Rodentia; Sciurognathi;Muroidea; Muridae; Murinae; Mus; Mus.	10090	mmu:380683
C0HK79	Arxes1	Adipocyte-related X-chromosome expressed sequence 1	-48.539	9.46742	1	9	6	15.5556		ARXS1_MOUSE Reviewed; 180 AA.	Mus musculus (Mouse).	Eukaryota; Metazoa; Chordata; Craniata; Vertebrata; Euteleostomi;Mammalia; Eutheria; Euarchontoglires; Glires; Rodentia; Sciurognathi;Muroidea; Muridae; Murinae; Mus; Mus.	10090
P04919	Slc4a1	Band 3 anion transport protein	-282.794	9.46187	7	46	39	10.9795		B3AT_MOUSE Reviewed; 929 AA.	Mus musculus (Mouse).	Eukaryota; Metazoa; Chordata; Craniata; Vertebrata; Euteleostomi;Mammalia; Eutheria; Euarchontoglires; Glires; Rodentia; Sciurognathi;Muroidea; Muridae; Murinae; Mus; Mus.	10090	mmu:20533
Q3TZJ1	Slc4a1	Anion exchange protein	-282.794	9.46187	7	46	39	10.9795		Q3TZJ1_MOUSE Unreviewed; 929 AA.	Mus musculus (Mouse).	Eukaryota; Metazoa; Chordata; Craniata; Vertebrata; Euteleostomi;Mammalia; Eutheria; Euarchontoglires; Glires; Rodentia; Sciurognathi;Muroidea; Muridae; Murinae; Mus; Mus.	10090
Q3TZ12	Slc4a1	Anion exchange protein	-282.794	9.46187	7	46	39	13.3683		Q3TZ12_MOUSE Unreviewed; 763 AA.	Mus musculus (Mouse).	Eukaryota; Metazoa; Chordata; Craniata; Vertebrata; Euteleostomi;Mammalia; Eutheria; Euarchontoglires; Glires; Rodentia; Sciurognathi;Muroidea; Muridae; Murinae; Mus; Mus.	10090
Q3TAJ4	Slc4a1	Anion exchange protein	-282.794	9.46187	7	46	39	10.9795		Q3TAJ4_MOUSE Unreviewed; 929 AA.	Mus musculus (Mouse).	Eukaryota; Metazoa; Chordata; Craniata; Vertebrata; Euteleostomi;Mammalia; Eutheria; Euarchontoglires; Glires; Rodentia; Sciurognathi;Muroidea; Muridae; Murinae; Mus; Mus.	10090
Q3U065	Slc4a1	Anion exchange protein	-282.794	9.46187	7	46	39	10.9795		Q3U065_MOUSE Unreviewed; 929 AA.	Mus musculus (Mouse).	Eukaryota; Metazoa; Chordata; Craniata; Vertebrata; Euteleostomi;Mammalia; Eutheria; Euarchontoglires; Glires; Rodentia; Sciurognathi;Muroidea; Muridae; Murinae; Mus; Mus.	10090
Q3TNL6	Slc4a1	Anion exchange protein	-282.794	9.46187	7	48	39	10.9795		Q3TNL6_MOUSE Unreviewed; 929 AA.	Mus musculus (Mouse).	Eukaryota; Metazoa; Chordata; Craniata; Vertebrata; Euteleostomi;Mammalia; Eutheria; Euarchontoglires; Glires; Rodentia; Sciurognathi;Muroidea; Muridae; Murinae; Mus; Mus.	10090
Q923D2	Blvrb	Flavin reductase (NADPH)	-46.1264	9.459	1	7	7	10.1942		BLVRB_MOUSE Reviewed; 206 AA.	Mus musculus (Mouse).	Eukaryota; Metazoa; Chordata; Craniata; Vertebrata; Euteleostomi;Mammalia; Eutheria; Euarchontoglires; Glires; Rodentia; Sciurognathi;Muroidea; Muridae; Murinae; Mus; Mus.	10090	mmu:233016
A0A0U1RPU7	Blvrb	Flavin reductase (NADPH)	-46.1264	9.459	1	7	7	16.6667		A0A0U1RPU7_MOUSE Unreviewed; 126 AA.	Mus musculus (Mouse).	Eukaryota; Metazoa; Chordata; Craniata; Vertebrata; Euteleostomi;Mammalia; Eutheria; Euarchontoglires; Glires; Rodentia; Sciurognathi;Muroidea; Muridae; Murinae; Mus; Mus.	10090
E9PZC3	Blvrb	Flavin reductase (NADPH)	-46.1264	9.459	1	7	7	8.50202		E9PZC3_MOUSE Unreviewed; 247 AA.	Mus musculus (Mouse).	Eukaryota; Metazoa; Chordata; Craniata; Vertebrata; Euteleostomi;Mammalia; Eutheria; Euarchontoglires; Glires; Rodentia; Sciurognathi;Muroidea; Muridae; Murinae; Mus; Mus.	10090
Q3TZ29	Slc4a1	Anion exchange protein	-276.129	9.45879	8	48	37	19.6697		Q3TZ29_MOUSE Unreviewed; 666 AA.	Mus musculus (Mouse).	Eukaryota; Metazoa; Chordata; Craniata; Vertebrata; Euteleostomi;Mammalia; Eutheria; Euarchontoglires; Glires; Rodentia; Sciurognathi;Muroidea; Muridae; Murinae; Mus; Mus.	10090	mmu:20533
F6X0J3			0	9.45815	1	1	0	3.76344
D3YX76	Gstm2	Glutathione S-transferase	-153.304	9.45299	6	44	17	38.0435		D3YX76_MOUSE Unreviewed; 184 AA.	Mus musculus (Mouse).	Eukaryota; Metazoa; Chordata; Craniata; Vertebrata; Euteleostomi;Mammalia; Eutheria; Euarchontoglires; Glires; Rodentia; Sciurognathi;Muroidea; Muridae; Murinae; Mus; Mus.	10090
Q3TA19	Slc4a1	Anion exchange protein	-276.129	9.45257	6	44	37	17.1375		Q3TA19_MOUSE Unreviewed; 531 AA.	Mus musculus (Mouse).	Eukaryota; Metazoa; Chordata; Craniata; Vertebrata; Euteleostomi;Mammalia; Eutheria; Euarchontoglires; Glires; Rodentia; Sciurognathi;Muroidea; Muridae; Murinae; Mus; Mus.	10090
Q53ZU7	Prdx6	Peroxiredoxin 6	-163.379	9.44947	8	24	24	44.6429		Q53ZU7_MOUSE Unreviewed; 224 AA.	Mus musculus (Mouse).	Eukaryota; Metazoa; Chordata; Craniata; Vertebrata; Euteleostomi;Mammalia; Eutheria; Euarchontoglires; Glires; Rodentia; Sciurognathi;Muroidea; Muridae; Murinae; Mus; Mus.	10090
P15626	Gstm2	Glutathione S-transferase Mu 2	-162.158	9.44932	4	32	19	27.5229		GSTM2_MOUSE Reviewed; 218 AA.	Mus musculus (Mouse).	Eukaryota; Metazoa; Chordata; Craniata; Vertebrata; Euteleostomi;Mammalia; Eutheria; Euarchontoglires; Glires; Rodentia; Sciurognathi;Muroidea; Muridae; Murinae; Mus; Mus.	10090	mmu:14863
D3Z6F5	Atp5a1	ATP synthase subunit alpha	-230.738	9.42088	16	68	37	40.9543		D3Z6F5_MOUSE Unreviewed; 503 AA.	Mus musculus (Mouse).	Eukaryota; Metazoa; Chordata; Craniata; Vertebrata; Euteleostomi;Mammalia; Eutheria; Euarchontoglires; Glires; Rodentia; Sciurognathi;Muroidea; Muridae; Murinae; Mus; Mus.	10090
Q61264	Acta1	Skeletal muscle alpha-actin mRNA	-383.291	9.42083	8	80	66	35.119		Q61264_MOUSE Unreviewed; 336 AA.	Mus musculus (Mouse).	Eukaryota; Metazoa; Chordata; Craniata; Vertebrata; Euteleostomi;Mammalia; Eutheria; Euarchontoglires; Glires; Rodentia; Sciurognathi;Muroidea; Muridae; Murinae; Mus; Mus.	10090
Q9CXK3	Actc1	Putative uncharacterized protein	-383.291	9.41696	8	81	66	37.6658		Q9CXK3_MOUSE Unreviewed; 377 AA.	Mus musculus (Mouse).	Eukaryota; Metazoa; Chordata; Craniata; Vertebrata; Euteleostomi;Mammalia; Eutheria; Euarchontoglires; Glires; Rodentia; Sciurognathi;Muroidea; Muridae; Murinae; Mus; Mus.	10090
P68033	Actc1	Actin, alpha cardiac muscle 1	-383.291	9.41478	7	79	66	29.7082		ACTC_MOUSE Reviewed; 377 AA.	Mus musculus (Mouse).	Eukaryota; Metazoa; Chordata; Craniata; Vertebrata; Euteleostomi;Mammalia; Eutheria; Euarchontoglires; Glires; Rodentia; Sciurognathi;Muroidea; Muridae; Murinae; Mus; Mus.	10090	mmu:11464
P68134	Acta1	Actin, alpha skeletal muscle	-383.291	9.41478	7	79	66	29.7082		ACTS_MOUSE Reviewed; 377 AA.	Mus musculus (Mouse).	Eukaryota; Metazoa; Chordata; Craniata; Vertebrata; Euteleostomi;Mammalia; Eutheria; Euarchontoglires; Glires; Rodentia; Sciurognathi;Muroidea; Muridae; Murinae; Mus; Mus.	10090	mmu:11459
Q6IWE2	Actb	Beta-actin	-167.943	9.40437	5	39	21	66.2338		Q6IWE2_MOUSE Unreviewed; 77 AA.	Mus musculus (Mouse).	Eukaryota; Metazoa; Chordata; Craniata; Vertebrata; Euteleostomi;Mammalia; Eutheria; Euarchontoglires; Glires; Rodentia; Sciurognathi;Muroidea; Muridae; Murinae; Mus; Mus.	10090
Q3UDK4	Anxa6	Annexin	-87.3601	9.40046	6	17	12	13.8187		Q3UDK4_MOUSE Unreviewed; 673 AA.	Mus musculus (Mouse).	Eukaryota; Metazoa; Chordata; Craniata; Vertebrata; Euteleostomi;Mammalia; Eutheria; Euarchontoglires; Glires; Rodentia; Sciurognathi;Muroidea; Muridae; Murinae; Mus; Mus.	10090
Q9ERD7	Tubb3	Tubulin beta-3 chain	-223.409	9.39803	3	33	33	10		TBB3_MOUSE Reviewed; 450 AA.	Mus musculus (Mouse).	Eukaryota; Metazoa; Chordata; Craniata; Vertebrata; Euteleostomi;Mammalia; Eutheria; Euarchontoglires; Glires; Rodentia; Sciurognathi;Muroidea; Muridae; Murinae; Mus; Mus.	10090	mmu:22152
Q61275	Actc1	Alpha-actin (AA 27-375)	-383.291	9.39628	7	81	66	32.0917		Q61275_MOUSE Unreviewed; 349 AA.	Mus musculus (Mouse).	Eukaryota; Metazoa; Chordata; Craniata; Vertebrata; Euteleostomi;Mammalia; Eutheria; Euarchontoglires; Glires; Rodentia; Sciurognathi;Muroidea; Muridae; Murinae; Mus; Mus.	10090
A2AE89	Gstm1	Glutathione S-transferase Mu 1	-126.987	9.3887	9	46	15	35.2459		A2AE89_MOUSE Unreviewed; 244 AA.	Mus musculus (Mouse).	Eukaryota; Metazoa; Chordata; Craniata; Vertebrata; Euteleostomi;Mammalia; Eutheria; Euarchontoglires; Glires; Rodentia; Sciurognathi;Muroidea; Muridae; Murinae; Mus; Mus.	10090
Q61649		Alpha-globin mRNA	-3748.39	9.3881	13	762	664	98.2759		Q61649_MOUSE Unreviewed; 58 AA.	Mus musculus (Mouse).	Eukaryota; Metazoa; Chordata; Craniata; Vertebrata; Euteleostomi;Mammalia; Eutheria; Euarchontoglires; Glires; Rodentia; Sciurognathi;Muroidea; Muridae; Murinae; Mus; Mus.	10090
D2KHZ9	GAPDH	Glyceraldehyde-3-phosphate dehydrogenase	-224.836	9.38755	4	19	19	21.3213		D2KHZ9_MOUSE Unreviewed; 333 AA.	Mus musculus (Mouse).	Eukaryota; Metazoa; Chordata; Craniata; Vertebrata; Euteleostomi;Mammalia; Eutheria; Euarchontoglires; Glires; Rodentia; Sciurognathi;Muroidea; Muridae; Murinae; Mus; Mus.	10090	mmu:100042025
P10649	Gstm1	Glutathione S-transferase Mu 1	-174.674	9.38203	6	35	22	29.8165		GSTM1_MOUSE Reviewed; 218 AA.	Mus musculus (Mouse).	Eukaryota; Metazoa; Chordata; Craniata; Vertebrata; Euteleostomi;Mammalia; Eutheria; Euarchontoglires; Glires; Rodentia; Sciurognathi;Muroidea; Muridae; Murinae; Mus; Mus.	10090	mmu:14862
Q61852		Smooth muscle gamma-actin	-299.015	9.37867	9	62	47	35.369		Q61852_MOUSE Unreviewed; 393 AA.	Mus musculus (Mouse).	Eukaryota; Metazoa; Chordata; Craniata; Vertebrata; Euteleostomi;Mammalia; Eutheria; Euarchontoglires; Glires; Rodentia; Sciurognathi;Muroidea; Muridae; Murinae; Mus; Mus.	10090
Q3U122	Acta2	Putative uncharacterized protein	-299.015	9.3783	7	62	47	29.7082		Q3U122_MOUSE Unreviewed; 377 AA.	Mus musculus (Mouse).	Eukaryota; Metazoa; Chordata; Craniata; Vertebrata; Euteleostomi;Mammalia; Eutheria; Euarchontoglires; Glires; Rodentia; Sciurognathi;Muroidea; Muridae; Murinae; Mus; Mus.	10090
P63268	Actg2	Actin, gamma-enteric smooth muscle	-299.015	9.37787	7	60	47	29.7872		ACTH_MOUSE Reviewed; 376 AA.	Mus musculus (Mouse).	Eukaryota; Metazoa; Chordata; Craniata; Vertebrata; Euteleostomi;Mammalia; Eutheria; Euarchontoglires; Glires; Rodentia; Sciurognathi;Muroidea; Muridae; Murinae; Mus; Mus.	10090	mmu:11468
G3UZR1	Tubb5	Tubulin beta-5 chain	-169.665	9.37665	6	30	24	66.6667		G3UZR1_MOUSE Unreviewed; 66 AA.	Mus musculus (Mouse).	Eukaryota; Metazoa; Chordata; Craniata; Vertebrata; Euteleostomi;Mammalia; Eutheria; Euarchontoglires; Glires; Rodentia; Sciurognathi;Muroidea; Muridae; Murinae; Mus; Mus.	10090
Q3TG92	Actc1	Putative uncharacterized protein	-363.892	9.36797	8	66	61	35.5438		Q3TG92_MOUSE Unreviewed; 377 AA.	Mus musculus (Mouse).	Eukaryota; Metazoa; Chordata; Craniata; Vertebrata; Euteleostomi;Mammalia; Eutheria; Euarchontoglires; Glires; Rodentia; Sciurognathi;Muroidea; Muridae; Murinae; Mus; Mus.	10090
H7BX05			0	9.36752	1	2	0	0.323705
Q3UIJ3	Actc1	Putative uncharacterized protein	-363.835	9.36704	7	66	61	29.7082		Q3UIJ3_MOUSE Unreviewed; 377 AA.	Mus musculus (Mouse).	Eukaryota; Metazoa; Chordata; Craniata; Vertebrata; Euteleostomi;Mammalia; Eutheria; Euarchontoglires; Glires; Rodentia; Sciurognathi;Muroidea; Muridae; Murinae; Mus; Mus.	10090
Q64522	Hist2h2ab	Histone H2A type 2-B	-115.265	9.36461	4	17	17	38.4615		H2A2B_MOUSE Reviewed; 130 AA.	Mus musculus (Mouse).	Eukaryota; Metazoa; Chordata; Craniata; Vertebrata; Euteleostomi;Mammalia; Eutheria; Euarchontoglires; Glires; Rodentia; Sciurognathi;Muroidea; Muridae; Murinae; Mus; Mus.	10090	mmu:621893
P27661	H2afx	Histone H2AX	-115.265	9.36461	4	17	17	34.965		H2AX_MOUSE Reviewed; 143 AA.	Mus musculus (Mouse).	Eukaryota; Metazoa; Chordata; Craniata; Vertebrata; Euteleostomi;Mammalia; Eutheria; Euarchontoglires; Glires; Rodentia; Sciurognathi;Muroidea; Muridae; Murinae; Mus; Mus.	10090	mmu:15270
Q01853	Vcp	Transitional endoplasmic reticulum ATPase	-196.264	9.35841	11	37	26	21.464		TERA_MOUSE Reviewed; 806 AA.	Mus musculus (Mouse).	Eukaryota; Metazoa; Chordata; Craniata; Vertebrata; Euteleostomi;Mammalia; Eutheria; Euarchontoglires; Glires; Rodentia; Sciurognathi;Muroidea; Muridae; Murinae; Mus; Mus.	10090	mmu:269523
Q3U9U3	Tubb6	Tubulin beta chain	-169.665	9.35737	5	32	24	17.3333		Q3U9U3_MOUSE Unreviewed; 375 AA.	Mus musculus (Mouse).	Eukaryota; Metazoa; Chordata; Craniata; Vertebrata; Euteleostomi;Mammalia; Eutheria; Euarchontoglires; Glires; Rodentia; Sciurognathi;Muroidea; Muridae; Murinae; Mus; Mus.	10090
P62737	Acta2	Actin, aortic smooth muscle	-299.015	9.35672	7	60	47	29.7082		ACTA_MOUSE Reviewed; 377 AA.	Mus musculus (Mouse).	Eukaryota; Metazoa; Chordata; Craniata; Vertebrata; Euteleostomi;Mammalia; Eutheria; Euarchontoglires; Glires; Rodentia; Sciurognathi;Muroidea; Muridae; Murinae; Mus; Mus.	10090	mmu:11475
D3YVP6	Gstm7	Glutathione S-transferase Mu 7	-71.5095	9.35646	3	18	7	17.6796		D3YVP6_MOUSE Unreviewed; 181 AA.	Mus musculus (Mouse).	Eukaryota; Metazoa; Chordata; Craniata; Vertebrata; Euteleostomi;Mammalia; Eutheria; Euarchontoglires; Glires; Rodentia; Sciurognathi;Muroidea; Muridae; Murinae; Mus; Mus.	10090
Q8VCT4	Ces1d	Carboxylesterase 1D	-182.986	9.3493	15	59	24	36.8142		CES1D_MOUSE Reviewed; 565 AA.	Mus musculus (Mouse).	Eukaryota; Metazoa; Chordata; Craniata; Vertebrata; Euteleostomi;Mammalia; Eutheria; Euarchontoglires; Glires; Rodentia; Sciurognathi;Muroidea; Muridae; Murinae; Mus; Mus.	10090	mmu:104158
Q922F4	Tubb6	Tubulin beta-6 chain	-169.665	9.34752	1	24	24	4.02685		TBB6_MOUSE Reviewed; 447 AA.	Mus musculus (Mouse).	Eukaryota; Metazoa; Chordata; Craniata; Vertebrata; Euteleostomi;Mammalia; Eutheria; Euarchontoglires; Glires; Rodentia; Sciurognathi;Muroidea; Muridae; Murinae; Mus; Mus.	10090	mmu:67951
Q5T006	Hist1h4a	Histone H4	-202.967	9.34654	6	36	26	51.4563		H4_MOUSE Reviewed; 103 AA.	Mus musculus (Mouse).	Eukaryota; Metazoa; Chordata; Craniata; Vertebrata; Euteleostomi;Mammalia; Eutheria; Euarchontoglires; Glires; Rodentia; Sciurognathi;Muroidea; Muridae; Murinae; Mus; Mus.	10090	mmu:100041230
Q6PJ91	Gstm7	Gstm7 protein	-71.5095	9.34164	2	16	7	13.3028		Q6PJ91_MOUSE Unreviewed; 218 AA.	Mus musculus (Mouse).	Eukaryota; Metazoa; Chordata; Craniata; Vertebrata; Euteleostomi;Mammalia; Eutheria; Euarchontoglires; Glires; Rodentia; Sciurognathi;Muroidea; Muridae; Murinae; Mus; Mus.	10090
Q03265	Atp5a1	ATP synthase subunit alpha, mitochondrial	-230.738	9.3395	9	48	37	26.0398		ATPA_MOUSE Reviewed; 553 AA.	Mus musculus (Mouse).	Eukaryota; Metazoa; Chordata; Craniata; Vertebrata; Euteleostomi;Mammalia; Eutheria; Euarchontoglires; Glires; Rodentia; Sciurognathi;Muroidea; Muridae; Murinae; Mus; Mus.	10090	mmu:11946
G5E8Q8	Adgrf5	Adhesion G protein-coupled receptor F5	-7.37363	9.33793	1	1	1	1.92878		AGRF5_MOUSE Reviewed; 1348 AA.	Mus musculus (Mouse).	Eukaryota; Metazoa; Chordata; Craniata; Vertebrata; Euteleostomi;Mammalia; Eutheria; Euarchontoglires; Glires; Rodentia; Sciurognathi;Muroidea; Muridae; Murinae; Mus; Mus.	10090	mmu:224792
Q80W21	Gstm7	Glutathione S-transferase Mu 7	-71.5095	9.3361	1	14	7	7.79817		GSTM7_MOUSE Reviewed; 218 AA.	Mus musculus (Mouse).	Eukaryota; Metazoa; Chordata; Craniata; Vertebrata; Euteleostomi;Mammalia; Eutheria; Euarchontoglires; Glires; Rodentia; Sciurognathi;Muroidea; Muridae; Murinae; Mus; Mus.	10090	mmu:68312
F6Y363	Gm6665	Protein Gm6665	-71.5095	9.3361	1	14	7	20		F6Y363_MOUSE Unreviewed; 85 AA.	Mus musculus (Mouse).	Eukaryota; Metazoa; Chordata; Craniata; Vertebrata; Euteleostomi;Mammalia; Eutheria; Euarchontoglires; Glires; Rodentia; Sciurognathi;Muroidea; Muridae; Murinae; Mus; Mus.	10090
A2AE91	Gstm4	Protein Gstm4	-71.5095	9.3361	1	14	7	9.23913		A2AE91_MOUSE Unreviewed; 184 AA.	Mus musculus (Mouse).	Eukaryota; Metazoa; Chordata; Craniata; Vertebrata; Euteleostomi;Mammalia; Eutheria; Euarchontoglires; Glires; Rodentia; Sciurognathi;Muroidea; Muridae; Murinae; Mus; Mus.	10090	mmu:14865
Q8R5I6	Gstm4	Glutathione S-transferase mu 4	-71.5095	9.3361	1	14	7	7.79817		Q8R5I6_MOUSE Unreviewed; 218 AA.	Mus musculus (Mouse).	Eukaryota; Metazoa; Chordata; Craniata; Vertebrata; Euteleostomi;Mammalia; Eutheria; Euarchontoglires; Glires; Rodentia; Sciurognathi;Muroidea; Muridae; Murinae; Mus; Mus.	10090
D3YVP5	Gstm7	Glutathione S-transferase Mu 7	-71.5095	9.3361	1	14	7	7.94393		D3YVP5_MOUSE Unreviewed; 214 AA.	Mus musculus (Mouse).	Eukaryota; Metazoa; Chordata; Craniata; Vertebrata; Euteleostomi;Mammalia; Eutheria; Euarchontoglires; Glires; Rodentia; Sciurognathi;Muroidea; Muridae; Murinae; Mus; Mus.	10090
Q7M0F3		Glutathione transferase class mu chain Yb5	-71.5095	9.3361	1	14	7	20		Q7M0F3_MOUSE Unreviewed; 85 AA.	Mus musculus (Mouse).	Eukaryota; Metazoa; Chordata; Craniata; Vertebrata; Euteleostomi;Mammalia; Eutheria; Euarchontoglires; Glires; Rodentia; Sciurognathi;Muroidea; Muridae; Murinae; Mus; Mus.	10090
D3YZ29	Gstm7	Glutathione S-transferase Mu 7	-71.5095	9.3361	1	14	7	14.2857		D3YZ29_MOUSE Unreviewed; 119 AA.	Mus musculus (Mouse).	Eukaryota; Metazoa; Chordata; Craniata; Vertebrata; Euteleostomi;Mammalia; Eutheria; Euarchontoglires; Glires; Rodentia; Sciurognathi;Muroidea; Muridae; Murinae; Mus; Mus.	10090
E9QAC8	Gstm7	Glutathione S-transferase Mu 7	-71.5095	9.3361	1	14	7	8.80829		E9QAC8_MOUSE Unreviewed; 193 AA.	Mus musculus (Mouse).	Eukaryota; Metazoa; Chordata; Craniata; Vertebrata; Euteleostomi;Mammalia; Eutheria; Euarchontoglires; Glires; Rodentia; Sciurognathi;Muroidea; Muridae; Murinae; Mus; Mus.	10090
Q8BNF8	Vcp	Putative uncharacterized protein	-196.264	9.33591	17	52	26	36.6528		Q8BNF8_MOUSE Unreviewed; 723 AA.	Mus musculus (Mouse).	Eukaryota; Metazoa; Chordata; Craniata; Vertebrata; Euteleostomi;Mammalia; Eutheria; Euarchontoglires; Glires; Rodentia; Sciurognathi;Muroidea; Muridae; Murinae; Mus; Mus.	10090
Q99KH3	Anxa2	Annexin	-175.683	9.33541	8	38	26	37.3874		Q99KH3_MOUSE Unreviewed; 222 AA.	Mus musculus (Mouse).	Eukaryota; Metazoa; Chordata; Craniata; Vertebrata; Euteleostomi;Mammalia; Eutheria; Euarchontoglires; Glires; Rodentia; Sciurognathi;Muroidea; Muridae; Murinae; Mus; Mus.	10090
Q3U9M7	Lcp1	Putative uncharacterized protein	-154.111	9.329	5	33	25	13.7161		Q3U9M7_MOUSE Unreviewed; 627 AA.	Mus musculus (Mouse).	Eukaryota; Metazoa; Chordata; Craniata; Vertebrata; Euteleostomi;Mammalia; Eutheria; Euarchontoglires; Glires; Rodentia; Sciurognathi;Muroidea; Muridae; Murinae; Mus; Mus.	10090
Q53ZN9	Slc4a1	Anion exchange protein	-235.35	9.32667	7	30	30	10.9795		Q53ZN9_MOUSE Unreviewed; 929 AA.	Mus musculus (Mouse).	Eukaryota; Metazoa; Chordata; Craniata; Vertebrata; Euteleostomi;Mammalia; Eutheria; Euarchontoglires; Glires; Rodentia; Sciurognathi;Muroidea; Muridae; Murinae; Mus; Mus.	10090	mmu:20533
B2RTL5	Aldh1a7	Aldehyde dehydrogenase family 1, subfamily A7	-123.822	9.32468	13	34	19	30.5389		B2RTL5_MOUSE Unreviewed; 501 AA.	Mus musculus (Mouse).	Eukaryota; Metazoa; Chordata; Craniata; Vertebrata; Euteleostomi;Mammalia; Eutheria; Euarchontoglires; Glires; Rodentia; Sciurognathi;Muroidea; Muridae; Murinae; Mus; Mus.	10090	mmu:26358
E9Q397	Sptb	Spectrin beta chain, erythrocytic	-307.206	9.31612	20	78	45	12.9621		E9Q397_MOUSE Unreviewed; 2137 AA.	Mus musculus (Mouse).	Eukaryota; Metazoa; Chordata; Craniata; Vertebrata; Euteleostomi;Mammalia; Eutheria; Euarchontoglires; Glires; Rodentia; Sciurognathi;Muroidea; Muridae; Murinae; Mus; Mus.	10090
Q99PT1	Arhgdia	Rho GDP-dissociation inhibitor 1	-69.1154	9.30567	8	27	10	55.3922		GDIR1_MOUSE Reviewed; 204 AA.	Mus musculus (Mouse).	Eukaryota; Metazoa; Chordata; Craniata; Vertebrata; Euteleostomi;Mammalia; Eutheria; Euarchontoglires; Glires; Rodentia; Sciurognathi;Muroidea; Muridae; Murinae; Mus; Mus.	10090	mmu:192662
Q546G4	Alb	Albumin 1	-213.869	9.29574	13	44	28	26.9737		Q546G4_MOUSE Unreviewed; 608 AA.	Mus musculus (Mouse).	Eukaryota; Metazoa; Chordata; Craniata; Vertebrata; Euteleostomi;Mammalia; Eutheria; Euarchontoglires; Glires; Rodentia; Sciurognathi;Muroidea; Muridae; Murinae; Mus; Mus.	10090	mmu:11657
Q3U6N7	Lcp1	Putative uncharacterized protein	-151.491	9.29444	12	42	24	34.2903		Q3U6N7_MOUSE Unreviewed; 627 AA.	Mus musculus (Mouse).	Eukaryota; Metazoa; Chordata; Craniata; Vertebrata; Euteleostomi;Mammalia; Eutheria; Euarchontoglires; Glires; Rodentia; Sciurognathi;Muroidea; Muridae; Murinae; Mus; Mus.	10090
Q61599	Arhgdib	Rho GDP-dissociation inhibitor 2	-73.4497	9.29088	4	17	9	46.5		GDIR2_MOUSE Reviewed; 200 AA.	Mus musculus (Mouse).	Eukaryota; Metazoa; Chordata; Craniata; Vertebrata; Euteleostomi;Mammalia; Eutheria; Euarchontoglires; Glires; Rodentia; Sciurognathi;Muroidea; Muridae; Murinae; Mus; Mus.	10090	mmu:11857
Q3UV48	Lrrc30	Leucine-rich repeat-containing protein 30	-12.4617	9.29027	1	3	2	8.66667		LRC30_MOUSE Reviewed; 300 AA.	Mus musculus (Mouse).	Eukaryota; Metazoa; Chordata; Craniata; Vertebrata; Euteleostomi;Mammalia; Eutheria; Euarchontoglires; Glires; Rodentia; Sciurognathi;Muroidea; Muridae; Murinae; Mus; Mus.	10090	mmu:240131
B2RVX0	Lrrc30	Leucine rich repeat containing 30	-12.4617	9.29027	1	3	2	8.66667		B2RVX0_MOUSE Unreviewed; 300 AA.	Mus musculus (Mouse).	Eukaryota; Metazoa; Chordata; Craniata; Vertebrata; Euteleostomi;Mammalia; Eutheria; Euarchontoglires; Glires; Rodentia; Sciurognathi;Muroidea; Muridae; Murinae; Mus; Mus.	10090	mmu:240131
Q61667		Histone H4	-147.334	9.28866	4	36	19	56.3636		Q61667_MOUSE Unreviewed; 55 AA.	Mus musculus (Mouse).	Eukaryota; Metazoa; Chordata; Craniata; Vertebrata; Euteleostomi;Mammalia; Eutheria; Euarchontoglires; Glires; Rodentia; Sciurognathi;Muroidea; Muridae; Murinae; Mus; Mus.	10090
Q544Y7	Cfl1	Cofilin 1, non-muscle	-160.82	9.28862	5	26	26	38.5542		Q544Y7_MOUSE Unreviewed; 166 AA.	Mus musculus (Mouse).	Eukaryota; Metazoa; Chordata; Craniata; Vertebrata; Euteleostomi;Mammalia; Eutheria; Euarchontoglires; Glires; Rodentia; Sciurognathi;Muroidea; Muridae; Murinae; Mus; Mus.	10090	mmu:12631
Q8CEH8	Pfn1	Profilin	-150.139	9.28298	5	32	18	49.2857		Q8CEH8_MOUSE Unreviewed; 140 AA.	Mus musculus (Mouse).	Eukaryota; Metazoa; Chordata; Craniata; Vertebrata; Euteleostomi;Mammalia; Eutheria; Euarchontoglires; Glires; Rodentia; Sciurognathi;Muroidea; Muridae; Murinae; Mus; Mus.	10090
Q3V2Z4		Annexin	-107.406	9.27662	5	20	16	11.8705		Q3V2Z4_MOUSE Unreviewed; 556 AA.	Mus musculus (Mouse).	Eukaryota; Metazoa; Chordata; Craniata; Vertebrata; Euteleostomi;Mammalia; Eutheria; Euarchontoglires; Glires; Rodentia; Sciurognathi;Muroidea; Muridae; Murinae; Mus; Mus.	10090
B2RY64	Enthd1	Enthd1 protein	-6.08405	9.26861	1	1	1	3.23625		B2RY64_MOUSE Unreviewed; 618 AA.	Mus musculus (Mouse).	Eukaryota; Metazoa; Chordata; Craniata; Vertebrata; Euteleostomi;Mammalia; Eutheria; Euarchontoglires; Glires; Rodentia; Sciurognathi;Muroidea; Muridae; Murinae; Mus; Mus.	10090
E9Q1Z2	Enthd1	Protein Enthd1	-6.08405	9.26861	1	1	1	3.23625		E9Q1Z2_MOUSE Unreviewed; 618 AA.	Mus musculus (Mouse).	Eukaryota; Metazoa; Chordata; Craniata; Vertebrata; Euteleostomi;Mammalia; Eutheria; Euarchontoglires; Glires; Rodentia; Sciurognathi;Muroidea; Muridae; Murinae; Mus; Mus.	10090	mmu:383075
P62962	Pfn1	Profilin-1	-150.139	9.26584	4	25	18	37.8571		PROF1_MOUSE Reviewed; 140 AA.	Mus musculus (Mouse).	Eukaryota; Metazoa; Chordata; Craniata; Vertebrata; Euteleostomi;Mammalia; Eutheria; Euarchontoglires; Glires; Rodentia; Sciurognathi;Muroidea; Muridae; Murinae; Mus; Mus.	10090	mmu:18643
Q5SX49	Pfn1	Profilin	-147.394	9.26409	3	25	17	40.1786		Q5SX49_MOUSE Unreviewed; 112 AA.	Mus musculus (Mouse).	Eukaryota; Metazoa; Chordata; Craniata; Vertebrata; Euteleostomi;Mammalia; Eutheria; Euarchontoglires; Glires; Rodentia; Sciurognathi;Muroidea; Muridae; Murinae; Mus; Mus.	10090
Q3U7V7	Pfn1	Profilin	-139.259	9.2633	5	28	16	39.2857		Q3U7V7_MOUSE Unreviewed; 140 AA.	Mus musculus (Mouse).	Eukaryota; Metazoa; Chordata; Craniata; Vertebrata; Euteleostomi;Mammalia; Eutheria; Euarchontoglires; Glires; Rodentia; Sciurognathi;Muroidea; Muridae; Murinae; Mus; Mus.	10090	mmu:18643
Q8K4R4	Pitpnc1	Cytoplasmic phosphatidylinositol transfer protein 1	-7.40185	9.25951	1	1	1	4.21687		PITC1_MOUSE Reviewed; 332 AA.	Mus musculus (Mouse).	Eukaryota; Metazoa; Chordata; Craniata; Vertebrata; Euteleostomi;Mammalia; Eutheria; Euarchontoglires; Glires; Rodentia; Sciurognathi;Muroidea; Muridae; Murinae; Mus; Mus.	10090	mmu:71795
A0A0A0MQ88	Pitpnc1	Cytoplasmic phosphatidylinositol transfer protein 1	-7.40185	9.25951	1	1	1	4.53074		A0A0A0MQ88_MOUSE Unreviewed; 309 AA.	Mus musculus (Mouse).	Eukaryota; Metazoa; Chordata; Craniata; Vertebrata; Euteleostomi;Mammalia; Eutheria; Euarchontoglires; Glires; Rodentia; Sciurognathi;Muroidea; Muridae; Murinae; Mus; Mus.	10090
Q8BTD8	Pitpnc1	Putative uncharacterized protein	-7.40185	9.25951	1	1	1	4.09357		Q8BTD8_MOUSE Unreviewed; 342 AA.	Mus musculus (Mouse).	Eukaryota; Metazoa; Chordata; Craniata; Vertebrata; Euteleostomi;Mammalia; Eutheria; Euarchontoglires; Glires; Rodentia; Sciurognathi;Muroidea; Muridae; Murinae; Mus; Mus.	10090
Q8K165	Pitpnc1	Pitpnc1 protein	-7.40185	9.25951	1	3	1	13.4615		Q8K165_MOUSE Unreviewed; 104 AA.	Mus musculus (Mouse).	Eukaryota; Metazoa; Chordata; Craniata; Vertebrata; Euteleostomi;Mammalia; Eutheria; Euarchontoglires; Glires; Rodentia; Sciurognathi;Muroidea; Muridae; Murinae; Mus; Mus.	10090
Q3UWP8	Calr	Putative uncharacterized protein	-165.708	9.25482	13	52	19	49.4565		Q3UWP8_MOUSE Unreviewed; 368 AA.	Mus musculus (Mouse).	Eukaryota; Metazoa; Chordata; Craniata; Vertebrata; Euteleostomi;Mammalia; Eutheria; Euarchontoglires; Glires; Rodentia; Sciurognathi;Muroidea; Muridae; Murinae; Mus; Mus.	10090
Q5SX50	Pfn1	Profilin	-74.772	9.2525	4	12	12	37.8571		Q5SX50_MOUSE Unreviewed; 140 AA.	Mus musculus (Mouse).	Eukaryota; Metazoa; Chordata; Craniata; Vertebrata; Euteleostomi;Mammalia; Eutheria; Euarchontoglires; Glires; Rodentia; Sciurognathi;Muroidea; Muridae; Murinae; Mus; Mus.	10090	mmu:18643
P15508	Sptb	Spectrin beta chain, erythrocytic	-307.206	9.25067	12	62	45	9.21053		SPTB1_MOUSE Reviewed; 2128 AA.	Mus musculus (Mouse).	Eukaryota; Metazoa; Chordata; Craniata; Vertebrata; Euteleostomi;Mammalia; Eutheria; Euarchontoglires; Glires; Rodentia; Sciurognathi;Muroidea; Muridae; Murinae; Mus; Mus.	10090
Q3UGX2	Sptb	Spectrin beta 1	-307.206	9.25067	12	62	45	8.41563		Q3UGX2_MOUSE Unreviewed; 2329 AA.	Mus musculus (Mouse).	Eukaryota; Metazoa; Chordata; Craniata; Vertebrata; Euteleostomi;Mammalia; Eutheria; Euarchontoglires; Glires; Rodentia; Sciurognathi;Muroidea; Muridae; Murinae; Mus; Mus.	10090	mmu:20741
Q3UGY4	Sptb	Putative uncharacterized protein	-307.206	9.25067	12	62	45	8.41563		Q3UGY4_MOUSE Unreviewed; 2329 AA.	Mus musculus (Mouse).	Eukaryota; Metazoa; Chordata; Craniata; Vertebrata; Euteleostomi;Mammalia; Eutheria; Euarchontoglires; Glires; Rodentia; Sciurognathi;Muroidea; Muridae; Murinae; Mus; Mus.	10090
B2RX08	Sptb	Spectrin beta 1	-307.206	9.25067	12	63	45	8.41563		B2RX08_MOUSE Unreviewed; 2329 AA.	Mus musculus (Mouse).	Eukaryota; Metazoa; Chordata; Craniata; Vertebrata; Euteleostomi;Mammalia; Eutheria; Euarchontoglires; Glires; Rodentia; Sciurognathi;Muroidea; Muridae; Murinae; Mus; Mus.	10090
Q3TJX0	Lcp1	Putative uncharacterized protein	-151.491	9.24949	8	35	24	22.3285		Q3TJX0_MOUSE Unreviewed; 627 AA.	Mus musculus (Mouse).	Eukaryota; Metazoa; Chordata; Craniata; Vertebrata; Euteleostomi;Mammalia; Eutheria; Euarchontoglires; Glires; Rodentia; Sciurognathi;Muroidea; Muridae; Murinae; Mus; Mus.	10090
Q542G9	Anxa2	Annexin	-225.466	9.24534	8	25	25	34.8083		Q542G9_MOUSE Unreviewed; 339 AA.	Mus musculus (Mouse).	Eukaryota; Metazoa; Chordata; Craniata; Vertebrata; Euteleostomi;Mammalia; Eutheria; Euarchontoglires; Glires; Rodentia; Sciurognathi;Muroidea; Muridae; Murinae; Mus; Mus.	10090	mmu:12306
P63038	Hspd1	60 kDa heat shock protein, mitochondrial	-148.242	9.24166	10	34	16	28.4468		CH60_MOUSE Reviewed; 573 AA.	Mus musculus (Mouse).	Eukaryota; Metazoa; Chordata; Craniata; Vertebrata; Euteleostomi;Mammalia; Eutheria; Euarchontoglires; Glires; Rodentia; Sciurognathi;Muroidea; Muridae; Murinae; Mus; Mus.	10090	mmu:15510
Q642K0	Myl6	MCG140959, isoform CRA_a	-140.172	9.23969	10	53	27	49.0066		Q642K0_MOUSE Unreviewed; 151 AA.	Mus musculus (Mouse).	Eukaryota; Metazoa; Chordata; Craniata; Vertebrata; Euteleostomi;Mammalia; Eutheria; Euarchontoglires; Glires; Rodentia; Sciurognathi;Muroidea; Muridae; Murinae; Mus; Mus.	10090
O09131	Gsto1	Glutathione S-transferase omega-1	-50.0352	9.23393	3	20	8	25.4167		GSTO1_MOUSE Reviewed; 240 AA.	Mus musculus (Mouse).	Eukaryota; Metazoa; Chordata; Craniata; Vertebrata; Euteleostomi;Mammalia; Eutheria; Euarchontoglires; Glires; Rodentia; Sciurognathi;Muroidea; Muridae; Murinae; Mus; Mus.	10090	mmu:14873
P48036	Anxa5	Annexin A5	-104.504	9.23105	9	24	13	31.348		ANXA5_MOUSE Reviewed; 319 AA.	Mus musculus (Mouse).	Eukaryota; Metazoa; Chordata; Craniata; Vertebrata; Euteleostomi;Mammalia; Eutheria; Euarchontoglires; Glires; Rodentia; Sciurognathi;Muroidea; Muridae; Murinae; Mus; Mus.	10090	mmu:11747
F6SJS2	Hcfc1	Host cell factor 1	-6.75355	9.23068	1	3	1	4.73856		F6SJS2_MOUSE Unreviewed; 612 AA.	Mus musculus (Mouse).	Eukaryota; Metazoa; Chordata; Craniata; Vertebrata; Euteleostomi;Mammalia; Eutheria; Euarchontoglires; Glires; Rodentia; Sciurognathi;Muroidea; Muridae; Murinae; Mus; Mus.	10090
Q99JX6	Anxa6	Annexin	-107.406	9.23044	14	30	16	23.8381		Q99JX6_MOUSE Unreviewed; 667 AA.	Mus musculus (Mouse).	Eukaryota; Metazoa; Chordata; Craniata; Vertebrata; Euteleostomi;Mammalia; Eutheria; Euarchontoglires; Glires; Rodentia; Sciurognathi;Muroidea; Muridae; Murinae; Mus; Mus.	10090
Q61233	Lcp1	Plastin-2	-151.491	9.22863	4	30	24	11.0048		PLSL_MOUSE Reviewed; 627 AA.	Mus musculus (Mouse).	Eukaryota; Metazoa; Chordata; Craniata; Vertebrata; Euteleostomi;Mammalia; Eutheria; Euarchontoglires; Glires; Rodentia; Sciurognathi;Muroidea; Muridae; Murinae; Mus; Mus.	10090	mmu:18826
B7STB7	Anxa1	Annexin	-133.35	9.20974	8	34	21	37.2832		B7STB7_MOUSE Unreviewed; 346 AA.	Mus musculus (Mouse).	Eukaryota; Metazoa; Chordata; Craniata; Vertebrata; Euteleostomi;Mammalia; Eutheria; Euarchontoglires; Glires; Rodentia; Sciurognathi;Muroidea; Muridae; Murinae; Mus; Mus.	10090
Q61272	Acta1	Alpha-actin (Aa 40-375)	-326.03	9.20033	8	74	54	31.8452		Q61272_MOUSE Unreviewed; 336 AA.	Mus musculus (Mouse).	Eukaryota; Metazoa; Chordata; Craniata; Vertebrata; Euteleostomi;Mammalia; Eutheria; Euarchontoglires; Glires; Rodentia; Sciurognathi;Muroidea; Muridae; Murinae; Mus; Mus.	10090
Q3UFJ3	Pdha1	Pyruvate dehydrogenase E1 component subunit alpha	-9.11351	9.19962	5	9	1	16.9231		Q3UFJ3_MOUSE Unreviewed; 390 AA.	Mus musculus (Mouse).	Eukaryota; Metazoa; Chordata; Craniata; Vertebrata; Euteleostomi;Mammalia; Eutheria; Euarchontoglires; Glires; Rodentia; Sciurognathi;Muroidea; Muridae; Murinae; Mus; Mus.	10090	mmu:18597
Q4FK88	Anxa1	Annexin	-133.35	9.19811	8	28	21	27.4566		Q4FK88_MOUSE Unreviewed; 346 AA.	Mus musculus (Mouse).	Eukaryota; Metazoa; Chordata; Craniata; Vertebrata; Euteleostomi;Mammalia; Eutheria; Euarchontoglires; Glires; Rodentia; Sciurognathi;Muroidea; Muridae; Murinae; Mus; Mus.	10090
P14211	Calr	Calreticulin	-165.708	9.19066	4	25	19	21.875		CALR_MOUSE Reviewed; 416 AA.	Mus musculus (Mouse).	Eukaryota; Metazoa; Chordata; Craniata; Vertebrata; Euteleostomi;Mammalia; Eutheria; Euarchontoglires; Glires; Rodentia; Sciurognathi;Muroidea; Muridae; Murinae; Mus; Mus.	10090	mmu:12317
P10107	Anxa1	Annexin A1	-133.35	9.18986	5	21	21	21.6763		ANXA1_MOUSE Reviewed; 346 AA.	Mus musculus (Mouse).	Eukaryota; Metazoa; Chordata; Craniata; Vertebrata; Euteleostomi;Mammalia; Eutheria; Euarchontoglires; Glires; Rodentia; Sciurognathi;Muroidea; Muridae; Murinae; Mus; Mus.	10090	mmu:16952
Q3U5N9	Anxa1	Annexin	-133.35	9.18986	5	21	21	21.6763		Q3U5N9_MOUSE Unreviewed; 346 AA.	Mus musculus (Mouse).	Eukaryota; Metazoa; Chordata; Craniata; Vertebrata; Euteleostomi;Mammalia; Eutheria; Euarchontoglires; Glires; Rodentia; Sciurognathi;Muroidea; Muridae; Murinae; Mus; Mus.	10090
Q3U9J7	Aldh2	Putative uncharacterized protein	-203.043	9.18184	12	48	37	37.3796		Q3U9J7_MOUSE Unreviewed; 519 AA.	Mus musculus (Mouse).	Eukaryota; Metazoa; Chordata; Craniata; Vertebrata; Euteleostomi;Mammalia; Eutheria; Euarchontoglires; Glires; Rodentia; Sciurognathi;Muroidea; Muridae; Murinae; Mus; Mus.	10090
Q3TZG9	Slc4a1	Anion exchange protein	-218.774	9.17767	13	49	32	25.0412		Q3TZG9_MOUSE Unreviewed; 607 AA.	Mus musculus (Mouse).	Eukaryota; Metazoa; Chordata; Craniata; Vertebrata; Euteleostomi;Mammalia; Eutheria; Euarchontoglires; Glires; Rodentia; Sciurognathi;Muroidea; Muridae; Murinae; Mus; Mus.	10090
Q3THE2	Myl12b	Myosin regulatory light chain 12B	-80.1126	9.17709	3	13	8	33.7209		ML12B_MOUSE Reviewed; 172 AA.	Mus musculus (Mouse).	Eukaryota; Metazoa; Chordata; Craniata; Vertebrata; Euteleostomi;Mammalia; Eutheria; Euarchontoglires; Glires; Rodentia; Sciurognathi;Muroidea; Muridae; Murinae; Mus; Mus.	10090	mmu:67938
Q3US43	Anxa1	Annexin	-120.319	9.17676	4	19	19	15.7746		Q3US43_MOUSE Unreviewed; 355 AA.	Mus musculus (Mouse).	Eukaryota; Metazoa; Chordata; Craniata; Vertebrata; Euteleostomi;Mammalia; Eutheria; Euarchontoglires; Glires; Rodentia; Sciurognathi;Muroidea; Muridae; Murinae; Mus; Mus.	10090
P63101	Ywhaz	14-3-3 protein zeta/delta	-166.813	9.17638	4	33	25	22.449		1433Z_MOUSE Reviewed; 245 AA.	Mus musculus (Mouse).	Eukaryota; Metazoa; Chordata; Craniata; Vertebrata; Euteleostomi;Mammalia; Eutheria; Euarchontoglires; Glires; Rodentia; Sciurognathi;Muroidea; Muridae; Murinae; Mus; Mus.	10090	mmu:22631
B7ZWL5	Nbeal2	Nbeal2 protein	-6.49227	9.1733	2	2	1	1.57914		B7ZWL5_MOUSE Unreviewed; 2723 AA.	Mus musculus (Mouse).	Eukaryota; Metazoa; Chordata; Craniata; Vertebrata; Euteleostomi;Mammalia; Eutheria; Euarchontoglires; Glires; Rodentia; Sciurognathi;Muroidea; Muridae; Murinae; Mus; Mus.	10090
Q3TVM2	Aldh2	Putative uncharacterized protein	-203.043	9.17201	15	56	37	40.6551		Q3TVM2_MOUSE Unreviewed; 519 AA.	Mus musculus (Mouse).	Eukaryota; Metazoa; Chordata; Craniata; Vertebrata; Euteleostomi;Mammalia; Eutheria; Euarchontoglires; Glires; Rodentia; Sciurognathi;Muroidea; Muridae; Murinae; Mus; Mus.	10090
Q61191	Hcfc1	Host cell factor 1	-6.75355	9.16305	1	1	1	1.41809		HCFC1_MOUSE Reviewed; 2045 AA.	Mus musculus (Mouse).	Eukaryota; Metazoa; Chordata; Craniata; Vertebrata; Euteleostomi;Mammalia; Eutheria; Euarchontoglires; Glires; Rodentia; Sciurognathi;Muroidea; Muridae; Murinae; Mus; Mus.	10090	mmu:15161
B2MWM9	Calr	Calreticulin	-134.59	9.15556	3	15	15	16.5865		B2MWM9_MOUSE Unreviewed; 416 AA.	Mus musculus (Mouse).	Eukaryota; Metazoa; Chordata; Craniata; Vertebrata; Euteleostomi;Mammalia; Eutheria; Euarchontoglires; Glires; Rodentia; Sciurognathi;Muroidea; Muridae; Murinae; Mus; Mus.	10090	mmu:12317
Q0VGY9	Ank1	Ank1 protein	-179.115	9.15504	6	34	30	8.05511		Q0VGY9_MOUSE Unreviewed; 1887 AA.	Mus musculus (Mouse).	Eukaryota; Metazoa; Chordata; Craniata; Vertebrata; Euteleostomi;Mammalia; Eutheria; Euarchontoglires; Glires; Rodentia; Sciurognathi;Muroidea; Muridae; Murinae; Mus; Mus.	10090
G5E8J2	Ank1	Ankyrin 1, erythroid	-179.115	9.15504	6	34	30	8.22511		G5E8J2_MOUSE Unreviewed; 1848 AA.	Mus musculus (Mouse).	Eukaryota; Metazoa; Chordata; Craniata; Vertebrata; Euteleostomi;Mammalia; Eutheria; Euarchontoglires; Glires; Rodentia; Sciurognathi;Muroidea; Muridae; Murinae; Mus; Mus.	10090
B7ZW98	Ank1	Ank1 protein	-179.115	9.15394	6	35	30	8.20734		B7ZW98_MOUSE Unreviewed; 1852 AA.	Mus musculus (Mouse).	Eukaryota; Metazoa; Chordata; Craniata; Vertebrata; Euteleostomi;Mammalia; Eutheria; Euarchontoglires; Glires; Rodentia; Sciurognathi;Muroidea; Muridae; Murinae; Mus; Mus.	10090
P14824	Anxa6	Annexin A6	-107.406	9.14518	3	16	16	7.57801		ANXA6_MOUSE Reviewed; 673 AA.	Mus musculus (Mouse).	Eukaryota; Metazoa; Chordata; Craniata; Vertebrata; Euteleostomi;Mammalia; Eutheria; Euarchontoglires; Glires; Rodentia; Sciurognathi;Muroidea; Muridae; Murinae; Mus; Mus.	10090	mmu:11749
Q3TUI1	Anxa6	Annexin	-107.406	9.14518	3	16	16	7.64618		Q3TUI1_MOUSE Unreviewed; 667 AA.	Mus musculus (Mouse).	Eukaryota; Metazoa; Chordata; Craniata; Vertebrata; Euteleostomi;Mammalia; Eutheria; Euarchontoglires; Glires; Rodentia; Sciurognathi;Muroidea; Muridae; Murinae; Mus; Mus.	10090
F8WIT2	Anxa6	Annexin	-107.406	9.14518	3	16	16	7.64618		F8WIT2_MOUSE Unreviewed; 667 AA.	Mus musculus (Mouse).	Eukaryota; Metazoa; Chordata; Craniata; Vertebrata; Euteleostomi;Mammalia; Eutheria; Euarchontoglires; Glires; Rodentia; Sciurognathi;Muroidea; Muridae; Murinae; Mus; Mus.	10090
Q3UI56	Anxa6	Annexin	-107.406	9.14518	3	16	16	7.57801		Q3UI56_MOUSE Unreviewed; 673 AA.	Mus musculus (Mouse).	Eukaryota; Metazoa; Chordata; Craniata; Vertebrata; Euteleostomi;Mammalia; Eutheria; Euarchontoglires; Glires; Rodentia; Sciurognathi;Muroidea; Muridae; Murinae; Mus; Mus.	10090	mmu:11749
Q8CEX0	Anxa6	Annexin	-107.406	9.14518	3	16	16	10.7143		Q8CEX0_MOUSE Unreviewed; 476 AA.	Mus musculus (Mouse).	Eukaryota; Metazoa; Chordata; Craniata; Vertebrata; Euteleostomi;Mammalia; Eutheria; Euarchontoglires; Glires; Rodentia; Sciurognathi;Muroidea; Muridae; Murinae; Mus; Mus.	10090
Q497E4	Actc1	Actin, alpha, cardiac muscle 1	-237.378	9.1343	7	42	42	29.7082		Q497E4_MOUSE Unreviewed; 377 AA.	Mus musculus (Mouse).	Eukaryota; Metazoa; Chordata; Craniata; Vertebrata; Euteleostomi;Mammalia; Eutheria; Euarchontoglires; Glires; Rodentia; Sciurognathi;Muroidea; Muridae; Murinae; Mus; Mus.	10090	mmu:11464
Q3TE63	Ppia	Peptidyl-prolyl cis-trans isomerase	-106.016	9.12406	6	22	17	50.6098		Q3TE63_MOUSE Unreviewed; 164 AA.	Mus musculus (Mouse).	Eukaryota; Metazoa; Chordata; Craniata; Vertebrata; Euteleostomi;Mammalia; Eutheria; Euarchontoglires; Glires; Rodentia; Sciurognathi;Muroidea; Muridae; Murinae; Mus; Mus.	10090
Q64339	Isg15	Ubiquitin-like protein ISG15	-63.8097	9.11904	2	8	7	33.5404		ISG15_MOUSE Reviewed; 161 AA.	Mus musculus (Mouse).	Eukaryota; Metazoa; Chordata; Craniata; Vertebrata; Euteleostomi;Mammalia; Eutheria; Euarchontoglires; Glires; Rodentia; Sciurognathi;Muroidea; Muridae; Murinae; Mus; Mus.	10090	mmu:100038882
A3KGU5	Sptan1	Spectrin alpha chain, non-erythrocytic 1	-138.806	9.11855	16	42	22	10.175		A3KGU5_MOUSE Unreviewed; 2457 AA.	Mus musculus (Mouse).	Eukaryota; Metazoa; Chordata; Craniata; Vertebrata; Euteleostomi;Mammalia; Eutheria; Euarchontoglires; Glires; Rodentia; Sciurognathi;Muroidea; Muridae; Murinae; Mus; Mus.	10090
D3YTV8	Ank1	Ankyrin-1	-179.115	9.11719	6	33	30	8.09372		D3YTV8_MOUSE Unreviewed; 1878 AA.	Mus musculus (Mouse).	Eukaryota; Metazoa; Chordata; Craniata; Vertebrata; Euteleostomi;Mammalia; Eutheria; Euarchontoglires; Glires; Rodentia; Sciurognathi;Muroidea; Muridae; Murinae; Mus; Mus.	10090
Q9CZK9	Ppia	Peptidyl-prolyl cis-trans isomerase	-100.369	9.11666	8	25	15	53.2934		Q9CZK9_MOUSE Unreviewed; 167 AA.	Mus musculus (Mouse).	Eukaryota; Metazoa; Chordata; Craniata; Vertebrata; Euteleostomi;Mammalia; Eutheria; Euarchontoglires; Glires; Rodentia; Sciurognathi;Muroidea; Muridae; Murinae; Mus; Mus.	10090
P61205	Arf3	ADP-ribosylation factor 3	-129.544	9.1148	7	25	20	49.1713		ARF3_MOUSE Reviewed; 181 AA.	Mus musculus (Mouse).	Eukaryota; Metazoa; Chordata; Craniata; Vertebrata; Euteleostomi;Mammalia; Eutheria; Euarchontoglires; Glires; Rodentia; Sciurognathi;Muroidea; Muridae; Murinae; Mus; Mus.	10090	mmu:11842
Q99K20	Ldha	L-lactate dehydrogenase	-57.8399	9.11297	9	15	8	34.6032		Q99K20_MOUSE Unreviewed; 315 AA.	Mus musculus (Mouse).	Eukaryota; Metazoa; Chordata; Craniata; Vertebrata; Euteleostomi;Mammalia; Eutheria; Euarchontoglires; Glires; Rodentia; Sciurognathi;Muroidea; Muridae; Murinae; Mus; Mus.	10090
P17742	Ppia	Peptidyl-prolyl cis-trans isomerase A	-106.016	9.10301	6	21	17	50.6098		PPIA_MOUSE Reviewed; 164 AA.	Mus musculus (Mouse).	Eukaryota; Metazoa; Chordata; Craniata; Vertebrata; Euteleostomi;Mammalia; Eutheria; Euarchontoglires; Glires; Rodentia; Sciurognathi;Muroidea; Muridae; Murinae; Mus; Mus.	10090	mmu:268373
Q3UJW1	Aldh2	Putative uncharacterized protein	-203.043	9.10275	8	41	37	22.3507		Q3UJW1_MOUSE Unreviewed; 519 AA.	Mus musculus (Mouse).	Eukaryota; Metazoa; Chordata; Craniata; Vertebrata; Euteleostomi;Mammalia; Eutheria; Euarchontoglires; Glires; Rodentia; Sciurognathi;Muroidea; Muridae; Murinae; Mus; Mus.	10090
P27773	Pdia3	Protein disulfide-isomerase A3	-138.618	9.10142	19	59	21	34.8515		PDIA3_MOUSE Reviewed; 505 AA.	Mus musculus (Mouse).	Eukaryota; Metazoa; Chordata; Craniata; Vertebrata; Euteleostomi;Mammalia; Eutheria; Euarchontoglires; Glires; Rodentia; Sciurognathi;Muroidea; Muridae; Murinae; Mus; Mus.	10090	mmu:14827
P47738	Aldh2	Aldehyde dehydrogenase, mitochondrial	-203.043	9.09793	7	39	37	17.9191		ALDH2_MOUSE Reviewed; 519 AA.	Mus musculus (Mouse).	Eukaryota; Metazoa; Chordata; Craniata; Vertebrata; Euteleostomi;Mammalia; Eutheria; Euarchontoglires; Glires; Rodentia; Sciurognathi;Muroidea; Muridae; Murinae; Mus; Mus.	10090	mmu:11669
Q3U6I3	Aldh2	Putative uncharacterized protein	-203.043	9.09793	7	39	37	17.9191		Q3U6I3_MOUSE Unreviewed; 519 AA.	Mus musculus (Mouse).	Eukaryota; Metazoa; Chordata; Craniata; Vertebrata; Euteleostomi;Mammalia; Eutheria; Euarchontoglires; Glires; Rodentia; Sciurognathi;Muroidea; Muridae; Murinae; Mus; Mus.	10090
D3Z0Y2	Prdx6	Peroxiredoxin-6	-218.267	9.09742	9	42	34	55		D3Z0Y2_MOUSE Unreviewed; 200 AA.	Mus musculus (Mouse).	Eukaryota; Metazoa; Chordata; Craniata; Vertebrata; Euteleostomi;Mammalia; Eutheria; Euarchontoglires; Glires; Rodentia; Sciurognathi;Muroidea; Muridae; Murinae; Mus; Mus.	10090
Q3UAJ1	Ppia	Peptidyl-prolyl cis-trans isomerase	-106.016	9.09594	10	30	17	57.3171		Q3UAJ1_MOUSE Unreviewed; 164 AA.	Mus musculus (Mouse).	Eukaryota; Metazoa; Chordata; Craniata; Vertebrata; Euteleostomi;Mammalia; Eutheria; Euarchontoglires; Glires; Rodentia; Sciurognathi;Muroidea; Muridae; Murinae; Mus; Mus.	10090
E9QNT8	Ank1	Ankyrin-1	-179.115	9.09552	6	34	30	8.16327		E9QNT8_MOUSE Unreviewed; 1862 AA.	Mus musculus (Mouse).	Eukaryota; Metazoa; Chordata; Craniata; Vertebrata; Euteleostomi;Mammalia; Eutheria; Euarchontoglires; Glires; Rodentia; Sciurognathi;Muroidea; Muridae; Murinae; Mus; Mus.	10090	mmu:11733
Q61302	Ank1	Ankyrin-1	-179.115	9.09322	6	34	30	8.16327		ANK1_MOUSE Reviewed; 1862 AA.	Mus musculus (Mouse).	Eukaryota; Metazoa; Chordata; Craniata; Vertebrata; Euteleostomi;Mammalia; Eutheria; Euarchontoglires; Glires; Rodentia; Sciurognathi;Muroidea; Muridae; Murinae; Mus; Mus.	10090	mmu:11733
P84078	Arf1	ADP-ribosylation factor 1	-129.544	9.09189	6	20	20	41.4365		ARF1_MOUSE Reviewed; 181 AA.	Mus musculus (Mouse).	Eukaryota; Metazoa; Chordata; Craniata; Vertebrata; Euteleostomi;Mammalia; Eutheria; Euarchontoglires; Glires; Rodentia; Sciurognathi;Muroidea; Muridae; Murinae; Mus; Mus.	10090	mmu:11840
F2Z497	D130043K22Rik	Protein D130043K22Rik	-6.11676	9.09082	2	2	1	7.80051		F2Z497_MOUSE Unreviewed; 782 AA.	Mus musculus (Mouse).	Eukaryota; Metazoa; Chordata; Craniata; Vertebrata; Euteleostomi;Mammalia; Eutheria; Euarchontoglires; Glires; Rodentia; Sciurognathi;Muroidea; Muridae; Murinae; Mus; Mus.	10090
Q3UFC3	D130043K22Rik	Putative uncharacterized protein	-6.11676	9.08937	1	1	1	2.94416		Q3UFC3_MOUSE Unreviewed; 985 AA.	Mus musculus (Mouse).	Eukaryota; Metazoa; Chordata; Craniata; Vertebrata; Euteleostomi;Mammalia; Eutheria; Euarchontoglires; Glires; Rodentia; Sciurognathi;Muroidea; Muridae; Murinae; Mus; Mus.	10090	mmu:210108
Q5SZV5	Kiaa0319	Dyslexia-associated protein KIAA0319 homolog	-6.11676	9.08937	1	1	1	2.6827		K0319_MOUSE Reviewed; 1081 AA.	Mus musculus (Mouse).	Eukaryota; Metazoa; Chordata; Craniata; Vertebrata; Euteleostomi;Mammalia; Eutheria; Euarchontoglires; Glires; Rodentia; Sciurognathi;Muroidea; Muridae; Murinae; Mus; Mus.	10090	mmu:210108
Q3UH06	Rreb1	Ras-responsive element-binding protein 1	-6.22464	9.0856	1	3	1	1.70588		RREB1_MOUSE Reviewed; 1700 AA.	Mus musculus (Mouse).	Eukaryota; Metazoa; Chordata; Craniata; Vertebrata; Euteleostomi;Mammalia; Eutheria; Euarchontoglires; Glires; Rodentia; Sciurognathi;Muroidea; Muridae; Murinae; Mus; Mus.	10090	mmu:68750
Q61273	alpha-cardiac actin	Alpha-cardiac actin	-228.739	9.08521	8	56	41	48.7342		Q61273_MOUSE Unreviewed; 158 AA.	Mus musculus domesticus (western European house mouse).	Eukaryota; Metazoa; Chordata; Craniata; Vertebrata; Euteleostomi;Mammalia; Eutheria; Euarchontoglires; Glires; Rodentia; Sciurognathi;Muroidea; Muridae; Murinae; Mus; Mus.	10092
Q3TF16	Hspa8	Putative uncharacterized protein	-135.762	9.08166	9	35	24	19.3498		Q3TF16_MOUSE Unreviewed; 646 AA.	Mus musculus (Mouse).	Eukaryota; Metazoa; Chordata; Craniata; Vertebrata; Euteleostomi;Mammalia; Eutheria; Euarchontoglires; Glires; Rodentia; Sciurognathi;Muroidea; Muridae; Murinae; Mus; Mus.	10090
Q6PDG5	Smarcc2	SWI/SNF complex subunit SMARCC2	-6.59466	9.08063	1	2	1	2.39077		SMRC2_MOUSE Reviewed; 1213 AA.	Mus musculus (Mouse).	Eukaryota; Metazoa; Chordata; Craniata; Vertebrata; Euteleostomi;Mammalia; Eutheria; Euarchontoglires; Glires; Rodentia; Sciurognathi;Muroidea; Muridae; Murinae; Mus; Mus.	10090	mmu:68094
Q3UID0	Smarcc2	SWI/SNF complex subunit SMARCC2	-6.59466	9.08063	1	3	1	2.56637		Q3UID0_MOUSE Unreviewed; 1130 AA.	Mus musculus (Mouse).	Eukaryota; Metazoa; Chordata; Craniata; Vertebrata; Euteleostomi;Mammalia; Eutheria; Euarchontoglires; Glires; Rodentia; Sciurognathi;Muroidea; Muridae; Murinae; Mus; Mus.	10090
A0A0R4J1N7	Ank1	Ankyrin-1	-179.115	9.07684	6	34	30	7.97063		A0A0R4J1N7_MOUSE Unreviewed; 1907 AA.	Mus musculus (Mouse).	Eukaryota; Metazoa; Chordata; Craniata; Vertebrata; Euteleostomi;Mammalia; Eutheria; Euarchontoglires; Glires; Rodentia; Sciurognathi;Muroidea; Muridae; Murinae; Mus; Mus.	10090
A0A0G2JEU1	Aldh2	Aldehyde dehydrogenase, mitochondrial	-180.506	9.0761	7	35	34	23.3546		A0A0G2JEU1_MOUSE Unreviewed; 471 AA.	Mus musculus (Mouse).	Eukaryota; Metazoa; Chordata; Craniata; Vertebrata; Euteleostomi;Mammalia; Eutheria; Euarchontoglires; Glires; Rodentia; Sciurognathi;Muroidea; Muridae; Murinae; Mus; Mus.	10090
Q3UQU0	Brd9	Bromodomain-containing protein 9	-12.7847	9.07607	1	2	2	2.85235		BRD9_MOUSE Reviewed; 596 AA.	Mus musculus (Mouse).	Eukaryota; Metazoa; Chordata; Craniata; Vertebrata; Euteleostomi;Mammalia; Eutheria; Euarchontoglires; Glires; Rodentia; Sciurognathi;Muroidea; Muridae; Murinae; Mus; Mus.	10090	mmu:105246
A0A0R4J175	Brd9	Bromodomain-containing protein 9	-12.7847	9.07607	1	4	2	2.84757		A0A0R4J175_MOUSE Unreviewed; 597 AA.	Mus musculus (Mouse).	Eukaryota; Metazoa; Chordata; Craniata; Vertebrata; Euteleostomi;Mammalia; Eutheria; Euarchontoglires; Glires; Rodentia; Sciurognathi;Muroidea; Muridae; Murinae; Mus; Mus.	10090
Q8BKM6		Putative uncharacterized protein	-7.34251	9.07053	2	2	1	12.2517		Q8BKM6_MOUSE Unreviewed; 302 AA.	Mus musculus (Mouse).	Eukaryota; Metazoa; Chordata; Craniata; Vertebrata; Euteleostomi;Mammalia; Eutheria; Euarchontoglires; Glires; Rodentia; Sciurognathi;Muroidea; Muridae; Murinae; Mus; Mus.	10090
Q4G5Y1	Klhdc2	Kelch domain-containing protein 2	-7.34251	9.06841	1	1	1	5.66502		KLDC2_MOUSE Reviewed; 406 AA.	Mus musculus (Mouse).	Eukaryota; Metazoa; Chordata; Craniata; Vertebrata; Euteleostomi;Mammalia; Eutheria; Euarchontoglires; Glires; Rodentia; Sciurognathi;Muroidea; Muridae; Murinae; Mus; Mus.	10090	mmu:69554
Q8BJ04	Barhl1	Putative uncharacterized protein	-16.3229	9.06774	1	2	2	7.06522		Q8BJ04_MOUSE Unreviewed; 184 AA.	Mus musculus (Mouse).	Eukaryota; Metazoa; Chordata; Craniata; Vertebrata; Euteleostomi;Mammalia; Eutheria; Euarchontoglires; Glires; Rodentia; Sciurognathi;Muroidea; Muridae; Murinae; Mus; Mus.	10090
P63157	Barhl1	BarH-like 1 homeobox protein	-16.3229	9.06774	1	2	2	3.97554		BARH1_MOUSE Reviewed; 327 AA.	Mus musculus (Mouse).	Eukaryota; Metazoa; Chordata; Craniata; Vertebrata; Euteleostomi;Mammalia; Eutheria; Euarchontoglires; Glires; Rodentia; Sciurognathi;Muroidea; Muridae; Murinae; Mus; Mus.	10090	mmu:54422
Q61274	alpha-cardiac actin	Alpha-cardiac actin	-228.739	9.06692	5	44	41	45.0331		Q61274_MOUSE Unreviewed; 151 AA.	Mus musculus domesticus (western European house mouse).	Eukaryota; Metazoa; Chordata; Craniata; Vertebrata; Euteleostomi;Mammalia; Eutheria; Euarchontoglires; Glires; Rodentia; Sciurognathi;Muroidea; Muridae; Murinae; Mus; Mus.	10092
A0A1D5RM20	Acta1	Actin, alpha skeletal muscle	-243.577	9.06692	5	47	44	45.0331		A0A1D5RM20_MOUSE Unreviewed; 151 AA.	Mus musculus (Mouse).	Eukaryota; Metazoa; Chordata; Craniata; Vertebrata; Euteleostomi;Mammalia; Eutheria; Euarchontoglires; Glires; Rodentia; Sciurognathi;Muroidea; Muridae; Murinae; Mus; Mus.	10090
A0A0G2JGQ0	Anxa5	Annexin A5	-42.7075	9.06605	3	12	3	27.0073		A0A0G2JGQ0_MOUSE Unreviewed; 137 AA.	Mus musculus (Mouse).	Eukaryota; Metazoa; Chordata; Craniata; Vertebrata; Euteleostomi;Mammalia; Eutheria; Euarchontoglires; Glires; Rodentia; Sciurognathi;Muroidea; Muridae; Murinae; Mus; Mus.	10090
Q8BPD3	Prdx6	Putative uncharacterized protein	-195.272	9.06579	11	48	28	60.1124		Q8BPD3_MOUSE Unreviewed; 178 AA.	Mus musculus (Mouse).	Eukaryota; Metazoa; Chordata; Craniata; Vertebrata; Euteleostomi;Mammalia; Eutheria; Euarchontoglires; Glires; Rodentia; Sciurognathi;Muroidea; Muridae; Murinae; Mus; Mus.	10090
Q7TMN7	Anxa4	Annexin	-116.199	9.06258	4	18	17	17.8683		Q7TMN7_MOUSE Unreviewed; 319 AA.	Mus musculus (Mouse).	Eukaryota; Metazoa; Chordata; Craniata; Vertebrata; Euteleostomi;Mammalia; Eutheria; Euarchontoglires; Glires; Rodentia; Sciurognathi;Muroidea; Muridae; Murinae; Mus; Mus.	10090
P97429	Anxa4	Annexin A4	-116.199	9.06229	3	17	17	15.047		ANXA4_MOUSE Reviewed; 319 AA.	Mus musculus (Mouse).	Eukaryota; Metazoa; Chordata; Craniata; Vertebrata; Euteleostomi;Mammalia; Eutheria; Euarchontoglires; Glires; Rodentia; Sciurognathi;Muroidea; Muridae; Murinae; Mus; Mus.	10090	mmu:11746
A0A0N4SV57	Anxa4	Annexin	-116.199	9.06229	3	17	17	18.6047		A0A0N4SV57_MOUSE Unreviewed; 258 AA.	Mus musculus (Mouse).	Eukaryota; Metazoa; Chordata; Craniata; Vertebrata; Euteleostomi;Mammalia; Eutheria; Euarchontoglires; Glires; Rodentia; Sciurognathi;Muroidea; Muridae; Murinae; Mus; Mus.	10090
D3Z0S1	Anxa4	Annexin	-116.199	9.06229	3	17	17	18.8976		D3Z0S1_MOUSE Unreviewed; 254 AA.	Mus musculus (Mouse).	Eukaryota; Metazoa; Chordata; Craniata; Vertebrata; Euteleostomi;Mammalia; Eutheria; Euarchontoglires; Glires; Rodentia; Sciurognathi;Muroidea; Muridae; Murinae; Mus; Mus.	10090
A0A0N4SW89	Anxa4	Annexin	-116.199	9.06229	3	17	17	17.5824		A0A0N4SW89_MOUSE Unreviewed; 273 AA.	Mus musculus (Mouse).	Eukaryota; Metazoa; Chordata; Craniata; Vertebrata; Euteleostomi;Mammalia; Eutheria; Euarchontoglires; Glires; Rodentia; Sciurognathi;Muroidea; Muridae; Murinae; Mus; Mus.	10090
Q3UJ36	Actg2	Actin, gamma 2, smooth muscle, enteric, isoform CRA_a	-167.884	9.06095	7	26	26	29.7872		Q3UJ36_MOUSE Unreviewed; 376 AA.	Mus musculus (Mouse).	Eukaryota; Metazoa; Chordata; Craniata; Vertebrata; Euteleostomi;Mammalia; Eutheria; Euarchontoglires; Glires; Rodentia; Sciurognathi;Muroidea; Muridae; Murinae; Mus; Mus.	10090	mmu:11468
B0V2N5	Anxa2	Annexin	-139.293	9.05878	7	25	19	25		B0V2N5_MOUSE Unreviewed; 272 AA.	Mus musculus (Mouse).	Eukaryota; Metazoa; Chordata; Craniata; Vertebrata; Euteleostomi;Mammalia; Eutheria; Euarchontoglires; Glires; Rodentia; Sciurognathi;Muroidea; Muridae; Murinae; Mus; Mus.	10090
A0A0G2JF60	Aldh2	Aldehyde dehydrogenase, mitochondrial	-171.075	9.05035	9	40	29	52.0408		A0A0G2JF60_MOUSE Unreviewed; 196 AA.	Mus musculus (Mouse).	Eukaryota; Metazoa; Chordata; Craniata; Vertebrata; Euteleostomi;Mammalia; Eutheria; Euarchontoglires; Glires; Rodentia; Sciurognathi;Muroidea; Muridae; Murinae; Mus; Mus.	10090
Q3UMM1	Tubb6	Tubulin beta chain	-127.282	9.04649	1	12	12	4.02685		Q3UMM1_MOUSE Unreviewed; 447 AA.	Mus musculus (Mouse).	Eukaryota; Metazoa; Chordata; Craniata; Vertebrata; Euteleostomi;Mammalia; Eutheria; Euarchontoglires; Glires; Rodentia; Sciurognathi;Muroidea; Muridae; Murinae; Mus; Mus.	10090	mmu:67951
P84084	Arf5	ADP-ribosylation factor 5	-70.2675	9.04549	4	12	12	36.6667		ARF5_MOUSE Reviewed; 180 AA.	Mus musculus (Mouse).	Eukaryota; Metazoa; Chordata; Craniata; Vertebrata; Euteleostomi;Mammalia; Eutheria; Euarchontoglires; Glires; Rodentia; Sciurognathi;Muroidea; Muridae; Murinae; Mus; Mus.	10090	mmu:11844
P61750	Arf4	ADP-ribosylation factor 4	-73.4152	9.04245	4	14	13	36.1111		ARF4_MOUSE Reviewed; 180 AA.	Mus musculus (Mouse).	Eukaryota; Metazoa; Chordata; Craniata; Vertebrata; Euteleostomi;Mammalia; Eutheria; Euarchontoglires; Glires; Rodentia; Sciurognathi;Muroidea; Muridae; Murinae; Mus; Mus.	10090	mmu:11843
Q9CZS7			0	9.0421	1	1	0	4.19753
Q3UBA6	Hspa8	Putative uncharacterized protein	-135.762	9.04179	9	32	24	20.1238		Q3UBA6_MOUSE Unreviewed; 646 AA.	Mus musculus (Mouse).	Eukaryota; Metazoa; Chordata; Craniata; Vertebrata; Euteleostomi;Mammalia; Eutheria; Euarchontoglires; Glires; Rodentia; Sciurognathi;Muroidea; Muridae; Murinae; Mus; Mus.	10090
J3QMP7			0	9.04153	1	2	0	7.2
Q3U9L2	Hspa8	Putative uncharacterized protein	-135.174	9.04118	8	31	24	17.3375		Q3U9L2_MOUSE Unreviewed; 646 AA.	Mus musculus (Mouse).	Eukaryota; Metazoa; Chordata; Craniata; Vertebrata; Euteleostomi;Mammalia; Eutheria; Euarchontoglires; Glires; Rodentia; Sciurognathi;Muroidea; Muridae; Murinae; Mus; Mus.	10090
Q504P4	Hspa8	Heat shock cognate 71 kDa protein	-135.174	9.03794	8	31	24	17.8628		Q504P4_MOUSE Unreviewed; 627 AA.	Mus musculus (Mouse).	Eukaryota; Metazoa; Chordata; Craniata; Vertebrata; Euteleostomi;Mammalia; Eutheria; Euarchontoglires; Glires; Rodentia; Sciurognathi;Muroidea; Muridae; Murinae; Mus; Mus.	10090
Q3TQ13	Hspa8	Putative uncharacterized protein	-135.174	9.03794	8	30	24	17.3375		Q3TQ13_MOUSE Unreviewed; 646 AA.	Mus musculus (Mouse).	Eukaryota; Metazoa; Chordata; Craniata; Vertebrata; Euteleostomi;Mammalia; Eutheria; Euarchontoglires; Glires; Rodentia; Sciurognathi;Muroidea; Muridae; Murinae; Mus; Mus.	10090
S4R1L5	Birc6	Baculoviral IAP repeat-containing protein 6	-6.68782	9.03699	2	2	1	0.906656		S4R1L5_MOUSE Unreviewed; 4853 AA.	Mus musculus (Mouse).	Eukaryota; Metazoa; Chordata; Craniata; Vertebrata; Euteleostomi;Mammalia; Eutheria; Euarchontoglires; Glires; Rodentia; Sciurognathi;Muroidea; Muridae; Murinae; Mus; Mus.	10090
Q9DD04	Arf4	Putative uncharacterized protein	-67.799	9.03121	4	14	11	28.7293		Q9DD04_MOUSE Unreviewed; 181 AA.	Mus musculus (Mouse).	Eukaryota; Metazoa; Chordata; Craniata; Vertebrata; Euteleostomi;Mammalia; Eutheria; Euarchontoglires; Glires; Rodentia; Sciurognathi;Muroidea; Muridae; Murinae; Mus; Mus.	10090
Q3TZJ3	Hspa8	Putative uncharacterized protein	-126.107	9.0312	7	30	22	15.7895		Q3TZJ3_MOUSE Unreviewed; 646 AA.	Mus musculus (Mouse).	Eukaryota; Metazoa; Chordata; Craniata; Vertebrata; Euteleostomi;Mammalia; Eutheria; Euarchontoglires; Glires; Rodentia; Sciurognathi;Muroidea; Muridae; Murinae; Mus; Mus.	10090
Q99KI0	Aco2	Aconitate hydratase, mitochondrial	-56.2229	9.0307	17	33	6	37.6923		ACON_MOUSE Reviewed; 780 AA.	Mus musculus (Mouse).	Eukaryota; Metazoa; Chordata; Craniata; Vertebrata; Euteleostomi;Mammalia; Eutheria; Euarchontoglires; Glires; Rodentia; Sciurognathi;Muroidea; Muridae; Murinae; Mus; Mus.	10090	mmu:11429
Q3UFT0	Myh9	Putative uncharacterized protein	-100.783	9.02969	8	27	13	13.243		Q3UFT0_MOUSE Unreviewed; 959 AA.	Mus musculus (Mouse).	Eukaryota; Metazoa; Chordata; Craniata; Vertebrata; Euteleostomi;Mammalia; Eutheria; Euarchontoglires; Glires; Rodentia; Sciurognathi;Muroidea; Muridae; Murinae; Mus; Mus.	10090
P33267	Cyp2f2	Cytochrome P450 2F2	-152.78	9.02938	11	47	26	26.8839		CP2F2_MOUSE Reviewed; 491 AA.	Mus musculus (Mouse).	Eukaryota; Metazoa; Chordata; Craniata; Vertebrata; Euteleostomi;Mammalia; Eutheria; Euarchontoglires; Glires; Rodentia; Sciurognathi;Muroidea; Muridae; Murinae; Mus; Mus.	10090	mmu:13107
Q3TRH3	Hspa8	Putative uncharacterized protein	-118.389	9.02874	8	28	20	15.3251		Q3TRH3_MOUSE Unreviewed; 646 AA.	Mus musculus (Mouse).	Eukaryota; Metazoa; Chordata; Craniata; Vertebrata; Euteleostomi;Mammalia; Eutheria; Euarchontoglires; Glires; Rodentia; Sciurognathi;Muroidea; Muridae; Murinae; Mus; Mus.	10090
O88738	Birc6	Baculoviral IAP repeat-containing protein 6	-6.68782	9.01895	1	1	1	0.409668		BIRC6_MOUSE Reviewed; 4882 AA.	Mus musculus (Mouse).	Eukaryota; Metazoa; Chordata; Craniata; Vertebrata; Euteleostomi;Mammalia; Eutheria; Euarchontoglires; Glires; Rodentia; Sciurognathi;Muroidea; Muridae; Murinae; Mus; Mus.	10090	mmu:12211
S4R2P8	Birc6	Baculoviral IAP repeat-containing protein 6	-6.68782	9.01895	1	1	1	0.410762		S4R2P8_MOUSE Unreviewed; 4869 AA.	Mus musculus (Mouse).	Eukaryota; Metazoa; Chordata; Craniata; Vertebrata; Euteleostomi;Mammalia; Eutheria; Euarchontoglires; Glires; Rodentia; Sciurognathi;Muroidea; Muridae; Murinae; Mus; Mus.	10090
A1BN54	Actn1	Alpha actinin 1a	-120.354	9.01861	7	26	17	11.0485		A1BN54_MOUSE Unreviewed; 887 AA.	Mus musculus (Mouse).	Eukaryota; Metazoa; Chordata; Craniata; Vertebrata; Euteleostomi;Mammalia; Eutheria; Euarchontoglires; Glires; Rodentia; Sciurognathi;Muroidea; Muridae; Murinae; Mus; Mus.	10090
Q7TPR4	Actn1	Alpha-actinin-1	-120.354	9.01699	5	23	17	7.51121		ACTN1_MOUSE Reviewed; 892 AA.	Mus musculus (Mouse).	Eukaryota; Metazoa; Chordata; Craniata; Vertebrata; Euteleostomi;Mammalia; Eutheria; Euarchontoglires; Glires; Rodentia; Sciurognathi;Muroidea; Muridae; Murinae; Mus; Mus.	10090	mmu:109711
Q8BSL7	Arf2	ADP-ribosylation factor 2	-67.799	9.01556	3	11	11	28.7293		ARF2_MOUSE Reviewed; 181 AA.	Mus musculus (Mouse).	Eukaryota; Metazoa; Chordata; Craniata; Vertebrata; Euteleostomi;Mammalia; Eutheria; Euarchontoglires; Glires; Rodentia; Sciurognathi;Muroidea; Muridae; Murinae; Mus; Mus.	10090	mmu:11841
B9EKJ1	Sptan1	Spna2 protein	-139.151	9.01499	6	27	22	4.72346		B9EKJ1_MOUSE Unreviewed; 2477 AA.	Mus musculus (Mouse).	Eukaryota; Metazoa; Chordata; Craniata; Vertebrata; Euteleostomi;Mammalia; Eutheria; Euarchontoglires; Glires; Rodentia; Sciurognathi;Muroidea; Muridae; Murinae; Mus; Mus.	10090	mmu:20740
P16546	Sptan1	Spectrin alpha chain, non-erythrocytic 1	-139.151	9.01159	5	26	22	3.8835		SPTN1_MOUSE Reviewed; 2472 AA.	Mus musculus (Mouse).	Eukaryota; Metazoa; Chordata; Craniata; Vertebrata; Euteleostomi;Mammalia; Eutheria; Euarchontoglires; Glires; Rodentia; Sciurognathi;Muroidea; Muridae; Murinae; Mus; Mus.	10090
B2RXX6	Sptan1	Spna2 protein	-138.806	9.01159	5	26	22	3.87566		B2RXX6_MOUSE Unreviewed; 2477 AA.	Mus musculus (Mouse).	Eukaryota; Metazoa; Chordata; Craniata; Vertebrata; Euteleostomi;Mammalia; Eutheria; Euarchontoglires; Glires; Rodentia; Sciurognathi;Muroidea; Muridae; Murinae; Mus; Mus.	10090	mmu:20740
A3KGU7	Sptan1	Spectrin alpha chain, non-erythrocytic 1	-138.586	9.01159	5	26	22	3.87566		A3KGU7_MOUSE Unreviewed; 2477 AA.	Mus musculus (Mouse).	Eukaryota; Metazoa; Chordata; Craniata; Vertebrata; Euteleostomi;Mammalia; Eutheria; Euarchontoglires; Glires; Rodentia; Sciurognathi;Muroidea; Muridae; Murinae; Mus; Mus.	10090	mmu:20740
B7ZWK3	Sptan1	Spna2 protein	-139.151	9.01159	5	27	22	3.9072		B7ZWK3_MOUSE Unreviewed; 2457 AA.	Mus musculus (Mouse).	Eukaryota; Metazoa; Chordata; Craniata; Vertebrata; Euteleostomi;Mammalia; Eutheria; Euarchontoglires; Glires; Rodentia; Sciurognathi;Muroidea; Muridae; Murinae; Mus; Mus.	10090
A3KGU9	Sptan1	Spectrin alpha chain, non-erythrocytic 1	-139.151	9.01159	5	26	22	3.84307		A3KGU9_MOUSE Unreviewed; 2498 AA.	Mus musculus (Mouse).	Eukaryota; Metazoa; Chordata; Craniata; Vertebrata; Euteleostomi;Mammalia; Eutheria; Euarchontoglires; Glires; Rodentia; Sciurognathi;Muroidea; Muridae; Murinae; Mus; Mus.	10090
E9Q447	Sptan1	Spectrin alpha chain, non-erythrocytic 1	-138.586	9.01159	5	27	22	3.87409		E9Q447_MOUSE Unreviewed; 2478 AA.	Mus musculus (Mouse).	Eukaryota; Metazoa; Chordata; Craniata; Vertebrata; Euteleostomi;Mammalia; Eutheria; Euarchontoglires; Glires; Rodentia; Sciurognathi;Muroidea; Muridae; Murinae; Mus; Mus.	10090
A1E281	Actb	Beta-actin	-204.356	9.00659	4	40	40	42.9752		A1E281_MOUSE Unreviewed; 121 AA.	Mus musculus (Mouse).	Eukaryota; Metazoa; Chordata; Craniata; Vertebrata; Euteleostomi;Mammalia; Eutheria; Euarchontoglires; Glires; Rodentia; Sciurognathi;Muroidea; Muridae; Murinae; Mus; Mus.	10090
E9Q606	Actb	Actin, cytoplasmic 1	-204.356	9.00659	4	40	40	34.6667		E9Q606_MOUSE Unreviewed; 150 AA.	Mus musculus (Mouse).	Eukaryota; Metazoa; Chordata; Craniata; Vertebrata; Euteleostomi;Mammalia; Eutheria; Euarchontoglires; Glires; Rodentia; Sciurognathi;Muroidea; Muridae; Murinae; Mus; Mus.	10090
E9Q8V6			0	9.00497	1	1	0	1.49813
B1ATY1	Actg1	Actin, cytoplasmic 2	-243.986	8.99454	5	74	45	22.8758		B1ATY1_MOUSE Unreviewed; 153 AA.	Mus musculus (Mouse).	Eukaryota; Metazoa; Chordata; Craniata; Vertebrata; Euteleostomi;Mammalia; Eutheria; Euarchontoglires; Glires; Rodentia; Sciurognathi;Muroidea; Muridae; Murinae; Mus; Mus.	10090
Q60605	Myl6	Myosin light polypeptide 6	-71.7949	8.99333	2	16	14	28.4768		MYL6_MOUSE Reviewed; 151 AA.	Mus musculus (Mouse).	Eukaryota; Metazoa; Chordata; Craniata; Vertebrata; Euteleostomi;Mammalia; Eutheria; Euarchontoglires; Glires; Rodentia; Sciurognathi;Muroidea; Muridae; Murinae; Mus; Mus.	10090	mmu:17904
Q3TIG9	Myl6	Putative uncharacterized protein	-71.7949	8.98814	1	16	14	15.2381		Q3TIG9_MOUSE Unreviewed; 105 AA.	Mus musculus (Mouse).	Eukaryota; Metazoa; Chordata; Craniata; Vertebrata; Euteleostomi;Mammalia; Eutheria; Euarchontoglires; Glires; Rodentia; Sciurognathi;Muroidea; Muridae; Murinae; Mus; Mus.	10090
D3YZY0	Actg2	Actin, gamma-enteric smooth muscle	-159.301	8.98501	8	42	25	51.5837		D3YZY0_MOUSE Unreviewed; 221 AA.	Mus musculus (Mouse).	Eukaryota; Metazoa; Chordata; Craniata; Vertebrata; Euteleostomi;Mammalia; Eutheria; Euarchontoglires; Glires; Rodentia; Sciurognathi;Muroidea; Muridae; Murinae; Mus; Mus.	10090
Q6GSS7	Hist2h2aa1	Histone H2A type 2-A	-86.553	8.98433	3	13	12	35.3846		H2A2A_MOUSE Reviewed; 130 AA.	Mus musculus (Mouse).	Eukaryota; Metazoa; Chordata; Craniata; Vertebrata; Euteleostomi;Mammalia; Eutheria; Euarchontoglires; Glires; Rodentia; Sciurognathi;Muroidea; Muridae; Murinae; Mus; Mus.	10090	mmu:15267
Q8BFU2	Hist3h2a	Histone H2A type 3	-86.553	8.98187	3	13	12	35.3846		H2A3_MOUSE Reviewed; 130 AA.	Mus musculus (Mouse).	Eukaryota; Metazoa; Chordata; Craniata; Vertebrata; Euteleostomi;Mammalia; Eutheria; Euarchontoglires; Glires; Rodentia; Sciurognathi;Muroidea; Muridae; Murinae; Mus; Mus.	10090	mmu:319162
I6L9D2	Actg2	Actg2 protein	-71.3596	8.98113	6	18	15	37.6238		I6L9D2_MOUSE Unreviewed; 202 AA.	Mus musculus (Mouse).	Eukaryota; Metazoa; Chordata; Craniata; Vertebrata; Euteleostomi;Mammalia; Eutheria; Euarchontoglires; Glires; Rodentia; Sciurognathi;Muroidea; Muridae; Murinae; Mus; Mus.	10090
Q8CGP5	Hist1h2af	Histone H2A type 1-F	-86.553	8.98056	3	12	12	35.3846		H2A1F_MOUSE Reviewed; 130 AA.	Mus musculus (Mouse).	Eukaryota; Metazoa; Chordata; Craniata; Vertebrata; Euteleostomi;Mammalia; Eutheria; Euarchontoglires; Glires; Rodentia; Sciurognathi;Muroidea; Muridae; Murinae; Mus; Mus.	10090	mmu:319173
Q8CGP6	Hist1h2ah	Histone H2A type 1-H	-86.553	8.98056	3	12	12	35.9375		H2A1H_MOUSE Reviewed; 128 AA.	Mus musculus (Mouse).	Eukaryota; Metazoa; Chordata; Craniata; Vertebrata; Euteleostomi;Mammalia; Eutheria; Euarchontoglires; Glires; Rodentia; Sciurognathi;Muroidea; Muridae; Murinae; Mus; Mus.	10090	mmu:319168
Q8CGP7	Hist1h2ak	Histone H2A type 1-K	-86.553	8.98056	3	12	12	35.3846		H2A1K_MOUSE Reviewed; 130 AA.	Mus musculus (Mouse).	Eukaryota; Metazoa; Chordata; Craniata; Vertebrata; Euteleostomi;Mammalia; Eutheria; Euarchontoglires; Glires; Rodentia; Sciurognathi;Muroidea; Muridae; Murinae; Mus; Mus.	10090	mmu:319169
P22752	Hist1h2ab	Histone H2A type 1	-86.553	8.98056	3	12	12	35.3846		H2A1_MOUSE Reviewed; 130 AA.	Mus musculus (Mouse).	Eukaryota; Metazoa; Chordata; Craniata; Vertebrata; Euteleostomi;Mammalia; Eutheria; Euarchontoglires; Glires; Rodentia; Sciurognathi;Muroidea; Muridae; Murinae; Mus; Mus.	10090	mmu:319164
Q64523	Hist2h2ac	Histone H2A type 2-C	-86.553	8.98056	3	12	12	35.6589		H2A2C_MOUSE Reviewed; 129 AA.	Mus musculus (Mouse).	Eukaryota; Metazoa; Chordata; Craniata; Vertebrata; Euteleostomi;Mammalia; Eutheria; Euarchontoglires; Glires; Rodentia; Sciurognathi;Muroidea; Muridae; Murinae; Mus; Mus.	10090	mmu:319176
Q8R1M2	H2afj	Histone H2A.J	-86.553	8.98056	3	12	12	35.6589		H2AJ_MOUSE Reviewed; 129 AA.	Mus musculus (Mouse).	Eukaryota; Metazoa; Chordata; Craniata; Vertebrata; Euteleostomi;Mammalia; Eutheria; Euarchontoglires; Glires; Rodentia; Sciurognathi;Muroidea; Muridae; Murinae; Mus; Mus.	10090	mmu:232440
F8WIX8	Hist1h2al	Histone H2A	-86.553	8.98056	3	12	12	36.8		F8WIX8_MOUSE Unreviewed; 125 AA.	Mus musculus (Mouse).	Eukaryota; Metazoa; Chordata; Craniata; Vertebrata; Euteleostomi;Mammalia; Eutheria; Euarchontoglires; Glires; Rodentia; Sciurognathi;Muroidea; Muridae; Murinae; Mus; Mus.	10090
A0A0N4SV66	H2afj	Histone H2A	-86.553	8.98056	3	12	12	36.5079		A0A0N4SV66_MOUSE Unreviewed; 126 AA.	Mus musculus (Mouse).	Eukaryota; Metazoa; Chordata; Craniata; Vertebrata; Euteleostomi;Mammalia; Eutheria; Euarchontoglires; Glires; Rodentia; Sciurognathi;Muroidea; Muridae; Murinae; Mus; Mus.	10090
A0AUV1	Hist1h2ah	Histone H2A	-86.553	8.98056	3	12	12	36.2205		A0AUV1_MOUSE Unreviewed; 127 AA.	Mus musculus (Mouse).	Eukaryota; Metazoa; Chordata; Craniata; Vertebrata; Euteleostomi;Mammalia; Eutheria; Euarchontoglires; Glires; Rodentia; Sciurognathi;Muroidea; Muridae; Murinae; Mus; Mus.	10090
Q64426	H2A	Histone H2A	-86.553	8.98056	3	14	12	33.5766		Q64426_MOUSE Unreviewed; 137 AA.	Mus musculus domesticus (western European house mouse).	Eukaryota; Metazoa; Chordata; Craniata; Vertebrata; Euteleostomi;Mammalia; Eutheria; Euarchontoglires; Glires; Rodentia; Sciurognathi;Muroidea; Muridae; Murinae; Mus; Mus.	10092
D3Z2K3	Actg2	Actin, gamma-enteric smooth muscle	-159.301	8.97995	5	28	25	34.8718		D3Z2K3_MOUSE Unreviewed; 195 AA.	Mus musculus (Mouse).	Eukaryota; Metazoa; Chordata; Craniata; Vertebrata; Euteleostomi;Mammalia; Eutheria; Euarchontoglires; Glires; Rodentia; Sciurognathi;Muroidea; Muridae; Murinae; Mus; Mus.	10090
Q6PHC1	Eno1	Alpha-enolase	-181.516	8.97822	6	30	27	22.9508		Q6PHC1_MOUSE Unreviewed; 366 AA.	Mus musculus (Mouse).	Eukaryota; Metazoa; Chordata; Craniata; Vertebrata; Euteleostomi;Mammalia; Eutheria; Euarchontoglires; Glires; Rodentia; Sciurognathi;Muroidea; Muridae; Murinae; Mus; Mus.	10090
P50543	S100a11	Protein S100-A11	-47.015	8.97599	2	8	7	27.551		S10AB_MOUSE Reviewed; 98 AA.	Mus musculus (Mouse).	Eukaryota; Metazoa; Chordata; Craniata; Vertebrata; Euteleostomi;Mammalia; Eutheria; Euarchontoglires; Glires; Rodentia; Sciurognathi;Muroidea; Muridae; Murinae; Mus; Mus.	10090	mmu:20195
Q5FWJ3	Vim	Vimentin	-120.358	8.97086	5	14	14	16.309		Q5FWJ3_MOUSE Unreviewed; 466 AA.	Mus musculus (Mouse).	Eukaryota; Metazoa; Chordata; Craniata; Vertebrata; Euteleostomi;Mammalia; Eutheria; Euarchontoglires; Glires; Rodentia; Sciurognathi;Muroidea; Muridae; Murinae; Mus; Mus.	10090	mmu:22352
P17182	Eno1	Alpha-enolase	-181.516	8.96768	4	27	27	16.3594		ENOA_MOUSE Reviewed; 434 AA.	Mus musculus (Mouse).	Eukaryota; Metazoa; Chordata; Craniata; Vertebrata; Euteleostomi;Mammalia; Eutheria; Euarchontoglires; Glires; Rodentia; Sciurognathi;Muroidea; Muridae; Murinae; Mus; Mus.	10090	mmu:13806
G8JL84	Ank1	Ankyrin-1	-179.115	8.9636	6	33	30	8.15888		G8JL84_MOUSE Unreviewed; 1863 AA.	Mus musculus (Mouse).	Eukaryota; Metazoa; Chordata; Craniata; Vertebrata; Euteleostomi;Mammalia; Eutheria; Euarchontoglires; Glires; Rodentia; Sciurognathi;Muroidea; Muridae; Murinae; Mus; Mus.	10090
Q8CAE9	Podxl2	Podocalyxin-like protein 2	-7.42678	8.96001	1	1	1	4.64345		PDXL2_MOUSE Reviewed; 603 AA.	Mus musculus (Mouse).	Eukaryota; Metazoa; Chordata; Craniata; Vertebrata; Euteleostomi;Mammalia; Eutheria; Euarchontoglires; Glires; Rodentia; Sciurognathi;Muroidea; Muridae; Murinae; Mus; Mus.	10090	mmu:319655
G3X9D3	Podxl2	Podocalyxin-like 2	-7.42678	8.96001	1	1	1	5.19481		G3X9D3_MOUSE Unreviewed; 539 AA.	Mus musculus (Mouse).	Eukaryota; Metazoa; Chordata; Craniata; Vertebrata; Euteleostomi;Mammalia; Eutheria; Euarchontoglires; Glires; Rodentia; Sciurognathi;Muroidea; Muridae; Murinae; Mus; Mus.	10090	mmu:319655
D3YW47	Podxl2	Podocalyxin-like protein 2	-7.42678	8.96001	1	3	1	4.64345		D3YW47_MOUSE Unreviewed; 603 AA.	Mus musculus (Mouse).	Eukaryota; Metazoa; Chordata; Craniata; Vertebrata; Euteleostomi;Mammalia; Eutheria; Euarchontoglires; Glires; Rodentia; Sciurognathi;Muroidea; Muridae; Murinae; Mus; Mus.	10090
Q9Z2D7	Mbd4	Methyl-CpG-binding domain protein 4	-8.04761	8.95973	1	2	1	4.69314		MBD4_MOUSE Reviewed; 554 AA.	Mus musculus (Mouse).	Eukaryota; Metazoa; Chordata; Craniata; Vertebrata; Euteleostomi;Mammalia; Eutheria; Euarchontoglires; Glires; Rodentia; Sciurognathi;Muroidea; Muridae; Murinae; Mus; Mus.	10090	mmu:17193
Q3UG18	Mbd4	Putative uncharacterized protein	-8.04761	8.95973	1	4	1	6.73575		Q3UG18_MOUSE Unreviewed; 386 AA.	Mus musculus (Mouse).	Eukaryota; Metazoa; Chordata; Craniata; Vertebrata; Euteleostomi;Mammalia; Eutheria; Euarchontoglires; Glires; Rodentia; Sciurognathi;Muroidea; Muridae; Murinae; Mus; Mus.	10090
P13634	Ca1	Carbonic anhydrase 1	-77.1626	8.95939	5	19	12	33.3333		CAH1_MOUSE Reviewed; 261 AA.	Mus musculus (Mouse).	Eukaryota; Metazoa; Chordata; Craniata; Vertebrata; Euteleostomi;Mammalia; Eutheria; Euarchontoglires; Glires; Rodentia; Sciurognathi;Muroidea; Muridae; Murinae; Mus; Mus.	10090	mmu:12346
Q8CGP4	Hist1h2aa	Histone H2A	-62.0537	8.95888	2	10	10	21.7054		Q8CGP4_MOUSE Unreviewed; 129 AA.	Mus musculus (Mouse).	Eukaryota; Metazoa; Chordata; Craniata; Vertebrata; Euteleostomi;Mammalia; Eutheria; Euarchontoglires; Glires; Rodentia; Sciurognathi;Muroidea; Muridae; Murinae; Mus; Mus.	10090	mmu:319163
Q3UDS0	Hspa8	Putative uncharacterized protein	-115.364	8.95754	13	43	19	30.0181		Q3UDS0_MOUSE Unreviewed; 553 AA.	Mus musculus (Mouse).	Eukaryota; Metazoa; Chordata; Craniata; Vertebrata; Euteleostomi;Mammalia; Eutheria; Euarchontoglires; Glires; Rodentia; Sciurognathi;Muroidea; Muridae; Murinae; Mus; Mus.	10090
Q61668		Gene for histone H2a	-30.9825	8.95313	1	6	6	51.3514		Q61668_MOUSE Unreviewed; 37 AA.	Mus musculus (Mouse).	Eukaryota; Metazoa; Chordata; Craniata; Vertebrata; Euteleostomi;Mammalia; Eutheria; Euarchontoglires; Glires; Rodentia; Sciurognathi;Muroidea; Muridae; Murinae; Mus; Mus.	10090
Q8BSL2	Anxa4	Annexin	-78.5149	8.95285	6	18	11	36.3636		Q8BSL2_MOUSE Unreviewed; 209 AA.	Mus musculus (Mouse).	Eukaryota; Metazoa; Chordata; Craniata; Vertebrata; Euteleostomi;Mammalia; Eutheria; Euarchontoglires; Glires; Rodentia; Sciurognathi;Muroidea; Muridae; Murinae; Mus; Mus.	10090
D3YYQ4	Car1	Carbonic anhydrase 1	-55.3451	8.95282	4	14	8	54.3478		D3YYQ4_MOUSE Unreviewed; 92 AA.	Mus musculus (Mouse).	Eukaryota; Metazoa; Chordata; Craniata; Vertebrata; Euteleostomi;Mammalia; Eutheria; Euarchontoglires; Glires; Rodentia; Sciurognathi;Muroidea; Muridae; Murinae; Mus; Mus.	10090
D3Z5E2	Hspa8	Heat shock cognate 71 kDa protein	-83.5049	8.94984	2	17	12	18.9655		D3Z5E2_MOUSE Unreviewed; 116 AA.	Mus musculus (Mouse).	Eukaryota; Metazoa; Chordata; Craniata; Vertebrata; Euteleostomi;Mammalia; Eutheria; Euarchontoglires; Glires; Rodentia; Sciurognathi;Muroidea; Muridae; Murinae; Mus; Mus.	10090
D3YW43	Hspa8	Heat shock cognate 71 kDa protein	-83.5049	8.94984	2	19	12	13.9241		D3YW43_MOUSE Unreviewed; 158 AA.	Mus musculus (Mouse).	Eukaryota; Metazoa; Chordata; Craniata; Vertebrata; Euteleostomi;Mammalia; Eutheria; Euarchontoglires; Glires; Rodentia; Sciurognathi;Muroidea; Muridae; Murinae; Mus; Mus.	10090
P10630	Eif4a2	Eukaryotic initiation factor 4A-II	-40.4358	8.94896	2	9	8	9.09091		IF4A2_MOUSE Reviewed; 407 AA.	Mus musculus (Mouse).	Eukaryota; Metazoa; Chordata; Craniata; Vertebrata; Euteleostomi;Mammalia; Eutheria; Euarchontoglires; Glires; Rodentia; Sciurognathi;Muroidea; Muridae; Murinae; Mus; Mus.	10090	mmu:13682
Q3U232	Coro1a	Coronin	-65.6668	8.94712	2	13	5	9.76139		Q3U232_MOUSE Unreviewed; 461 AA.	Mus musculus (Mouse).	Eukaryota; Metazoa; Chordata; Craniata; Vertebrata; Euteleostomi;Mammalia; Eutheria; Euarchontoglires; Glires; Rodentia; Sciurognathi;Muroidea; Muridae; Murinae; Mus; Mus.	10090
O89053	Coro1a	Coronin-1A	-65.6668	8.94638	1	10	5	6.29067		COR1A_MOUSE Reviewed; 461 AA.	Mus musculus (Mouse).	Eukaryota; Metazoa; Chordata; Craniata; Vertebrata; Euteleostomi;Mammalia; Eutheria; Euarchontoglires; Glires; Rodentia; Sciurognathi;Muroidea; Muridae; Murinae; Mus; Mus.	10090	mmu:12721
Q3U9K3	Coro1a	Coronin	-65.6668	8.94638	1	10	5	6.29067		Q3U9K3_MOUSE Unreviewed; 461 AA.	Mus musculus (Mouse).	Eukaryota; Metazoa; Chordata; Craniata; Vertebrata; Euteleostomi;Mammalia; Eutheria; Euarchontoglires; Glires; Rodentia; Sciurognathi;Muroidea; Muridae; Murinae; Mus; Mus.	10090
A0A0U1RQ96	Actg2	Actin, gamma-enteric smooth muscle	-181.699	8.94622	5	44	25	51.2821		A0A0U1RQ96_MOUSE Unreviewed; 195 AA.	Mus musculus (Mouse).	Eukaryota; Metazoa; Chordata; Craniata; Vertebrata; Euteleostomi;Mammalia; Eutheria; Euarchontoglires; Glires; Rodentia; Sciurognathi;Muroidea; Muridae; Murinae; Mus; Mus.	10090
S4R1F2	Anxa4	Annexin	-78.5149	8.94487	2	11	11	16.3265		S4R1F2_MOUSE Unreviewed; 196 AA.	Mus musculus (Mouse).	Eukaryota; Metazoa; Chordata; Craniata; Vertebrata; Euteleostomi;Mammalia; Eutheria; Euarchontoglires; Glires; Rodentia; Sciurognathi;Muroidea; Muridae; Murinae; Mus; Mus.	10090
Q9R0V2	Anxa4	Annexin	-78.5149	8.94487	2	11	11	16.3265		Q9R0V2_MOUSE Unreviewed; 196 AA.	Mus musculus (Mouse).	Eukaryota; Metazoa; Chordata; Craniata; Vertebrata; Euteleostomi;Mammalia; Eutheria; Euarchontoglires; Glires; Rodentia; Sciurognathi;Muroidea; Muridae; Murinae; Mus; Mus.	10090
A0PJ91	Hsp90aa1	Hsp90aa1 protein	-358.555	8.94419	11	61	52	28.3186		A0PJ91_MOUSE Unreviewed; 565 AA.	Mus musculus (Mouse).	Eukaryota; Metazoa; Chordata; Craniata; Vertebrata; Euteleostomi;Mammalia; Eutheria; Euarchontoglires; Glires; Rodentia; Sciurognathi;Muroidea; Muridae; Murinae; Mus; Mus.	10090
Q811J9	Myh9	Myh9 protein	-56.0334	8.93937	4	12	5	9.56522		Q811J9_MOUSE Unreviewed; 575 AA.	Mus musculus (Mouse).	Eukaryota; Metazoa; Chordata; Craniata; Vertebrata; Euteleostomi;Mammalia; Eutheria; Euarchontoglires; Glires; Rodentia; Sciurognathi;Muroidea; Muridae; Murinae; Mus; Mus.	10090
P24270	Cat	Catalase	-65.8269	8.93285	2	11	11	6.26186		CATA_MOUSE Reviewed; 527 AA.	Mus musculus (Mouse).	Eukaryota; Metazoa; Chordata; Craniata; Vertebrata; Euteleostomi;Mammalia; Eutheria; Euarchontoglires; Glires; Rodentia; Sciurognathi;Muroidea; Muridae; Murinae; Mus; Mus.	10090	mmu:12359
Q3UZE7	Cat	Catalase	-65.8269	8.93285	2	11	11	6.26186		Q3UZE7_MOUSE Unreviewed; 527 AA.	Mus musculus (Mouse).	Eukaryota; Metazoa; Chordata; Craniata; Vertebrata; Euteleostomi;Mammalia; Eutheria; Euarchontoglires; Glires; Rodentia; Sciurognathi;Muroidea; Muridae; Murinae; Mus; Mus.	10090
Q91XI2	Cat	Catalase	-65.8269	8.93285	2	11	11	6.26186		Q91XI2_MOUSE Unreviewed; 527 AA.	Mus musculus (Mouse).	Eukaryota; Metazoa; Chordata; Craniata; Vertebrata; Euteleostomi;Mammalia; Eutheria; Euarchontoglires; Glires; Rodentia; Sciurognathi;Muroidea; Muridae; Murinae; Mus; Mus.	10090
Q3TVZ1	Cat	Catalase	-65.8269	8.93285	2	11	11	6.26186		Q3TVZ1_MOUSE Unreviewed; 527 AA.	Mus musculus (Mouse).	Eukaryota; Metazoa; Chordata; Craniata; Vertebrata; Euteleostomi;Mammalia; Eutheria; Euarchontoglires; Glires; Rodentia; Sciurognathi;Muroidea; Muridae; Murinae; Mus; Mus.	10090
Q542K4	Cat	Catalase	-65.8269	8.93285	2	11	11	6.26186		Q542K4_MOUSE Unreviewed; 527 AA.	Mus musculus (Mouse).	Eukaryota; Metazoa; Chordata; Craniata; Vertebrata; Euteleostomi;Mammalia; Eutheria; Euarchontoglires; Glires; Rodentia; Sciurognathi;Muroidea; Muridae; Murinae; Mus; Mus.	10090
Q8C6E3	Cat	Catalase	-65.8269	8.93285	2	12	11	6.26186		Q8C6E3_MOUSE Unreviewed; 527 AA.	Mus musculus (Mouse).	Eukaryota; Metazoa; Chordata; Craniata; Vertebrata; Euteleostomi;Mammalia; Eutheria; Euarchontoglires; Glires; Rodentia; Sciurognathi;Muroidea; Muridae; Murinae; Mus; Mus.	10090
Q04447	Ckb	Creatine kinase B-type	-60.9009	8.92313	2	10	10	14.9606		KCRB_MOUSE Reviewed; 381 AA.	Mus musculus (Mouse).	Eukaryota; Metazoa; Chordata; Craniata; Vertebrata; Euteleostomi;Mammalia; Eutheria; Euarchontoglires; Glires; Rodentia; Sciurognathi;Muroidea; Muridae; Murinae; Mus; Mus.	10090	mmu:12709
P28474	Adh5	Alcohol dehydrogenase class-3	-73.3237	8.9216	2	11	8	19.7861		ADHX_MOUSE Reviewed; 374 AA.	Mus musculus (Mouse).	Eukaryota; Metazoa; Chordata; Craniata; Vertebrata; Euteleostomi;Mammalia; Eutheria; Euarchontoglires; Glires; Rodentia; Sciurognathi;Muroidea; Muridae; Murinae; Mus; Mus.	10090	mmu:11532
Q544F6	Cotl1	Cotl1 protein	-70.2159	8.91724	3	10	10	38.7324		Q544F6_MOUSE Unreviewed; 142 AA.	Mus musculus (Mouse).	Eukaryota; Metazoa; Chordata; Craniata; Vertebrata; Euteleostomi;Mammalia; Eutheria; Euarchontoglires; Glires; Rodentia; Sciurognathi;Muroidea; Muridae; Murinae; Mus; Mus.	10090	mmu:72042
Q3TGE1	Actr3	Putative uncharacterized protein	-66.9584	8.91218	6	16	11	24.6411		Q3TGE1_MOUSE Unreviewed; 418 AA.	Mus musculus (Mouse).	Eukaryota; Metazoa; Chordata; Craniata; Vertebrata; Euteleostomi;Mammalia; Eutheria; Euarchontoglires; Glires; Rodentia; Sciurognathi;Muroidea; Muridae; Murinae; Mus; Mus.	10090
D3Z5M4	Ank1	Ankyrin-1	-154.086	8.91216	6	32	27	8.07223		D3Z5M4_MOUSE Unreviewed; 1883 AA.	Mus musculus (Mouse).	Eukaryota; Metazoa; Chordata; Craniata; Vertebrata; Euteleostomi;Mammalia; Eutheria; Euarchontoglires; Glires; Rodentia; Sciurognathi;Muroidea; Muridae; Murinae; Mus; Mus.	10090
Q3UZQ3	Eef1a1	Elongation factor 1-alpha	-166.391	8.91018	7	41	28	24.4589		Q3UZQ3_MOUSE Unreviewed; 462 AA.	Mus musculus (Mouse).	Eukaryota; Metazoa; Chordata; Craniata; Vertebrata; Euteleostomi;Mammalia; Eutheria; Euarchontoglires; Glires; Rodentia; Sciurognathi;Muroidea; Muridae; Murinae; Mus; Mus.	10090
P11679	Krt8	Keratin, type II cytoskeletal 8	-129.648	8.90959	12	40	20	24.4898		K2C8_MOUSE Reviewed; 490 AA.	Mus musculus (Mouse).	Eukaryota; Metazoa; Chordata; Craniata; Vertebrata; Euteleostomi;Mammalia; Eutheria; Euarchontoglires; Glires; Rodentia; Sciurognathi;Muroidea; Muridae; Murinae; Mus; Mus.	10090	mmu:16691
Q3TH56	Hspa8	Putative uncharacterized protein	-135.174	8.90835	9	31	24	20.1238		Q3TH56_MOUSE Unreviewed; 646 AA.	Mus musculus (Mouse).	Eukaryota; Metazoa; Chordata; Craniata; Vertebrata; Euteleostomi;Mammalia; Eutheria; Euarchontoglires; Glires; Rodentia; Sciurognathi;Muroidea; Muridae; Murinae; Mus; Mus.	10090
Q9R0P5	Dstn	Destrin	-130.48	8.90725	5	23	14	40.6061		DEST_MOUSE Reviewed; 165 AA.	Mus musculus (Mouse).	Eukaryota; Metazoa; Chordata; Craniata; Vertebrata; Euteleostomi;Mammalia; Eutheria; Euarchontoglires; Glires; Rodentia; Sciurognathi;Muroidea; Muridae; Murinae; Mus; Mus.	10090	mmu:56431
G3UZJ4	Prdx5	Peroxiredoxin-5, mitochondrial	-45.5884	8.90691	8	16	7	43.9759		G3UZJ4_MOUSE Unreviewed; 166 AA.	Mus musculus (Mouse).	Eukaryota; Metazoa; Chordata; Craniata; Vertebrata; Euteleostomi;Mammalia; Eutheria; Euarchontoglires; Glires; Rodentia; Sciurognathi;Muroidea; Muridae; Murinae; Mus; Mus.	10090
Q3U9G0	Hspa8	Heat shock cognate 71 kDa protein	-135.174	8.90647	8	30	24	17.3375		HSP7C_MOUSE Reviewed; 646 AA.	Mus musculus (Mouse).	Eukaryota; Metazoa; Chordata; Craniata; Vertebrata; Euteleostomi;Mammalia; Eutheria; Euarchontoglires; Glires; Rodentia; Sciurognathi;Muroidea; Muridae; Murinae; Mus; Mus.	10090	mmu:15481
Q3U6Z1	Lcp1	Putative uncharacterized protein	-84.492	8.90643	11	31	14	23.2855		Q3U6Z1_MOUSE Unreviewed; 627 AA.	Mus musculus (Mouse).	Eukaryota; Metazoa; Chordata; Craniata; Vertebrata; Euteleostomi;Mammalia; Eutheria; Euarchontoglires; Glires; Rodentia; Sciurognathi;Muroidea; Muridae; Murinae; Mus; Mus.	10090
Q3TJU7	Hsp90aa1	Putative uncharacterized protein	-263.016	8.90519	15	77	42	30.9353		Q3TJU7_MOUSE Unreviewed; 556 AA.	Mus musculus (Mouse).	Eukaryota; Metazoa; Chordata; Craniata; Vertebrata; Euteleostomi;Mammalia; Eutheria; Euarchontoglires; Glires; Rodentia; Sciurognathi;Muroidea; Muridae; Murinae; Mus; Mus.	10090
Q3TZQ2	Msn	Putative uncharacterized protein	-180.324	8.90116	9	30	21	26.8631		Q3TZQ2_MOUSE Unreviewed; 577 AA.	Mus musculus (Mouse).	Eukaryota; Metazoa; Chordata; Craniata; Vertebrata; Euteleostomi;Mammalia; Eutheria; Euarchontoglires; Glires; Rodentia; Sciurognathi;Muroidea; Muridae; Murinae; Mus; Mus.	10090
Q80U89	mKIAA0034	MKIAA0034 protein	-136.245	8.90111	10	34	14	11.9359		Q80U89_MOUSE Unreviewed; 1684 AA.	Mus musculus (Mouse).	Eukaryota; Metazoa; Chordata; Craniata; Vertebrata; Euteleostomi;Mammalia; Eutheria; Euarchontoglires; Glires; Rodentia; Sciurognathi;Muroidea; Muridae; Murinae; Mus; Mus.	10090
Q8BTQ0			0	8.896	1	2	0	10.3734
Q3TB22	Fasn	Putative uncharacterized protein	-38.1732	8.89577	28	46	6	20.101		Q3TB22_MOUSE Unreviewed; 2179 AA.	Mus musculus (Mouse).	Eukaryota; Metazoa; Chordata; Craniata; Vertebrata; Euteleostomi;Mammalia; Eutheria; Euarchontoglires; Glires; Rodentia; Sciurognathi;Muroidea; Muridae; Murinae; Mus; Mus.	10090
Q05DU4	Msn	Msn protein	-179.922	8.89281	12	45	21	31.8907		Q05DU4_MOUSE Unreviewed; 439 AA.	Mus musculus (Mouse).	Eukaryota; Metazoa; Chordata; Craniata; Vertebrata; Euteleostomi;Mammalia; Eutheria; Euarchontoglires; Glires; Rodentia; Sciurognathi;Muroidea; Muridae; Murinae; Mus; Mus.	10090
Q9DCD0	Pgd	6-phosphogluconate dehydrogenase, decarboxylating	-86.0687	8.88718	5	16	16	22.5673		6PGD_MOUSE Reviewed; 483 AA.	Mus musculus (Mouse).	Eukaryota; Metazoa; Chordata; Craniata; Vertebrata; Euteleostomi;Mammalia; Eutheria; Euarchontoglires; Glires; Rodentia; Sciurognathi;Muroidea; Muridae; Murinae; Mus; Mus.	10090	mmu:110208
Q91V28	Pgd	6-phosphogluconate dehydrogenase, decarboxylating	-86.0687	8.88718	5	16	16	22.5673		Q91V28_MOUSE Unreviewed; 483 AA.	Mus musculus (Mouse).	Eukaryota; Metazoa; Chordata; Craniata; Vertebrata; Euteleostomi;Mammalia; Eutheria; Euarchontoglires; Glires; Rodentia; Sciurognathi;Muroidea; Muridae; Murinae; Mus; Mus.	10090
O88569	Hnrnpa2b1	Heterogeneous nuclear ribonucleoproteins A2/B1	-140.422	8.88262	6	24	20	17.2805		ROA2_MOUSE Reviewed; 353 AA.	Mus musculus (Mouse).	Eukaryota; Metazoa; Chordata; Craniata; Vertebrata; Euteleostomi;Mammalia; Eutheria; Euarchontoglires; Glires; Rodentia; Sciurognathi;Muroidea; Muridae; Murinae; Mus; Mus.	10090	mmu:53379
Q3TKA2	Hsp90aa1	Putative uncharacterized protein	-370.243	8.88064	9	58	55	20.0546		Q3TKA2_MOUSE Unreviewed; 733 AA.	Mus musculus (Mouse).	Eukaryota; Metazoa; Chordata; Craniata; Vertebrata; Euteleostomi;Mammalia; Eutheria; Euarchontoglires; Glires; Rodentia; Sciurognathi;Muroidea; Muridae; Murinae; Mus; Mus.	10090
P07901	Hsp90aa1	Heat shock protein HSP 90-alpha	-370.243	8.87902	8	57	55	17.8718		HS90A_MOUSE Reviewed; 733 AA.	Mus musculus (Mouse).	Eukaryota; Metazoa; Chordata; Craniata; Vertebrata; Euteleostomi;Mammalia; Eutheria; Euarchontoglires; Glires; Rodentia; Sciurognathi;Muroidea; Muridae; Murinae; Mus; Mus.	10090	mmu:15519
Q3UIF3	Hsp90aa1	Putative uncharacterized protein	-370.243	8.87902	8	59	55	17.8718		Q3UIF3_MOUSE Unreviewed; 733 AA.	Mus musculus (Mouse).	Eukaryota; Metazoa; Chordata; Craniata; Vertebrata; Euteleostomi;Mammalia; Eutheria; Euarchontoglires; Glires; Rodentia; Sciurognathi;Muroidea; Muridae; Murinae; Mus; Mus.	10090
Q91YU9	Prdx5	Prdx5 protein	-45.5884	8.87785	2	8	7	34.8315		Q91YU9_MOUSE Unreviewed; 89 AA.	Mus musculus (Mouse).	Eukaryota; Metazoa; Chordata; Craniata; Vertebrata; Euteleostomi;Mammalia; Eutheria; Euarchontoglires; Glires; Rodentia; Sciurognathi;Muroidea; Muridae; Murinae; Mus; Mus.	10090
Q9D6X2	Prdx5	Putative uncharacterized protein	-45.5884	8.87782	2	8	7	16.5877		Q9D6X2_MOUSE Unreviewed; 211 AA.	Mus musculus (Mouse).	Eukaryota; Metazoa; Chordata; Craniata; Vertebrata; Euteleostomi;Mammalia; Eutheria; Euarchontoglires; Glires; Rodentia; Sciurognathi;Muroidea; Muridae; Murinae; Mus; Mus.	10090
G3UYY4	Ttc6	Protein Ttc6	-28.4106	8.87774	1	5	4	1.29241		G3UYY4_MOUSE Unreviewed; 1857 AA.	Mus musculus (Mouse).	Eukaryota; Metazoa; Chordata; Craniata; Vertebrata; Euteleostomi;Mammalia; Eutheria; Euarchontoglires; Glires; Rodentia; Sciurognathi;Muroidea; Muridae; Murinae; Mus; Mus.	10090	mmu:70846
Q3UWS9	Prdx5	Putative uncharacterized protein	-45.5884	8.87734	2	9	7	15.5779		Q3UWS9_MOUSE Unreviewed; 199 AA.	Mus musculus (Mouse).	Eukaryota; Metazoa; Chordata; Craniata; Vertebrata; Euteleostomi;Mammalia; Eutheria; Euarchontoglires; Glires; Rodentia; Sciurognathi;Muroidea; Muridae; Murinae; Mus; Mus.	10090
P99029	Prdx5	Peroxiredoxin-5, mitochondrial	-45.5884	8.87722	1	7	7	8.09524		PRDX5_MOUSE Reviewed; 210 AA.	Mus musculus (Mouse).	Eukaryota; Metazoa; Chordata; Craniata; Vertebrata; Euteleostomi;Mammalia; Eutheria; Euarchontoglires; Glires; Rodentia; Sciurognathi;Muroidea; Muridae; Murinae; Mus; Mus.	10090	mmu:54683
H3BJQ7	Prdx5	Peroxiredoxin-5, mitochondrial	-45.5884	8.87722	1	7	7	7.98122		H3BJQ7_MOUSE Unreviewed; 213 AA.	Mus musculus (Mouse).	Eukaryota; Metazoa; Chordata; Craniata; Vertebrata; Euteleostomi;Mammalia; Eutheria; Euarchontoglires; Glires; Rodentia; Sciurognathi;Muroidea; Muridae; Murinae; Mus; Mus.	10090
Q3U7H9	Prdx5	Putative uncharacterized protein	-45.5884	8.87722	1	7	7	8.17308		Q3U7H9_MOUSE Unreviewed; 208 AA.	Mus musculus (Mouse).	Eukaryota; Metazoa; Chordata; Craniata; Vertebrata; Euteleostomi;Mammalia; Eutheria; Euarchontoglires; Glires; Rodentia; Sciurognathi;Muroidea; Muridae; Murinae; Mus; Mus.	10090
Q3TKG0	Hsp90aa1	Putative uncharacterized protein	-358.555	8.87258	7	54	52	20.8259		Q3TKG0_MOUSE Unreviewed; 557 AA.	Mus musculus (Mouse).	Eukaryota; Metazoa; Chordata; Craniata; Vertebrata; Euteleostomi;Mammalia; Eutheria; Euarchontoglires; Glires; Rodentia; Sciurognathi;Muroidea; Muridae; Murinae; Mus; Mus.	10090
Q3TKB9	Hsp90aa1	Putative uncharacterized protein	-358.555	8.87258	7	54	52	20.8633		Q3TKB9_MOUSE Unreviewed; 556 AA.	Mus musculus (Mouse).	Eukaryota; Metazoa; Chordata; Craniata; Vertebrata; Euteleostomi;Mammalia; Eutheria; Euarchontoglires; Glires; Rodentia; Sciurognathi;Muroidea; Muridae; Murinae; Mus; Mus.	10090
Q8C5U3	Hsp90aa1	Putative uncharacterized protein	-358.555	8.87258	7	54	52	20.8259		Q8C5U3_MOUSE Unreviewed; 557 AA.	Mus musculus (Mouse).	Eukaryota; Metazoa; Chordata; Craniata; Vertebrata; Euteleostomi;Mammalia; Eutheria; Euarchontoglires; Glires; Rodentia; Sciurognathi;Muroidea; Muridae; Murinae; Mus; Mus.	10090
P99028	Uqcrh	Cytochrome b-c1 complex subunit 6, mitochondrial	-13.2291	8.86395	2	3	2	41.573		QCR6_MOUSE Reviewed; 89 AA.	Mus musculus (Mouse).	Eukaryota; Metazoa; Chordata; Craniata; Vertebrata; Euteleostomi;Mammalia; Eutheria; Euarchontoglires; Glires; Rodentia; Sciurognathi;Muroidea; Muridae; Murinae; Mus; Mus.	10090	mmu:66576
Q8BMU6	Uqcrh	Putative uncharacterized protein	-13.2291	8.86232	1	4	2	50		Q8BMU6_MOUSE Unreviewed; 36 AA.	Mus musculus (Mouse).	Eukaryota; Metazoa; Chordata; Craniata; Vertebrata; Euteleostomi;Mammalia; Eutheria; Euarchontoglires; Glires; Rodentia; Sciurognathi;Muroidea; Muridae; Murinae; Mus; Mus.	10090
Q99LJ3	Actn1	Actn1 protein	-77.1726	8.8605	9	24	13	36.5		Q99LJ3_MOUSE Unreviewed; 400 AA.	Mus musculus (Mouse).	Eukaryota; Metazoa; Chordata; Craniata; Vertebrata; Euteleostomi;Mammalia; Eutheria; Euarchontoglires; Glires; Rodentia; Sciurognathi;Muroidea; Muridae; Murinae; Mus; Mus.	10090
Q3TII3	Eef1a1	Elongation factor 1-alpha	-166.391	8.85975	7	32	28	26.1905		Q3TII3_MOUSE Unreviewed; 462 AA.	Mus musculus (Mouse).	Eukaryota; Metazoa; Chordata; Craniata; Vertebrata; Euteleostomi;Mammalia; Eutheria; Euarchontoglires; Glires; Rodentia; Sciurognathi;Muroidea; Muridae; Murinae; Mus; Mus.	10090
O55131	2016-09-07	Septin-7	-38.6545	8.8564	1	6	3	5.27523		SEPT7_MOUSE Reviewed; 436 AA.	Mus musculus (Mouse).	Eukaryota; Metazoa; Chordata; Craniata; Vertebrata; Euteleostomi;Mammalia; Eutheria; Euarchontoglires; Glires; Rodentia; Sciurognathi;Muroidea; Muridae; Murinae; Mus; Mus.	10090	mmu:235072
Q8C2A3	2016-09-07	Putative uncharacterized protein	-38.6545	8.8564	1	6	3	5.50239		Q8C2A3_MOUSE Unreviewed; 418 AA.	Mus musculus (Mouse).	Eukaryota; Metazoa; Chordata; Craniata; Vertebrata; Euteleostomi;Mammalia; Eutheria; Euarchontoglires; Glires; Rodentia; Sciurognathi;Muroidea; Muridae; Murinae; Mus; Mus.	10090
Q3UGE0	2016-09-07	Putative uncharacterized protein	-39.6122	8.8564	1	6	3	14.8387		Q3UGE0_MOUSE Unreviewed; 155 AA.	Mus musculus (Mouse).	Eukaryota; Metazoa; Chordata; Craniata; Vertebrata; Euteleostomi;Mammalia; Eutheria; Euarchontoglires; Glires; Rodentia; Sciurognathi;Muroidea; Muridae; Murinae; Mus; Mus.	10090
E9Q1G8	2016-09-07	Septin-7	-38.6545	8.8564	1	6	3	5.26316		E9Q1G8_MOUSE Unreviewed; 437 AA.	Mus musculus (Mouse).	Eukaryota; Metazoa; Chordata; Craniata; Vertebrata; Euteleostomi;Mammalia; Eutheria; Euarchontoglires; Glires; Rodentia; Sciurognathi;Muroidea; Muridae; Murinae; Mus; Mus.	10090
E9Q9F5	2016-09-07	Septin-7	-38.6545	8.8564	1	6	3	5.26316		E9Q9F5_MOUSE Unreviewed; 437 AA.	Mus musculus (Mouse).	Eukaryota; Metazoa; Chordata; Craniata; Vertebrata; Euteleostomi;Mammalia; Eutheria; Euarchontoglires; Glires; Rodentia; Sciurognathi;Muroidea; Muridae; Murinae; Mus; Mus.	10090
Q3UNN1	2016-09-07	Putative uncharacterized protein	-39.6718	8.8564	1	6	3	5.50239		Q3UNN1_MOUSE Unreviewed; 418 AA.	Mus musculus (Mouse).	Eukaryota; Metazoa; Chordata; Craniata; Vertebrata; Euteleostomi;Mammalia; Eutheria; Euarchontoglires; Glires; Rodentia; Sciurognathi;Muroidea; Muridae; Murinae; Mus; Mus.	10090
Q544B1	Aldh2	Aldehyde dehydrogenase 2, mitochondrial, isoform CRA_b	-133.386	8.85431	7	21	21	17.9191		Q544B1_MOUSE Unreviewed; 519 AA.	Mus musculus (Mouse).	Eukaryota; Metazoa; Chordata; Craniata; Vertebrata; Euteleostomi;Mammalia; Eutheria; Euarchontoglires; Glires; Rodentia; Sciurognathi;Muroidea; Muridae; Murinae; Mus; Mus.	10090	mmu:11669
P02769			0	8.85059	19	24	0	41.0214
Q3UA81	Eef1a1	Elongation factor 1-alpha	-166.391	8.84129	4	31	28	17.0996		Q3UA81_MOUSE Unreviewed; 462 AA.	Mus musculus (Mouse).	Eukaryota; Metazoa; Chordata; Craniata; Vertebrata; Euteleostomi;Mammalia; Eutheria; Euarchontoglires; Glires; Rodentia; Sciurognathi;Muroidea; Muridae; Murinae; Mus; Mus.	10090
Q5DTS3	2016-09-07	MKIAA4020 protein	-37.6322	8.84096	2	7	3	10.2302		Q5DTS3_MOUSE Unreviewed; 391 AA.	Mus musculus (Mouse).	Eukaryota; Metazoa; Chordata; Craniata; Vertebrata; Euteleostomi;Mammalia; Eutheria; Euarchontoglires; Glires; Rodentia; Sciurognathi;Muroidea; Muridae; Murinae; Mus; Mus.	10090
F6SVV1	Gm9493	Protein Gm9493	-71.3021	8.83819	4	18	12	33.3333		F6SVV1_MOUSE Unreviewed; 192 AA.	Mus musculus (Mouse).	Eukaryota; Metazoa; Chordata; Craniata; Vertebrata; Euteleostomi;Mammalia; Eutheria; Euarchontoglires; Glires; Rodentia; Sciurognathi;Muroidea; Muridae; Murinae; Mus; Mus.	10090
P19001	Krt19	Keratin, type I cytoskeletal 19	-84.1516	8.83781	6	29	6	26.3027		K1C19_MOUSE Reviewed; 403 AA.	Mus musculus (Mouse).	Eukaryota; Metazoa; Chordata; Craniata; Vertebrata; Euteleostomi;Mammalia; Eutheria; Euarchontoglires; Glires; Rodentia; Sciurognathi;Muroidea; Muridae; Murinae; Mus; Mus.	10090	mmu:16669
D3YVW8	Lcp1	Plastin-2	-40.8404	8.83297	5	19	6	65.3465		D3YVW8_MOUSE Unreviewed; 101 AA.	Mus musculus (Mouse).	Eukaryota; Metazoa; Chordata; Craniata; Vertebrata; Euteleostomi;Mammalia; Eutheria; Euarchontoglires; Glires; Rodentia; Sciurognathi;Muroidea; Muridae; Murinae; Mus; Mus.	10090
P40142	Tkt	Transketolase	-116.33	8.83121	16	45	16	38.5233		TKT_MOUSE Reviewed; 623 AA.	Mus musculus (Mouse).	Eukaryota; Metazoa; Chordata; Craniata; Vertebrata; Euteleostomi;Mammalia; Eutheria; Euarchontoglires; Glires; Rodentia; Sciurognathi;Muroidea; Muridae; Murinae; Mus; Mus.	10090	mmu:21881
Q924C5	Alpk3	Alpha-protein kinase 3	-12.9024	8.83093	1	2	2	1.78784		ALPK3_MOUSE Reviewed; 1678 AA.	Mus musculus (Mouse).	Eukaryota; Metazoa; Chordata; Craniata; Vertebrata; Euteleostomi;Mammalia; Eutheria; Euarchontoglires; Glires; Rodentia; Sciurognathi;Muroidea; Muridae; Murinae; Mus; Mus.	10090
D3YUT2	Alpk3	Alpha-protein kinase 3	-12.9024	8.83093	1	2	2	1.78571		D3YUT2_MOUSE Unreviewed; 1680 AA.	Mus musculus (Mouse).	Eukaryota; Metazoa; Chordata; Craniata; Vertebrata; Euteleostomi;Mammalia; Eutheria; Euarchontoglires; Glires; Rodentia; Sciurognathi;Muroidea; Muridae; Murinae; Mus; Mus.	10090	mmu:116904
P62082	Rps7	40S ribosomal protein S7	-71.3021	8.8307	3	14	12	26.8041		RS7_MOUSE Reviewed; 194 AA.	Mus musculus (Mouse).	Eukaryota; Metazoa; Chordata; Craniata; Vertebrata; Euteleostomi;Mammalia; Eutheria; Euarchontoglires; Glires; Rodentia; Sciurognathi;Muroidea; Muridae; Murinae; Mus; Mus.	10090	mmu:20115
Q3TEK2	Hspa8	Putative uncharacterized protein	-128.316	8.82893	7	28	23	13.0031		Q3TEK2_MOUSE Unreviewed; 646 AA.	Mus musculus (Mouse).	Eukaryota; Metazoa; Chordata; Craniata; Vertebrata; Euteleostomi;Mammalia; Eutheria; Euarchontoglires; Glires; Rodentia; Sciurognathi;Muroidea; Muridae; Murinae; Mus; Mus.	10090
Q3UA58	Ywhaz	Putative uncharacterized protein	-91.6218	8.82582	3	20	11	33.9286		Q3UA58_MOUSE Unreviewed; 112 AA.	Mus musculus (Mouse).	Eukaryota; Metazoa; Chordata; Craniata; Vertebrata; Euteleostomi;Mammalia; Eutheria; Euarchontoglires; Glires; Rodentia; Sciurognathi;Muroidea; Muridae; Murinae; Mus; Mus.	10090
P26041	Msn	Moesin	-179.922	8.82295	7	28	21	19.0641		MOES_MOUSE Reviewed; 577 AA.	Mus musculus (Mouse).	Eukaryota; Metazoa; Chordata; Craniata; Vertebrata; Euteleostomi;Mammalia; Eutheria; Euarchontoglires; Glires; Rodentia; Sciurognathi;Muroidea; Muridae; Murinae; Mus; Mus.	10090	mmu:17698
B2RTM0	Hist2h4	Histone H4	-92.1738	8.82181	6	21	18	51.4563		B2RTM0_MOUSE Unreviewed; 103 AA.	Mus musculus (Mouse).	Eukaryota; Metazoa; Chordata; Craniata; Vertebrata; Euteleostomi;Mammalia; Eutheria; Euarchontoglires; Glires; Rodentia; Sciurognathi;Muroidea; Muridae; Murinae; Mus; Mus.	10090	mmu:100041230
Q8R2L5	Mrps18c	28S ribosomal protein S18c, mitochondrial	-2.38722	8.82089	1	1	1	8.39161		RT18C_MOUSE Reviewed; 143 AA.	Mus musculus (Mouse).	Eukaryota; Metazoa; Chordata; Craniata; Vertebrata; Euteleostomi;Mammalia; Eutheria; Euarchontoglires; Glires; Rodentia; Sciurognathi;Muroidea; Muridae; Murinae; Mus; Mus.	10090	mmu:68735
Q8BTZ9	Mrps18c	28S ribosomal protein S18c, mitochondrial	-2.38722	8.82089	1	1	1	9.375		Q8BTZ9_MOUSE Unreviewed; 128 AA.	Mus musculus (Mouse).	Eukaryota; Metazoa; Chordata; Craniata; Vertebrata; Euteleostomi;Mammalia; Eutheria; Euarchontoglires; Glires; Rodentia; Sciurognathi;Muroidea; Muridae; Murinae; Mus; Mus.	10090
D3Z3D3	Mrps18c	28S ribosomal protein S18c, mitochondrial	-2.38722	8.82089	1	1	1	13.6364		D3Z3D3_MOUSE Unreviewed; 88 AA.	Mus musculus (Mouse).	Eukaryota; Metazoa; Chordata; Craniata; Vertebrata; Euteleostomi;Mammalia; Eutheria; Euarchontoglires; Glires; Rodentia; Sciurognathi;Muroidea; Muridae; Murinae; Mus; Mus.	10090
A0A0G2JFG7	Mrps18c	28S ribosomal protein S18c, mitochondrial	-2.38722	8.82089	1	3	1	28.5714		A0A0G2JFG7_MOUSE Unreviewed; 42 AA.	Mus musculus (Mouse).	Eukaryota; Metazoa; Chordata; Craniata; Vertebrata; Euteleostomi;Mammalia; Eutheria; Euarchontoglires; Glires; Rodentia; Sciurognathi;Muroidea; Muridae; Murinae; Mus; Mus.	10090
P10126	Eef1a1	Elongation factor 1-alpha 1	-166.391	8.8182	3	28	28	11.9048		EF1A1_MOUSE Reviewed; 462 AA.	Mus musculus (Mouse).	Eukaryota; Metazoa; Chordata; Craniata; Vertebrata; Euteleostomi;Mammalia; Eutheria; Euarchontoglires; Glires; Rodentia; Sciurognathi;Muroidea; Muridae; Murinae; Mus; Mus.	10090	mmu:13627
D3YZ68	Eef1a1	Elongation factor 1-alpha 1	-166.391	8.8182	3	28	28	22.0884		D3YZ68_MOUSE Unreviewed; 249 AA.	Mus musculus (Mouse).	Eukaryota; Metazoa; Chordata; Craniata; Vertebrata; Euteleostomi;Mammalia; Eutheria; Euarchontoglires; Glires; Rodentia; Sciurognathi;Muroidea; Muridae; Murinae; Mus; Mus.	10090
P11499	Hsp90ab1	Heat shock protein HSP 90-beta	-298.767	8.81544	7	49	44	13.8122		HS90B_MOUSE Reviewed; 724 AA.	Mus musculus (Mouse).	Eukaryota; Metazoa; Chordata; Craniata; Vertebrata; Euteleostomi;Mammalia; Eutheria; Euarchontoglires; Glires; Rodentia; Sciurognathi;Muroidea; Muridae; Murinae; Mus; Mus.	10090	mmu:15516
Q4KMN4	Myh10	Myh10 protein	-54.7374	8.81312	2	10	4	2.9361		Q4KMN4_MOUSE Unreviewed; 1158 AA.	Mus musculus (Mouse).	Eukaryota; Metazoa; Chordata; Craniata; Vertebrata; Euteleostomi;Mammalia; Eutheria; Euarchontoglires; Glires; Rodentia; Sciurognathi;Muroidea; Muridae; Murinae; Mus; Mus.	10090
Q3UH59	Myh10	Myosin-10	-54.7374	8.81312	2	8	4	1.68902		Q3UH59_MOUSE Unreviewed; 2013 AA.	Mus musculus (Mouse).	Eukaryota; Metazoa; Chordata; Craniata; Vertebrata; Euteleostomi;Mammalia; Eutheria; Euarchontoglires; Glires; Rodentia; Sciurognathi;Muroidea; Muridae; Murinae; Mus; Mus.	10090	mmu:77579
Q99JJ3	Myh9	Myh9 protein	-56.0334	8.81046	4	16	5	12.6654		Q99JJ3_MOUSE Unreviewed; 529 AA.	Mus musculus (Mouse).	Eukaryota; Metazoa; Chordata; Craniata; Vertebrata; Euteleostomi;Mammalia; Eutheria; Euarchontoglires; Glires; Rodentia; Sciurognathi;Muroidea; Muridae; Murinae; Mus; Mus.	10090
D3YV79			0	8.81017	1	1	0	5.11727
Q3TB63	Hspa8	Putative uncharacterized protein	-108.506	8.80549	5	22	18	13.0719		Q3TB63_MOUSE Unreviewed; 459 AA.	Mus musculus (Mouse).	Eukaryota; Metazoa; Chordata; Craniata; Vertebrata; Euteleostomi;Mammalia; Eutheria; Euarchontoglires; Glires; Rodentia; Sciurognathi;Muroidea; Muridae; Murinae; Mus; Mus.	10090
Q3ULV8	Dbi	Putative uncharacterized protein	-9.96006	8.80227	4	6	2	62.069		Q3ULV8_MOUSE Unreviewed; 87 AA.	Mus musculus (Mouse).	Eukaryota; Metazoa; Chordata; Craniata; Vertebrata; Euteleostomi;Mammalia; Eutheria; Euarchontoglires; Glires; Rodentia; Sciurognathi;Muroidea; Muridae; Murinae; Mus; Mus.	10090
Q80ZV2	Tubb5	Tubb5 protein	-112.862	8.79723	6	34	19	41.3978		Q80ZV2_MOUSE Unreviewed; 186 AA.	Mus musculus (Mouse).	Eukaryota; Metazoa; Chordata; Craniata; Vertebrata; Euteleostomi;Mammalia; Eutheria; Euarchontoglires; Glires; Rodentia; Sciurognathi;Muroidea; Muridae; Murinae; Mus; Mus.	10090
G3UYG0	Actg1	Actin, cytoplasmic 2	-204.356	8.79405	7	46	40	47.7273		G3UYG0_MOUSE Unreviewed; 132 AA.	Mus musculus (Mouse).	Eukaryota; Metazoa; Chordata; Craniata; Vertebrata; Euteleostomi;Mammalia; Eutheria; Euarchontoglires; Glires; Rodentia; Sciurognathi;Muroidea; Muridae; Murinae; Mus; Mus.	10090
Q3TGW0	Actr3	Putative uncharacterized protein	-64.856	8.78683	6	16	10	23.6842		Q3TGW0_MOUSE Unreviewed; 418 AA.	Mus musculus (Mouse).	Eukaryota; Metazoa; Chordata; Craniata; Vertebrata; Euteleostomi;Mammalia; Eutheria; Euarchontoglires; Glires; Rodentia; Sciurognathi;Muroidea; Muridae; Murinae; Mus; Mus.	10090
Q3UDJ7	Actn4	Putative uncharacterized protein	-89.818	8.78649	7	20	10	12.6096		Q3UDJ7_MOUSE Unreviewed; 912 AA.	Mus musculus (Mouse).	Eukaryota; Metazoa; Chordata; Craniata; Vertebrata; Euteleostomi;Mammalia; Eutheria; Euarchontoglires; Glires; Rodentia; Sciurognathi;Muroidea; Muridae; Murinae; Mus; Mus.	10090
Q3TB31			0	8.78517	1	1	0	26.087
P10639	Txn	Thioredoxin	-73.8638	8.78189	5	15	10	37.1429		THIO_MOUSE Reviewed; 105 AA.	Mus musculus (Mouse).	Eukaryota; Metazoa; Chordata; Craniata; Vertebrata; Euteleostomi;Mammalia; Eutheria; Euarchontoglires; Glires; Rodentia; Sciurognathi;Muroidea; Muridae; Murinae; Mus; Mus.	10090	mmu:22166
Q8BGL1	Ppm1n	Probable protein phosphatase 1N	-12.4937	8.77936	1	4	2	7.17822		PPM1N_MOUSE Reviewed; 404 AA.	Mus musculus (Mouse).	Eukaryota; Metazoa; Chordata; Craniata; Vertebrata; Euteleostomi;Mammalia; Eutheria; Euarchontoglires; Glires; Rodentia; Sciurognathi;Muroidea; Muridae; Murinae; Mus; Mus.	10090	mmu:232941
Q5SV64	Myh10	Myosin-10	-54.7374	8.77834	2	10	4	1.69407		Q5SV64_MOUSE Unreviewed; 2007 AA.	Mus musculus (Mouse).	Eukaryota; Metazoa; Chordata; Craniata; Vertebrata; Euteleostomi;Mammalia; Eutheria; Euarchontoglires; Glires; Rodentia; Sciurognathi;Muroidea; Muridae; Murinae; Mus; Mus.	10090
Q80T68	Myh10	MKIAA3005 protein	-54.7374	8.77834	2	10	4	1.85488		Q80T68_MOUSE Unreviewed; 1833 AA.	Mus musculus (Mouse).	Eukaryota; Metazoa; Chordata; Craniata; Vertebrata; Euteleostomi;Mammalia; Eutheria; Euarchontoglires; Glires; Rodentia; Sciurognathi;Muroidea; Muridae; Murinae; Mus; Mus.	10090
A4IF59	Vim	Vim protein	-38.7869	8.77682	10	26	6	41.2844		A4IF59_MOUSE Unreviewed; 218 AA.	Mus musculus (Mouse).	Eukaryota; Metazoa; Chordata; Craniata; Vertebrata; Euteleostomi;Mammalia; Eutheria; Euarchontoglires; Glires; Rodentia; Sciurognathi;Muroidea; Muridae; Murinae; Mus; Mus.	10090
Q99JY9	Actr3	Actin-related protein 3	-64.856	8.7763	3	12	10	13.3971		ARP3_MOUSE Reviewed; 418 AA.	Mus musculus (Mouse).	Eukaryota; Metazoa; Chordata; Craniata; Vertebrata; Euteleostomi;Mammalia; Eutheria; Euarchontoglires; Glires; Rodentia; Sciurognathi;Muroidea; Muridae; Murinae; Mus; Mus.	10090	mmu:74117
Q3TWJ4	Actr3	Putative uncharacterized protein	-64.856	8.7763	3	12	10	13.3971		Q3TWJ4_MOUSE Unreviewed; 418 AA.	Mus musculus (Mouse).	Eukaryota; Metazoa; Chordata; Craniata; Vertebrata; Euteleostomi;Mammalia; Eutheria; Euarchontoglires; Glires; Rodentia; Sciurognathi;Muroidea; Muridae; Murinae; Mus; Mus.	10090
Q811H6	Hsp90ab1	Hsp90ab1 protein	-94.5779	8.77538	7	24	12	30.6878		Q811H6_MOUSE Unreviewed; 378 AA.	Mus musculus (Mouse).	Eukaryota; Metazoa; Chordata; Craniata; Vertebrata; Euteleostomi;Mammalia; Eutheria; Euarchontoglires; Glires; Rodentia; Sciurognathi;Muroidea; Muridae; Murinae; Mus; Mus.	10090
Q3U0H1	Vmn2r66	Putative uncharacterized protein	-12.3591	8.76961	1	3	2	12.0521		Q3U0H1_MOUSE Unreviewed; 307 AA.	Mus musculus (Mouse).	Eukaryota; Metazoa; Chordata; Craniata; Vertebrata; Euteleostomi;Mammalia; Eutheria; Euarchontoglires; Glires; Rodentia; Sciurognathi;Muroidea; Muridae; Murinae; Mus; Mus.	10090
Q3TW58	Eef2	Putative uncharacterized protein	-90.1704	8.76725	6	22	15	11.8881		Q3TW58_MOUSE Unreviewed; 858 AA.	Mus musculus (Mouse).	Eukaryota; Metazoa; Chordata; Craniata; Vertebrata; Euteleostomi;Mammalia; Eutheria; Euarchontoglires; Glires; Rodentia; Sciurognathi;Muroidea; Muridae; Murinae; Mus; Mus.	10090
Q6ZQD4	Pcdha3	MKIAA0345 protein	-6.6695	8.76685	1	1	1	2.80665		Q6ZQD4_MOUSE Unreviewed; 962 AA.	Mus musculus (Mouse).	Eukaryota; Metazoa; Chordata; Craniata; Vertebrata; Euteleostomi;Mammalia; Eutheria; Euarchontoglires; Glires; Rodentia; Sciurognathi;Muroidea; Muridae; Murinae; Mus; Mus.	10090
Q91Y16	Pcdha3	Protein Pcdha3	-6.6695	8.76685	1	1	1	2.86624		Q91Y16_MOUSE Unreviewed; 942 AA.	Mus musculus (Mouse).	Eukaryota; Metazoa; Chordata; Craniata; Vertebrata; Euteleostomi;Mammalia; Eutheria; Euarchontoglires; Glires; Rodentia; Sciurognathi;Muroidea; Muridae; Murinae; Mus; Mus.	10090	mmu:192163
Q62363	Tubb2a	Beta-tubulin gene M-beta-2, 3' end	-73.3022	8.7641	4	14	10	28		Q62363_MOUSE Unreviewed; 100 AA.	Mus musculus (Mouse).	Eukaryota; Metazoa; Chordata; Craniata; Vertebrata; Euteleostomi;Mammalia; Eutheria; Euarchontoglires; Glires; Rodentia; Sciurognathi;Muroidea; Muridae; Murinae; Mus; Mus.	10090
Q4FJV4	Anxa1	Annexin	-73.0279	8.76081	5	11	11	21.6763		Q4FJV4_MOUSE Unreviewed; 346 AA.	Mus musculus (Mouse).	Eukaryota; Metazoa; Chordata; Craniata; Vertebrata; Euteleostomi;Mammalia; Eutheria; Euarchontoglires; Glires; Rodentia; Sciurognathi;Muroidea; Muridae; Murinae; Mus; Mus.	10090	mmu:16952
Q3TJZ1	Eef2	Putative uncharacterized protein	-90.1704	8.7588	5	21	15	11.8881		Q3TJZ1_MOUSE Unreviewed; 858 AA.	Mus musculus (Mouse).	Eukaryota; Metazoa; Chordata; Craniata; Vertebrata; Euteleostomi;Mammalia; Eutheria; Euarchontoglires; Glires; Rodentia; Sciurognathi;Muroidea; Muridae; Murinae; Mus; Mus.	10090
P57780	Actn4	Alpha-actinin-4	-89.818	8.75826	4	16	10	6.6886		ACTN4_MOUSE Reviewed; 912 AA.	Mus musculus (Mouse).	Eukaryota; Metazoa; Chordata; Craniata; Vertebrata; Euteleostomi;Mammalia; Eutheria; Euarchontoglires; Glires; Rodentia; Sciurognathi;Muroidea; Muridae; Murinae; Mus; Mus.	10090	mmu:60595
Q3ULT2	Actn4	Actinin alpha 4	-40.5595	8.75826	4	8	8	6.6886		Q3ULT2_MOUSE Unreviewed; 912 AA.	Mus musculus (Mouse).	Eukaryota; Metazoa; Chordata; Craniata; Vertebrata; Euteleostomi;Mammalia; Eutheria; Euarchontoglires; Glires; Rodentia; Sciurognathi;Muroidea; Muridae; Murinae; Mus; Mus.	10090	mmu:60595
P50396	Gdi1	Rab GDP dissociation inhibitor alpha	-32.3032	8.75782	4	8	2	16.3311		GDIA_MOUSE Reviewed; 447 AA.	Mus musculus (Mouse).	Eukaryota; Metazoa; Chordata; Craniata; Vertebrata; Euteleostomi;Mammalia; Eutheria; Euarchontoglires; Glires; Rodentia; Sciurognathi;Muroidea; Muridae; Murinae; Mus; Mus.	10090	mmu:14567
M0QWU8	Dbi	Acyl-CoA-binding protein	-9.96006	8.75535	2	6	2	38.961		M0QWU8_MOUSE Unreviewed; 77 AA.	Mus musculus (Mouse).	Eukaryota; Metazoa; Chordata; Craniata; Vertebrata; Euteleostomi;Mammalia; Eutheria; Euarchontoglires; Glires; Rodentia; Sciurognathi;Muroidea; Muridae; Murinae; Mus; Mus.	10090
Q4FK36	Dstn	Destrin	-78.8381	8.75453	7	18	11	47.2727		Q4FK36_MOUSE Unreviewed; 165 AA.	Mus musculus (Mouse).	Eukaryota; Metazoa; Chordata; Craniata; Vertebrata; Euteleostomi;Mammalia; Eutheria; Euarchontoglires; Glires; Rodentia; Sciurognathi;Muroidea; Muridae; Murinae; Mus; Mus.	10090	mmu:56431
P31786	Dbi	Acyl-CoA-binding protein	-9.96006	8.75408	1	3	2	18.3908		ACBP_MOUSE Reviewed; 87 AA.	Mus musculus (Mouse).	Eukaryota; Metazoa; Chordata; Craniata; Vertebrata; Euteleostomi;Mammalia; Eutheria; Euarchontoglires; Glires; Rodentia; Sciurognathi;Muroidea; Muridae; Murinae; Mus; Mus.	10090	mmu:13167
Q4VWZ5	Dbi	Acyl-CoA-binding protein	-9.96006	8.75408	1	3	2	11.8519		Q4VWZ5_MOUSE Unreviewed; 135 AA.	Mus musculus (Mouse).	Eukaryota; Metazoa; Chordata; Craniata; Vertebrata; Euteleostomi;Mammalia; Eutheria; Euarchontoglires; Glires; Rodentia; Sciurognathi;Muroidea; Muridae; Murinae; Mus; Mus.	10090
Q80Y52	Hsp90aa1	Heat shock protein 90, alpha (Cytosolic), class A member 1	-331.962	8.75189	8	40	40	17.8718		Q80Y52_MOUSE Unreviewed; 733 AA.	Mus musculus (Mouse).	Eukaryota; Metazoa; Chordata; Craniata; Vertebrata; Euteleostomi;Mammalia; Eutheria; Euarchontoglires; Glires; Rodentia; Sciurognathi;Muroidea; Muridae; Murinae; Mus; Mus.	10090	mmu:15519
F7ANV6	Anxa4	Annexin	-65.8176	8.75005	2	11	10	14.8837		F7ANV6_MOUSE Unreviewed; 215 AA.	Mus musculus (Mouse).	Eukaryota; Metazoa; Chordata; Craniata; Vertebrata; Euteleostomi;Mammalia; Eutheria; Euarchontoglires; Glires; Rodentia; Sciurognathi;Muroidea; Muridae; Murinae; Mus; Mus.	10090
P05213	Tuba1b	Tubulin alpha-1B chain	-157.677	8.74952	7	23	18	27.2727		TBA1B_MOUSE Reviewed; 451 AA.	Mus musculus (Mouse).	Eukaryota; Metazoa; Chordata; Craniata; Vertebrata; Euteleostomi;Mammalia; Eutheria; Euarchontoglires; Glires; Rodentia; Sciurognathi;Muroidea; Muridae; Murinae; Mus; Mus.	10090	mmu:22143
D3YTV3			0	8.74874	1	1	0	2.35808
D3Z311	Lcp1	Plastin-2	-40.8404	8.74781	2	13	6	29.7521		D3Z311_MOUSE Unreviewed; 121 AA.	Mus musculus (Mouse).	Eukaryota; Metazoa; Chordata; Craniata; Vertebrata; Euteleostomi;Mammalia; Eutheria; Euarchontoglires; Glires; Rodentia; Sciurognathi;Muroidea; Muridae; Murinae; Mus; Mus.	10090
D3YZ25	Lcp1	Plastin-2	-40.8404	8.74781	2	13	6	47.3684		D3YZ25_MOUSE Unreviewed; 76 AA.	Mus musculus (Mouse).	Eukaryota; Metazoa; Chordata; Craniata; Vertebrata; Euteleostomi;Mammalia; Eutheria; Euarchontoglires; Glires; Rodentia; Sciurognathi;Muroidea; Muridae; Murinae; Mus; Mus.	10090
Q69ZX3	Myh11	MKIAA0866 protein	-85.1359	8.74643	3	15	9	2.57056		Q69ZX3_MOUSE Unreviewed; 1984 AA.	Mus musculus (Mouse).	Eukaryota; Metazoa; Chordata; Craniata; Vertebrata; Euteleostomi;Mammalia; Eutheria; Euarchontoglires; Glires; Rodentia; Sciurognathi;Muroidea; Muridae; Murinae; Mus; Mus.	10090
Q1A602	Actn4	Non-muscle alpha-actinin 4	-66.9905	8.74515	12	26	8	20.4171		Q1A602_MOUSE Unreviewed; 911 AA.	Mus musculus (Mouse).	Eukaryota; Metazoa; Chordata; Craniata; Vertebrata; Euteleostomi;Mammalia; Eutheria; Euarchontoglires; Glires; Rodentia; Sciurognathi;Muroidea; Muridae; Murinae; Mus; Mus.	10090
D3Z7D9	Lcp1	Plastin-2	-40.8404	8.74453	1	12	6	18.2692		D3Z7D9_MOUSE Unreviewed; 104 AA.	Mus musculus (Mouse).	Eukaryota; Metazoa; Chordata; Craniata; Vertebrata; Euteleostomi;Mammalia; Eutheria; Euarchontoglires; Glires; Rodentia; Sciurognathi;Muroidea; Muridae; Murinae; Mus; Mus.	10090
Q61879	Myh10	Myosin-10	-54.7374	8.7395	2	11	4	1.72065		MYH10_MOUSE Reviewed; 1976 AA.	Mus musculus (Mouse).	Eukaryota; Metazoa; Chordata; Craniata; Vertebrata; Euteleostomi;Mammalia; Eutheria; Euarchontoglires; Glires; Rodentia; Sciurognathi;Muroidea; Muridae; Murinae; Mus; Mus.	10090	mmu:77579
Q3UAG2	Pgd	6-phosphogluconate dehydrogenase, decarboxylating	-63.6831	8.73846	8	17	12	22.9814		Q3UAG2_MOUSE Unreviewed; 483 AA.	Mus musculus (Mouse).	Eukaryota; Metazoa; Chordata; Craniata; Vertebrata; Euteleostomi;Mammalia; Eutheria; Euarchontoglires; Glires; Rodentia; Sciurognathi;Muroidea; Muridae; Murinae; Mus; Mus.	10090
Q3TX47	Eef2	Putative uncharacterized protein	-90.1704	8.73743	4	21	15	7.34266		Q3TX47_MOUSE Unreviewed; 858 AA.	Mus musculus (Mouse).	Eukaryota; Metazoa; Chordata; Craniata; Vertebrata; Euteleostomi;Mammalia; Eutheria; Euarchontoglires; Glires; Rodentia; Sciurognathi;Muroidea; Muridae; Murinae; Mus; Mus.	10090
K3W4Q5	Fam186a	Protein Fam186a	-7.72885	8.7368	1	1	1	0.856672		K3W4Q5_MOUSE Unreviewed; 3035 AA.	Mus musculus (Mouse).	Eukaryota; Metazoa; Chordata; Craniata; Vertebrata; Euteleostomi;Mammalia; Eutheria; Euarchontoglires; Glires; Rodentia; Sciurognathi;Muroidea; Muridae; Murinae; Mus; Mus.	10090
Q3V0D7	Fam186a	Putative uncharacterized protein	-7.72885	8.7368	1	1	1	2.95455		Q3V0D7_MOUSE Unreviewed; 880 AA.	Mus musculus (Mouse).	Eukaryota; Metazoa; Chordata; Craniata; Vertebrata; Euteleostomi;Mammalia; Eutheria; Euarchontoglires; Glires; Rodentia; Sciurognathi;Muroidea; Muridae; Murinae; Mus; Mus.	10090
Q9D9R9	FAM186A	Protein FAM186A	-7.72885	8.7368	1	1	1	1.45251		F186A_MOUSE Reviewed; 1790 AA.	Mus musculus (Mouse).	Eukaryota; Metazoa; Chordata; Craniata; Vertebrata; Euteleostomi;Mammalia; Eutheria; Euarchontoglires; Glires; Rodentia; Sciurognathi;Muroidea; Muridae; Murinae; Mus; Mus.	10090	mmu:72277
Q3TWX1	Eef2	Putative uncharacterized protein	-90.1704	8.7357	3	19	15	5.01166		Q3TWX1_MOUSE Unreviewed; 858 AA.	Mus musculus (Mouse).	Eukaryota; Metazoa; Chordata; Craniata; Vertebrata; Euteleostomi;Mammalia; Eutheria; Euarchontoglires; Glires; Rodentia; Sciurognathi;Muroidea; Muridae; Murinae; Mus; Mus.	10090
Q3UBL9	Eef2	Putative uncharacterized protein	-90.1704	8.7357	3	19	15	5.01166		Q3UBL9_MOUSE Unreviewed; 858 AA.	Mus musculus (Mouse).	Eukaryota; Metazoa; Chordata; Craniata; Vertebrata; Euteleostomi;Mammalia; Eutheria; Euarchontoglires; Glires; Rodentia; Sciurognathi;Muroidea; Muridae; Murinae; Mus; Mus.	10090
Q3UDC8	Eef2	Putative uncharacterized protein	-90.1704	8.7357	3	19	15	5.01166		Q3UDC8_MOUSE Unreviewed; 858 AA.	Mus musculus (Mouse).	Eukaryota; Metazoa; Chordata; Craniata; Vertebrata; Euteleostomi;Mammalia; Eutheria; Euarchontoglires; Glires; Rodentia; Sciurognathi;Muroidea; Muridae; Murinae; Mus; Mus.	10090
Q3UMI7	Eef2	Putative uncharacterized protein	-90.1704	8.7357	3	19	15	5.01166		Q3UMI7_MOUSE Unreviewed; 858 AA.	Mus musculus (Mouse).	Eukaryota; Metazoa; Chordata; Craniata; Vertebrata; Euteleostomi;Mammalia; Eutheria; Euarchontoglires; Glires; Rodentia; Sciurognathi;Muroidea; Muridae; Murinae; Mus; Mus.	10090
Q3UJ20	Eno2	Putative uncharacterized protein	-55.7857	8.73476	3	10	8	8.52535		Q3UJ20_MOUSE Unreviewed; 434 AA.	Mus musculus (Mouse).	Eukaryota; Metazoa; Chordata; Craniata; Vertebrata; Euteleostomi;Mammalia; Eutheria; Euarchontoglires; Glires; Rodentia; Sciurognathi;Muroidea; Muridae; Murinae; Mus; Mus.	10090
P62259	Ywhae	14-3-3 protein epsilon	-137.969	8.73363	4	23	18	22.3529		1433E_MOUSE Reviewed; 255 AA.	Mus musculus (Mouse).	Eukaryota; Metazoa; Chordata; Craniata; Vertebrata; Euteleostomi;Mammalia; Eutheria; Euarchontoglires; Glires; Rodentia; Sciurognathi;Muroidea; Muridae; Murinae; Mus; Mus.	10090	mmu:22627
Q3TKF8	Hspa5	Putative uncharacterized protein	-31.8153	8.73351	10	17	5	22.2901		Q3TKF8_MOUSE Unreviewed; 655 AA.	Mus musculus (Mouse).	Eukaryota; Metazoa; Chordata; Craniata; Vertebrata; Euteleostomi;Mammalia; Eutheria; Euarchontoglires; Glires; Rodentia; Sciurognathi;Muroidea; Muridae; Murinae; Mus; Mus.	10090
P58252	Eef2	Elongation factor 2	-90.1704	8.73042	3	19	15	5.01166		EF2_MOUSE Reviewed; 858 AA.	Mus musculus (Mouse).	Eukaryota; Metazoa; Chordata; Craniata; Vertebrata; Euteleostomi;Mammalia; Eutheria; Euarchontoglires; Glires; Rodentia; Sciurognathi;Muroidea; Muridae; Murinae; Mus; Mus.	10090	mmu:13629
Q6P9L9	Eef2	Eef2 protein	-90.1704	8.73042	3	19	15	5.10083		Q6P9L9_MOUSE Unreviewed; 843 AA.	Mus musculus (Mouse).	Eukaryota; Metazoa; Chordata; Craniata; Vertebrata; Euteleostomi;Mammalia; Eutheria; Euarchontoglires; Glires; Rodentia; Sciurognathi;Muroidea; Muridae; Murinae; Mus; Mus.	10090
Q3TK17	Eef2	Putative uncharacterized protein	-90.1704	8.73042	3	19	15	5.01166		Q3TK17_MOUSE Unreviewed; 858 AA.	Mus musculus (Mouse).	Eukaryota; Metazoa; Chordata; Craniata; Vertebrata; Euteleostomi;Mammalia; Eutheria; Euarchontoglires; Glires; Rodentia; Sciurognathi;Muroidea; Muridae; Murinae; Mus; Mus.	10090
Q3TLB1	Eef2	Putative uncharacterized protein	-90.1704	8.73042	3	19	15	5.01166		Q3TLB1_MOUSE Unreviewed; 858 AA.	Mus musculus (Mouse).	Eukaryota; Metazoa; Chordata; Craniata; Vertebrata; Euteleostomi;Mammalia; Eutheria; Euarchontoglires; Glires; Rodentia; Sciurognathi;Muroidea; Muridae; Murinae; Mus; Mus.	10090
A2AL20	Cat	Catalase	-39.2616	8.73039	3	8	6	21.0227		A2AL20_MOUSE Unreviewed; 176 AA.	Mus musculus (Mouse).	Eukaryota; Metazoa; Chordata; Craniata; Vertebrata; Euteleostomi;Mammalia; Eutheria; Euarchontoglires; Glires; Rodentia; Sciurognathi;Muroidea; Muridae; Murinae; Mus; Mus.	10090
Q5SXR6	Cltc	Clathrin heavy chain	-136.245	8.72812	6	26	14	8.0405		Q5SXR6_MOUSE Unreviewed; 1679 AA.	Mus musculus (Mouse).	Eukaryota; Metazoa; Chordata; Craniata; Vertebrata; Euteleostomi;Mammalia; Eutheria; Euarchontoglires; Glires; Rodentia; Sciurognathi;Muroidea; Muridae; Murinae; Mus; Mus.	10090
Q3TCP5	Ezr	Putative uncharacterized protein	-89.4894	8.72791	8	19	13	22.8669		Q3TCP5_MOUSE Unreviewed; 586 AA.	Mus musculus (Mouse).	Eukaryota; Metazoa; Chordata; Craniata; Vertebrata; Euteleostomi;Mammalia; Eutheria; Euarchontoglires; Glires; Rodentia; Sciurognathi;Muroidea; Muridae; Murinae; Mus; Mus.	10090
Q8K030			0	8.7274	1	1	0	2.2409
Q71LX8	Hsp90ab1	Heat shock protein 84b	-282.169	8.72661	8	38	34	15.1934		Q71LX8_MOUSE Unreviewed; 724 AA.	Mus musculus (Mouse).	Eukaryota; Metazoa; Chordata; Craniata; Vertebrata; Euteleostomi;Mammalia; Eutheria; Euarchontoglires; Glires; Rodentia; Sciurognathi;Muroidea; Muridae; Murinae; Mus; Mus.	10090	mmu:15516
Q8C290	Hnrnpu	Putative uncharacterized protein	-46.5867	8.72622	4	12	8	10		Q8C290_MOUSE Unreviewed; 800 AA.	Mus musculus (Mouse).	Eukaryota; Metazoa; Chordata; Craniata; Vertebrata; Euteleostomi;Mammalia; Eutheria; Euarchontoglires; Glires; Rodentia; Sciurognathi;Muroidea; Muridae; Murinae; Mus; Mus.	10090
Q5FW97	EG433182	Enolase 1, alpha non-neuron	-128.695	8.72608	4	14	12	16.3594		Q5FW97_MOUSE Unreviewed; 434 AA.	Mus musculus (Mouse).	Eukaryota; Metazoa; Chordata; Craniata; Vertebrata; Euteleostomi;Mammalia; Eutheria; Euarchontoglires; Glires; Rodentia; Sciurognathi;Muroidea; Muridae; Murinae; Mus; Mus.	10090	mmu:13806
A0A140LIU3			0	8.72478	3	4	0	67.4419
B7FAU9	Flna	Filamin, alpha	-49.3373	8.72403	3	10	8	2.53884		B7FAU9_MOUSE Unreviewed; 2639 AA.	Mus musculus (Mouse).	Eukaryota; Metazoa; Chordata; Craniata; Vertebrata; Euteleostomi;Mammalia; Eutheria; Euarchontoglires; Glires; Rodentia; Sciurognathi;Muroidea; Muridae; Murinae; Mus; Mus.	10090
O08553	Dpysl2	Dihydropyrimidinase-related protein 2	-91.3954	8.72246	12	39	18	31.4685		DPYL2_MOUSE Reviewed; 572 AA.	Mus musculus (Mouse).	Eukaryota; Metazoa; Chordata; Craniata; Vertebrata; Euteleostomi;Mammalia; Eutheria; Euarchontoglires; Glires; Rodentia; Sciurognathi;Muroidea; Muridae; Murinae; Mus; Mus.	10090	mmu:12934
Q5XJF8	Tuba1a	Tubulin alpha-1A chain	-153.905	8.72167	6	22	15	21.9512		TBA1A_MOUSE Reviewed; 451 AA.	Mus musculus (Mouse).	Eukaryota; Metazoa; Chordata; Craniata; Vertebrata; Euteleostomi;Mammalia; Eutheria; Euarchontoglires; Glires; Rodentia; Sciurognathi;Muroidea; Muridae; Murinae; Mus; Mus.	10090	mmu:22142
Q3TGN5	Hnrnpu	Putative uncharacterized protein	-46.5867	8.72041	1	8	8	3.207		Q3TGN5_MOUSE Unreviewed; 686 AA.	Mus musculus (Mouse).	Eukaryota; Metazoa; Chordata; Craniata; Vertebrata; Euteleostomi;Mammalia; Eutheria; Euarchontoglires; Glires; Rodentia; Sciurognathi;Muroidea; Muridae; Murinae; Mus; Mus.	10090
Q3ULH5	Hnrnpu	Putative uncharacterized protein	-46.5867	8.72041	1	8	8	2.75		Q3ULH5_MOUSE Unreviewed; 800 AA.	Mus musculus (Mouse).	Eukaryota; Metazoa; Chordata; Craniata; Vertebrata; Euteleostomi;Mammalia; Eutheria; Euarchontoglires; Glires; Rodentia; Sciurognathi;Muroidea; Muridae; Murinae; Mus; Mus.	10090
Q8VEK3	Hnrnpu	Heterogeneous nuclear ribonucleoprotein U	-46.5867	8.72041	1	8	8	2.75		HNRPU_MOUSE Reviewed; 800 AA.	Mus musculus (Mouse).	Eukaryota; Metazoa; Chordata; Craniata; Vertebrata; Euteleostomi;Mammalia; Eutheria; Euarchontoglires; Glires; Rodentia; Sciurognathi;Muroidea; Muridae; Murinae; Mus; Mus.	10090	mmu:51810
G3XA10	Gm28062	Heterogeneous nuclear ribonucleoprotein U	-46.5853	8.72041	1	8	8	2.77427		G3XA10_MOUSE Unreviewed; 793 AA.	Mus musculus (Mouse).	Eukaryota; Metazoa; Chordata; Craniata; Vertebrata; Euteleostomi;Mammalia; Eutheria; Euarchontoglires; Glires; Rodentia; Sciurognathi;Muroidea; Muridae; Murinae; Mus; Mus.	10090
Q3TVV6	Hnrnpu	Putative uncharacterized protein	-46.5853	8.72041	1	8	8	2.75		Q3TVV6_MOUSE Unreviewed; 800 AA.	Mus musculus (Mouse).	Eukaryota; Metazoa; Chordata; Craniata; Vertebrata; Euteleostomi;Mammalia; Eutheria; Euarchontoglires; Glires; Rodentia; Sciurognathi;Muroidea; Muridae; Murinae; Mus; Mus.	10090
E9QPE7	Myh11	Myosin-11	-85.1359	8.71753	4	16	9	3.61197		E9QPE7_MOUSE Unreviewed; 1938 AA.	Mus musculus (Mouse).	Eukaryota; Metazoa; Chordata; Craniata; Vertebrata; Euteleostomi;Mammalia; Eutheria; Euarchontoglires; Glires; Rodentia; Sciurognathi;Muroidea; Muridae; Murinae; Mus; Mus.	10090
Q3U6K8	Vdac1	Putative uncharacterized protein	-43.5307	8.71697	6	19	6	36.0424		Q3U6K8_MOUSE Unreviewed; 283 AA.	Mus musculus (Mouse).	Eukaryota; Metazoa; Chordata; Craniata; Vertebrata; Euteleostomi;Mammalia; Eutheria; Euarchontoglires; Glires; Rodentia; Sciurognathi;Muroidea; Muridae; Murinae; Mus; Mus.	10090
B0LAA8	Nme2	Nucleoside diphosphate kinase	-60.6517	8.71626	4	11	7	40.2778		B0LAA8_MOUSE Unreviewed; 144 AA.	Mus musculus (Mouse).	Eukaryota; Metazoa; Chordata; Craniata; Vertebrata; Euteleostomi;Mammalia; Eutheria; Euarchontoglires; Glires; Rodentia; Sciurognathi;Muroidea; Muridae; Murinae; Mus; Mus.	10090
Q8C3F9	Spta1	Putative uncharacterized protein	-51.7911	8.71424	4	11	4	16.5714		Q8C3F9_MOUSE Unreviewed; 350 AA.	Mus musculus (Mouse).	Eukaryota; Metazoa; Chordata; Craniata; Vertebrata; Euteleostomi;Mammalia; Eutheria; Euarchontoglires; Glires; Rodentia; Sciurognathi;Muroidea; Muridae; Murinae; Mus; Mus.	10090
A0A087WNL7	Srcap	Protein Srcap	-14.5389	8.71395	2	3	2	1.33956		A0A087WNL7_MOUSE Unreviewed; 3210 AA.	Mus musculus (Mouse).	Eukaryota; Metazoa; Chordata; Craniata; Vertebrata; Euteleostomi;Mammalia; Eutheria; Euarchontoglires; Glires; Rodentia; Sciurognathi;Muroidea; Muridae; Murinae; Mus; Mus.	10090
A0A087WNX7	Srcap	Protein Srcap	-14.5389	8.71025	1	2	2	0.642261		A0A087WNX7_MOUSE Unreviewed; 3114 AA.	Mus musculus (Mouse).	Eukaryota; Metazoa; Chordata; Craniata; Vertebrata; Euteleostomi;Mammalia; Eutheria; Euarchontoglires; Glires; Rodentia; Sciurognathi;Muroidea; Muridae; Murinae; Mus; Mus.	10090
A0A087WQ44	Srcap	Protein Srcap	-14.5389	8.71025	1	2	2	0.611434		A0A087WQ44_MOUSE Unreviewed; 3271 AA.	Mus musculus (Mouse).	Eukaryota; Metazoa; Chordata; Craniata; Vertebrata; Euteleostomi;Mammalia; Eutheria; Euarchontoglires; Glires; Rodentia; Sciurognathi;Muroidea; Muridae; Murinae; Mus; Mus.	10090	mmu:100043597
E9Q9V7	Srcap	Protein Srcap	-14.5389	8.71025	1	3	2	2.13675		E9Q9V7_MOUSE Unreviewed; 936 AA.	Mus musculus (Mouse).	Eukaryota; Metazoa; Chordata; Craniata; Vertebrata; Euteleostomi;Mammalia; Eutheria; Euarchontoglires; Glires; Rodentia; Sciurognathi;Muroidea; Muridae; Murinae; Mus; Mus.	10090
A0A087WQY5	Srcap	Protein Srcap	-14.5389	8.71025	1	2	2	1.67785		A0A087WQY5_MOUSE Unreviewed; 1192 AA.	Mus musculus (Mouse).	Eukaryota; Metazoa; Chordata; Craniata; Vertebrata; Euteleostomi;Mammalia; Eutheria; Euarchontoglires; Glires; Rodentia; Sciurognathi;Muroidea; Muridae; Murinae; Mus; Mus.	10090
A0A087WP63	Gm42715	Protein Gm42715	-14.5389	8.71025	1	2	2	0.646204		A0A087WP63_MOUSE Unreviewed; 3095 AA.	Mus musculus (Mouse).	Eukaryota; Metazoa; Chordata; Craniata; Vertebrata; Euteleostomi;Mammalia; Eutheria; Euarchontoglires; Glires; Rodentia; Sciurognathi;Muroidea; Muridae; Murinae; Mus; Mus.	10090
Q3U4M6	Srcap	Putative uncharacterized protein	-14.5389	8.71025	1	3	2	2.13675		Q3U4M6_MOUSE Unreviewed; 936 AA.	Mus musculus (Mouse).	Eukaryota; Metazoa; Chordata; Craniata; Vertebrata; Euteleostomi;Mammalia; Eutheria; Euarchontoglires; Glires; Rodentia; Sciurognathi;Muroidea; Muridae; Murinae; Mus; Mus.	10090
A0A0A0MQG2	Sptbn1	Spectrin beta chain, non-erythrocytic 1	-74.0051	8.70886	6	16	11	4.39771		A0A0A0MQG2_MOUSE Unreviewed; 2092 AA.	Mus musculus (Mouse).	Eukaryota; Metazoa; Chordata; Craniata; Vertebrata; Euteleostomi;Mammalia; Eutheria; Euarchontoglires; Glires; Rodentia; Sciurognathi;Muroidea; Muridae; Murinae; Mus; Mus.	10090
H7BWZ3			0	8.70613	2	3	0	15.8824
Q3TIG8	Vdac1	Putative uncharacterized protein	-82.2006	8.70448	4	17	12	13.7809		Q3TIG8_MOUSE Unreviewed; 283 AA.	Mus musculus (Mouse).	Eukaryota; Metazoa; Chordata; Craniata; Vertebrata; Euteleostomi;Mammalia; Eutheria; Euarchontoglires; Glires; Rodentia; Sciurognathi;Muroidea; Muridae; Murinae; Mus; Mus.	10090
F2Z471	Vdac1	Voltage-dependent anion-selective channel protein 1	-82.2006	8.70448	4	17	12	15.3543		F2Z471_MOUSE Unreviewed; 254 AA.	Mus musculus (Mouse).	Eukaryota; Metazoa; Chordata; Craniata; Vertebrata; Euteleostomi;Mammalia; Eutheria; Euarchontoglires; Glires; Rodentia; Sciurognathi;Muroidea; Muridae; Murinae; Mus; Mus.	10090
Q3THL7	Vdac1	Putative uncharacterized protein	-82.153	8.70448	4	19	12	13.7809		Q3THL7_MOUSE Unreviewed; 283 AA.	Mus musculus (Mouse).	Eukaryota; Metazoa; Chordata; Craniata; Vertebrata; Euteleostomi;Mammalia; Eutheria; Euarchontoglires; Glires; Rodentia; Sciurognathi;Muroidea; Muridae; Murinae; Mus; Mus.	10090
Q61425	Hadh	Hydroxyacyl-coenzyme A dehydrogenase, mitochondrial	-73.0166	8.70397	7	24	13	37.5796		HCDH_MOUSE Reviewed; 314 AA.	Mus musculus (Mouse).	Eukaryota; Metazoa; Chordata; Craniata; Vertebrata; Euteleostomi;Mammalia; Eutheria; Euarchontoglires; Glires; Rodentia; Sciurognathi;Muroidea; Muridae; Murinae; Mus; Mus.	10090	mmu:15107
B7ZP22	Hnrnpa2b1	Heterogeneous nuclear ribonucleoprotein A2/B1	-84.9264	8.70293	6	24	16	15.8358		B7ZP22_MOUSE Unreviewed; 341 AA.	Mus musculus (Mouse).	Eukaryota; Metazoa; Chordata; Craniata; Vertebrata; Euteleostomi;Mammalia; Eutheria; Euarchontoglires; Glires; Rodentia; Sciurognathi;Muroidea; Muridae; Murinae; Mus; Mus.	10090
Q91YI8	Pkm	Pyruvate kinase PKM	-88.6999	8.69794	13	35	11	33.3333		KPYM_MOUSE Reviewed; 531 AA.	Mus musculus (Mouse).	Eukaryota; Metazoa; Chordata; Craniata; Vertebrata; Euteleostomi;Mammalia; Eutheria; Euarchontoglires; Glires; Rodentia; Sciurognathi;Muroidea; Muridae; Murinae; Mus; Mus.	10090	mmu:18746
Q3TIZ0	Tuba1c	Tubulin alpha chain	-120.762	8.69675	8	22	15	30.2895		Q3TIZ0_MOUSE Unreviewed; 449 AA.	Mus musculus (Mouse).	Eukaryota; Metazoa; Chordata; Craniata; Vertebrata; Euteleostomi;Mammalia; Eutheria; Euarchontoglires; Glires; Rodentia; Sciurognathi;Muroidea; Muridae; Murinae; Mus; Mus.	10090
Q5DTG9	Sptb	MKIAA4219 protein	-113.665	8.6959	6	21	12	10.2397		Q5DTG9_MOUSE Unreviewed; 918 AA.	Mus musculus (Mouse).	Eukaryota; Metazoa; Chordata; Craniata; Vertebrata; Euteleostomi;Mammalia; Eutheria; Euarchontoglires; Glires; Rodentia; Sciurognathi;Muroidea; Muridae; Murinae; Mus; Mus.	10090
A2AB79	Hist3h2a	Histone H2A	-38.5627	8.69495	2	5	5	28.4615		A2AB79_MOUSE Unreviewed; 130 AA.	Mus musculus (Mouse).	Eukaryota; Metazoa; Chordata; Craniata; Vertebrata; Euteleostomi;Mammalia; Eutheria; Euarchontoglires; Glires; Rodentia; Sciurognathi;Muroidea; Muridae; Murinae; Mus; Mus.	10090	mmu:319162
B2RWH3	Hist2h2aa1	Histone H2A	-38.5627	8.69495	2	5	5	28.4615		B2RWH3_MOUSE Unreviewed; 130 AA.	Mus musculus (Mouse).	Eukaryota; Metazoa; Chordata; Craniata; Vertebrata; Euteleostomi;Mammalia; Eutheria; Euarchontoglires; Glires; Rodentia; Sciurognathi;Muroidea; Muridae; Murinae; Mus; Mus.	10090	mmu:15267
Q149V4	Hist2h2ac	Histone H2A	-38.5627	8.69495	2	5	5	28.6822		Q149V4_MOUSE Unreviewed; 129 AA.	Mus musculus (Mouse).	Eukaryota; Metazoa; Chordata; Craniata; Vertebrata; Euteleostomi;Mammalia; Eutheria; Euarchontoglires; Glires; Rodentia; Sciurognathi;Muroidea; Muridae; Murinae; Mus; Mus.	10090	mmu:319176
B2RVF0	Hist1h2ad	Histone H2A	-38.5627	8.69495	2	5	5	28.4615		B2RVF0_MOUSE Unreviewed; 130 AA.	Mus musculus (Mouse).	Eukaryota; Metazoa; Chordata; Craniata; Vertebrata; Euteleostomi;Mammalia; Eutheria; Euarchontoglires; Glires; Rodentia; Sciurognathi;Muroidea; Muridae; Murinae; Mus; Mus.	10090	mmu:319164
A3KPD0	Hist1h2ah	Histone H2A	-38.5627	8.69495	2	5	5	28.9062		A3KPD0_MOUSE Unreviewed; 128 AA.	Mus musculus (Mouse).	Eukaryota; Metazoa; Chordata; Craniata; Vertebrata; Euteleostomi;Mammalia; Eutheria; Euarchontoglires; Glires; Rodentia; Sciurognathi;Muroidea; Muridae; Murinae; Mus; Mus.	10090	mmu:319168
Q99KQ2	Flna	Filamin-A	-49.3373	8.69344	3	9	8	2.56895		FLNA_MOUSE Reviewed; 2647 AA.	Mus musculus (Mouse).	Eukaryota; Metazoa; Chordata; Craniata; Vertebrata; Euteleostomi;Mammalia; Eutheria; Euarchontoglires; Glires; Rodentia; Sciurognathi;Muroidea; Muridae; Murinae; Mus; Mus.	10090
P68037	Ube2l3	Ubiquitin-conjugating enzyme E2 L3	-11.8908	8.69181	1	5	2	14.2857		UB2L3_MOUSE Reviewed; 154 AA.	Mus musculus (Mouse).	Eukaryota; Metazoa; Chordata; Craniata; Vertebrata; Euteleostomi;Mammalia; Eutheria; Euarchontoglires; Glires; Rodentia; Sciurognathi;Muroidea; Muridae; Murinae; Mus; Mus.	10090	mmu:22195
Q8BP12			0	8.69165	1	1	0	21.7742
P16125	Ldhb	L-lactate dehydrogenase B chain	-85.5589	8.6907	3	14	14	11.0778		LDHB_MOUSE Reviewed; 334 AA.	Mus musculus (Mouse).	Eukaryota; Metazoa; Chordata; Craniata; Vertebrata; Euteleostomi;Mammalia; Eutheria; Euarchontoglires; Glires; Rodentia; Sciurognathi;Muroidea; Muridae; Murinae; Mus; Mus.	10090	mmu:16832
D3Z7F0	Ldhb	L-lactate dehydrogenase	-85.5589	8.6907	3	16	14	18.6869		D3Z7F0_MOUSE Unreviewed; 198 AA.	Mus musculus (Mouse).	Eukaryota; Metazoa; Chordata; Craniata; Vertebrata; Euteleostomi;Mammalia; Eutheria; Euarchontoglires; Glires; Rodentia; Sciurognathi;Muroidea; Muridae; Murinae; Mus; Mus.	10090
E9Q2W9	Actn4	Alpha-actinin-4	-43.1815	8.68959	6	13	4	12.1622		E9Q2W9_MOUSE Unreviewed; 518 AA.	Mus musculus (Mouse).	Eukaryota; Metazoa; Chordata; Craniata; Vertebrata; Euteleostomi;Mammalia; Eutheria; Euarchontoglires; Glires; Rodentia; Sciurognathi;Muroidea; Muridae; Murinae; Mus; Mus.	10090
Q91YT9	Pgd	6-phosphogluconate dehydrogenase, decarboxylating	-25.6436	8.68847	5	20	6	25.89		Q91YT9_MOUSE Unreviewed; 309 AA.	Mus musculus (Mouse).	Eukaryota; Metazoa; Chordata; Craniata; Vertebrata; Euteleostomi;Mammalia; Eutheria; Euarchontoglires; Glires; Rodentia; Sciurognathi;Muroidea; Muridae; Murinae; Mus; Mus.	10090
Q3UL48	Ezr	Putative uncharacterized protein	-89.4894	8.68822	5	15	13	12.2867		Q3UL48_MOUSE Unreviewed; 586 AA.	Mus musculus (Mouse).	Eukaryota; Metazoa; Chordata; Craniata; Vertebrata; Euteleostomi;Mammalia; Eutheria; Euarchontoglires; Glires; Rodentia; Sciurognathi;Muroidea; Muridae; Murinae; Mus; Mus.	10090	mmu:22350
P68373	Tuba1c	Tubulin alpha-1C chain	-120.762	8.68625	6	20	15	22.7171		TBA1C_MOUSE Reviewed; 449 AA.	Mus musculus (Mouse).	Eukaryota; Metazoa; Chordata; Craniata; Vertebrata; Euteleostomi;Mammalia; Eutheria; Euarchontoglires; Glires; Rodentia; Sciurognathi;Muroidea; Muridae; Murinae; Mus; Mus.	10090	mmu:22146
E9Q5T3	Gm5611	Protein Gm5611	-53.7701	8.68431	5	12	5	25.3676		E9Q5T3_MOUSE Unreviewed; 272 AA.	Mus musculus (Mouse).	Eukaryota; Metazoa; Chordata; Craniata; Vertebrata; Euteleostomi;Mammalia; Eutheria; Euarchontoglires; Glires; Rodentia; Sciurognathi;Muroidea; Muridae; Murinae; Mus; Mus.	10090
Q3UF58	Cat	Catalase	-26.5653	8.68257	8	14	5	24.7148		Q3UF58_MOUSE Unreviewed; 526 AA.	Mus musculus (Mouse).	Eukaryota; Metazoa; Chordata; Craniata; Vertebrata; Euteleostomi;Mammalia; Eutheria; Euarchontoglires; Glires; Rodentia; Sciurognathi;Muroidea; Muridae; Murinae; Mus; Mus.	10090
Q64481	Cyp3a16	Cytochrome P450 3A16	-7.10555	8.68182	1	1	1	4.7619		CP3AG_MOUSE Reviewed; 504 AA.	Mus musculus (Mouse).	Eukaryota; Metazoa; Chordata; Craniata; Vertebrata; Euteleostomi;Mammalia; Eutheria; Euarchontoglires; Glires; Rodentia; Sciurognathi;Muroidea; Muridae; Murinae; Mus; Mus.	10090	mmu:13114
Q2KHL4	Cyp3a16	Cytochrome P450, family 3, subfamily a, polypeptide 16	-7.10555	8.68182	1	1	1	4.7619		Q2KHL4_MOUSE Unreviewed; 504 AA.	Mus musculus (Mouse).	Eukaryota; Metazoa; Chordata; Craniata; Vertebrata; Euteleostomi;Mammalia; Eutheria; Euarchontoglires; Glires; Rodentia; Sciurognathi;Muroidea; Muridae; Murinae; Mus; Mus.	10090	mmu:13114
Q6IEF7	Cyp2c44	Cytochrome P450 CYP2C44	-7.37581	8.68094	1	1	1	4.25101		Q6IEF7_MOUSE Unreviewed; 494 AA.	Mus musculus (Mouse).	Eukaryota; Metazoa; Chordata; Craniata; Vertebrata; Euteleostomi;Mammalia; Eutheria; Euarchontoglires; Glires; Rodentia; Sciurognathi;Muroidea; Muridae; Murinae; Mus; Mus.	10090
Q3U7N9	Flna	Putative uncharacterized protein	-49.3373	8.67742	4	12	8	7.2573		Q3U7N9_MOUSE Unreviewed; 1061 AA.	Mus musculus (Mouse).	Eukaryota; Metazoa; Chordata; Craniata; Vertebrata; Euteleostomi;Mammalia; Eutheria; Euarchontoglires; Glires; Rodentia; Sciurognathi;Muroidea; Muridae; Murinae; Mus; Mus.	10090
P40240	Cd9	CD9 antigen	-63.7671	8.67658	1	8	8	11.0619		CD9_MOUSE Reviewed; 226 AA.	Mus musculus (Mouse).	Eukaryota; Metazoa; Chordata; Craniata; Vertebrata; Euteleostomi;Mammalia; Eutheria; Euarchontoglires; Glires; Rodentia; Sciurognathi;Muroidea; Muridae; Murinae; Mus; Mus.	10090	mmu:12527
B7FAV1	Flna	Filamin, alpha	-49.3373	8.67624	2	9	8	1.74216		B7FAV1_MOUSE Unreviewed; 2583 AA.	Mus musculus (Mouse).	Eukaryota; Metazoa; Chordata; Craniata; Vertebrata; Euteleostomi;Mammalia; Eutheria; Euarchontoglires; Glires; Rodentia; Sciurognathi;Muroidea; Muridae; Murinae; Mus; Mus.	10090
Q99J08	Sec14l2	SEC14-like protein 2	-66.6315	8.67588	4	13	10	16.8734		S14L2_MOUSE Reviewed; 403 AA.	Mus musculus (Mouse).	Eukaryota; Metazoa; Chordata; Craniata; Vertebrata; Euteleostomi;Mammalia; Eutheria; Euarchontoglires; Glires; Rodentia; Sciurognathi;Muroidea; Muridae; Murinae; Mus; Mus.	10090	mmu:67815
Q3TJ51	Idh1	Isocitrate dehydrogenase [NADP]	-53.0346	8.6746	12	22	8	39.372		Q3TJ51_MOUSE Unreviewed; 414 AA.	Mus musculus (Mouse).	Eukaryota; Metazoa; Chordata; Craniata; Vertebrata; Euteleostomi;Mammalia; Eutheria; Euarchontoglires; Glires; Rodentia; Sciurognathi;Muroidea; Muridae; Murinae; Mus; Mus.	10090
Q80UW7	Iqgap1	IQ motif containing GTPase activating protein 1	-145.852	8.67177	6	31	20	7.66445		Q80UW7_MOUSE Unreviewed; 1657 AA.	Mus musculus (Mouse).	Eukaryota; Metazoa; Chordata; Craniata; Vertebrata; Euteleostomi;Mammalia; Eutheria; Euarchontoglires; Glires; Rodentia; Sciurognathi;Muroidea; Muridae; Murinae; Mus; Mus.	10090
Q5SVY2	Ppia	Peptidyl-prolyl cis-trans isomerase	-69.2729	8.6714	4	12	12	30.4878		Q5SVY2_MOUSE Unreviewed; 164 AA.	Mus musculus (Mouse).	Eukaryota; Metazoa; Chordata; Craniata; Vertebrata; Euteleostomi;Mammalia; Eutheria; Euarchontoglires; Glires; Rodentia; Sciurognathi;Muroidea; Muridae; Murinae; Mus; Mus.	10090	mmu:268373
Q6PB65	Myh10	Myh10 protein	-43.3942	8.67011	2	10	3	4.1816		Q6PB65_MOUSE Unreviewed; 837 AA.	Mus musculus (Mouse).	Eukaryota; Metazoa; Chordata; Craniata; Vertebrata; Euteleostomi;Mammalia; Eutheria; Euarchontoglires; Glires; Rodentia; Sciurognathi;Muroidea; Muridae; Murinae; Mus; Mus.	10090
Q922A0	Eno2	Eno2 protein	-55.7857	8.66716	2	9	8	11.8343		Q922A0_MOUSE Unreviewed; 338 AA.	Mus musculus (Mouse).	Eukaryota; Metazoa; Chordata; Craniata; Vertebrata; Euteleostomi;Mammalia; Eutheria; Euarchontoglires; Glires; Rodentia; Sciurognathi;Muroidea; Muridae; Murinae; Mus; Mus.	10090
E9PZF0	Gm20390	Nucleoside diphosphate kinase	-60.6517	8.66622	3	8	7	25.0936		E9PZF0_MOUSE Unreviewed; 267 AA.	Mus musculus (Mouse).	Eukaryota; Metazoa; Chordata; Craniata; Vertebrata; Euteleostomi;Mammalia; Eutheria; Euarchontoglires; Glires; Rodentia; Sciurognathi;Muroidea; Muridae; Murinae; Mus; Mus.	10090
J3QPZ9	Eno3	Beta-enolase	-55.7857	8.66513	2	9	8	18.9474		J3QPZ9_MOUSE Unreviewed; 190 AA.	Mus musculus (Mouse).	Eukaryota; Metazoa; Chordata; Craniata; Vertebrata; Euteleostomi;Mammalia; Eutheria; Euarchontoglires; Glires; Rodentia; Sciurognathi;Muroidea; Muridae; Murinae; Mus; Mus.	10090
P21550	Eno3	Beta-enolase	-55.7857	8.66441	1	8	8	5.06912		ENOB_MOUSE Reviewed; 434 AA.	Mus musculus (Mouse).	Eukaryota; Metazoa; Chordata; Craniata; Vertebrata; Euteleostomi;Mammalia; Eutheria; Euarchontoglires; Glires; Rodentia; Sciurognathi;Muroidea; Muridae; Murinae; Mus; Mus.	10090	mmu:13808
P17183	Eno2	Gamma-enolase	-55.7857	8.66441	1	8	8	5.06912		ENOG_MOUSE Reviewed; 434 AA.	Mus musculus (Mouse).	Eukaryota; Metazoa; Chordata; Craniata; Vertebrata; Euteleostomi;Mammalia; Eutheria; Euarchontoglires; Glires; Rodentia; Sciurognathi;Muroidea; Muridae; Murinae; Mus; Mus.	10090	mmu:13807
D3Z6E4	Eno2	Gamma-enolase	-55.7857	8.66441	1	8	8	6.98413		D3Z6E4_MOUSE Unreviewed; 315 AA.	Mus musculus (Mouse).	Eukaryota; Metazoa; Chordata; Craniata; Vertebrata; Euteleostomi;Mammalia; Eutheria; Euarchontoglires; Glires; Rodentia; Sciurognathi;Muroidea; Muridae; Murinae; Mus; Mus.	10090
Q4FK59	Eno3	Eno3 protein	-55.7857	8.66441	1	8	8	5.06912		Q4FK59_MOUSE Unreviewed; 434 AA.	Mus musculus (Mouse).	Eukaryota; Metazoa; Chordata; Craniata; Vertebrata; Euteleostomi;Mammalia; Eutheria; Euarchontoglires; Glires; Rodentia; Sciurognathi;Muroidea; Muridae; Murinae; Mus; Mus.	10090
A0A0N4SUX5	Eno2	Gamma-enolase	-55.7857	8.66441	1	8	8	5.6266		A0A0N4SUX5_MOUSE Unreviewed; 391 AA.	Mus musculus (Mouse).	Eukaryota; Metazoa; Chordata; Craniata; Vertebrata; Euteleostomi;Mammalia; Eutheria; Euarchontoglires; Glires; Rodentia; Sciurognathi;Muroidea; Muridae; Murinae; Mus; Mus.	10090
Q62261	Sptbn1	Spectrin beta chain, non-erythrocytic 1	-74.0051	8.66381	3	11	11	2.07364		SPTB2_MOUSE Reviewed; 2363 AA.	Mus musculus (Mouse).	Eukaryota; Metazoa; Chordata; Craniata; Vertebrata; Euteleostomi;Mammalia; Eutheria; Euarchontoglires; Glires; Rodentia; Sciurognathi;Muroidea; Muridae; Murinae; Mus; Mus.	10090	mmu:20742
Q8BMA8	Eef2	Putative uncharacterized protein	-79.1491	8.66236	2	17	13	3.61305		Q8BMA8_MOUSE Unreviewed; 858 AA.	Mus musculus (Mouse).	Eukaryota; Metazoa; Chordata; Craniata; Vertebrata; Euteleostomi;Mammalia; Eutheria; Euarchontoglires; Glires; Rodentia; Sciurognathi;Muroidea; Muridae; Murinae; Mus; Mus.	10090
O35744	Chil3	Chitinase-like protein 3	-89.5591	8.66138	12	27	11	44.4724		CHIL3_MOUSE Reviewed; 398 AA.	Mus musculus (Mouse).	Eukaryota; Metazoa; Chordata; Craniata; Vertebrata; Euteleostomi;Mammalia; Eutheria; Euarchontoglires; Glires; Rodentia; Sciurognathi;Muroidea; Muridae; Murinae; Mus; Mus.	10090	mmu:12655
Q61937	Npm1	Nucleophosmin	-53.7701	8.65919	2	8	5	11.9863		NPM_MOUSE Reviewed; 292 AA.	Mus musculus (Mouse).	Eukaryota; Metazoa; Chordata; Craniata; Vertebrata; Euteleostomi;Mammalia; Eutheria; Euarchontoglires; Glires; Rodentia; Sciurognathi;Muroidea; Muridae; Murinae; Mus; Mus.	10090	mmu:18148
Q5SQB0	Npm1	Nucleophosmin	-53.7701	8.65919	2	8	5	13.2576		Q5SQB0_MOUSE Unreviewed; 264 AA.	Mus musculus (Mouse).	Eukaryota; Metazoa; Chordata; Craniata; Vertebrata; Euteleostomi;Mammalia; Eutheria; Euarchontoglires; Glires; Rodentia; Sciurognathi;Muroidea; Muridae; Murinae; Mus; Mus.	10090
Q3U536	Npm1	Putative uncharacterized protein	-53.7701	8.65919	2	8	5	11.9863		Q3U536_MOUSE Unreviewed; 292 AA.	Mus musculus (Mouse).	Eukaryota; Metazoa; Chordata; Craniata; Vertebrata; Euteleostomi;Mammalia; Eutheria; Euarchontoglires; Glires; Rodentia; Sciurognathi;Muroidea; Muridae; Murinae; Mus; Mus.	10090
Q5U438	Npm1	Nucleophosmin 1	-53.7701	8.65919	2	8	5	11.9863		Q5U438_MOUSE Unreviewed; 292 AA.	Mus musculus (Mouse).	Eukaryota; Metazoa; Chordata; Craniata; Vertebrata; Euteleostomi;Mammalia; Eutheria; Euarchontoglires; Glires; Rodentia; Sciurognathi;Muroidea; Muridae; Murinae; Mus; Mus.	10090
Q8BPH1	Ywhae	Putative uncharacterized protein	-118.03	8.65801	5	27	14	23.9216		Q8BPH1_MOUSE Unreviewed; 255 AA.	Mus musculus (Mouse).	Eukaryota; Metazoa; Chordata; Craniata; Vertebrata; Euteleostomi;Mammalia; Eutheria; Euarchontoglires; Glires; Rodentia; Sciurognathi;Muroidea; Muridae; Murinae; Mus; Mus.	10090
Q61304	Ank1	Erythroid ankyrin	-83.3392	8.6578	3	18	15	6.92168		Q61304_MOUSE Unreviewed; 1098 AA.	Mus musculus (Mouse).	Eukaryota; Metazoa; Chordata; Craniata; Vertebrata; Euteleostomi;Mammalia; Eutheria; Euarchontoglires; Glires; Rodentia; Sciurognathi;Muroidea; Muridae; Murinae; Mus; Mus.	10090
Q8BQX0	Rab37	RAB37, member of RAS oncogene family, isoform CRA_a	-7.83118	8.65694	1	1	1	12.963		Q8BQX0_MOUSE Unreviewed; 216 AA.	Mus musculus (Mouse).	Eukaryota; Metazoa; Chordata; Craniata; Vertebrata; Euteleostomi;Mammalia; Eutheria; Euarchontoglires; Glires; Rodentia; Sciurognathi;Muroidea; Muridae; Murinae; Mus; Mus.	10090
V9GXC1	Gm12728	Peptidyl-prolyl cis-trans isomerase	-50.9247	8.65433	4	12	9	42.8571		V9GXC1_MOUSE Unreviewed; 77 AA.	Mus musculus (Mouse).	Eukaryota; Metazoa; Chordata; Craniata; Vertebrata; Euteleostomi;Mammalia; Eutheria; Euarchontoglires; Glires; Rodentia; Sciurognathi;Muroidea; Muridae; Murinae; Mus; Mus.	10090
Q68FD5	Cltc	Clathrin heavy chain 1	-136.245	8.65334	4	24	14	5.61194		CLH1_MOUSE Reviewed; 1675 AA.	Mus musculus (Mouse).	Eukaryota; Metazoa; Chordata; Craniata; Vertebrata; Euteleostomi;Mammalia; Eutheria; Euarchontoglires; Glires; Rodentia; Sciurognathi;Muroidea; Muridae; Murinae; Mus; Mus.	10090	mmu:67300
A0A0N4SVH4	Arhgdib	Rho GDP-dissociation inhibitor 2	-11.9906	8.65267	1	3	1	29.2135		A0A0N4SVH4_MOUSE Unreviewed; 89 AA.	Mus musculus (Mouse).	Eukaryota; Metazoa; Chordata; Craniata; Vertebrata; Euteleostomi;Mammalia; Eutheria; Euarchontoglires; Glires; Rodentia; Sciurognathi;Muroidea; Muridae; Murinae; Mus; Mus.	10090
Q3TQP7			0	8.64907	2	3	0	8.25472
B1AQ78	Krt19	Keratin 19	-60.1186	8.64753	4	12	6	16.129		B1AQ78_MOUSE Unreviewed; 403 AA.	Mus musculus (Mouse).	Eukaryota; Metazoa; Chordata; Craniata; Vertebrata; Euteleostomi;Mammalia; Eutheria; Euarchontoglires; Glires; Rodentia; Sciurognathi;Muroidea; Muridae; Murinae; Mus; Mus.	10090	mmu:16669
Q3UHT6	Fasn	Putative uncharacterized protein	-38.1732	8.64659	4	10	6	3.47444		Q3UHT6_MOUSE Unreviewed; 2504 AA.	Mus musculus (Mouse).	Eukaryota; Metazoa; Chordata; Craniata; Vertebrata; Euteleostomi;Mammalia; Eutheria; Euarchontoglires; Glires; Rodentia; Sciurognathi;Muroidea; Muridae; Murinae; Mus; Mus.	10090
Q6ZQK2	Iqgap1	MKIAA0051 protein	-145.852	8.6439	9	34	20	9.93456		Q6ZQK2_MOUSE Unreviewed; 1681 AA.	Mus musculus (Mouse).	Eukaryota; Metazoa; Chordata; Craniata; Vertebrata; Euteleostomi;Mammalia; Eutheria; Euarchontoglires; Glires; Rodentia; Sciurognathi;Muroidea; Muridae; Murinae; Mus; Mus.	10090
Q8BNM0		Putative uncharacterized protein	-26.2807	8.64389	4	12	5	19.8895		Q8BNM0_MOUSE Unreviewed; 181 AA.	Mus musculus (Mouse).	Eukaryota; Metazoa; Chordata; Craniata; Vertebrata; Euteleostomi;Mammalia; Eutheria; Euarchontoglires; Glires; Rodentia; Sciurognathi;Muroidea; Muridae; Murinae; Mus; Mus.	10090
D3YV22			0	8.64219	1	1	0	11.3043
B9EKP5	Flna	Filamin, alpha	-49.3373	8.64153	2	8	8	1.70519		B9EKP5_MOUSE Unreviewed; 2639 AA.	Mus musculus (Mouse).	Eukaryota; Metazoa; Chordata; Craniata; Vertebrata; Euteleostomi;Mammalia; Eutheria; Euarchontoglires; Glires; Rodentia; Sciurognathi;Muroidea; Muridae; Murinae; Mus; Mus.	10090
Q3TS50	Hnrnpu	Putative uncharacterized protein	-46.5853	8.63493	5	13	8	16.6979		Q3TS50_MOUSE Unreviewed; 533 AA.	Mus musculus (Mouse).	Eukaryota; Metazoa; Chordata; Craniata; Vertebrata; Euteleostomi;Mammalia; Eutheria; Euarchontoglires; Glires; Rodentia; Sciurognathi;Muroidea; Muridae; Murinae; Mus; Mus.	10090
Q9ERF8	Actr3	Actin-related protein 3	-33.836	8.6338	3	7	4	48.2353		Q9ERF8_MOUSE Unreviewed; 85 AA.	Mus musculus (Mouse).	Eukaryota; Metazoa; Chordata; Craniata; Vertebrata; Euteleostomi;Mammalia; Eutheria; Euarchontoglires; Glires; Rodentia; Sciurognathi;Muroidea; Muridae; Murinae; Mus; Mus.	10090
G3UX26	Vdac2	Voltage-dependent anion-selective channel protein 2	-41.9289	8.6331	2	17	9	11.6608		G3UX26_MOUSE Unreviewed; 283 AA.	Mus musculus (Mouse).	Eukaryota; Metazoa; Chordata; Craniata; Vertebrata; Euteleostomi;Mammalia; Eutheria; Euarchontoglires; Glires; Rodentia; Sciurognathi;Muroidea; Muridae; Murinae; Mus; Mus.	10090
P26040	Ezr	Ezrin	-89.0868	8.63289	5	15	13	12.2867		EZRI_MOUSE Reviewed; 586 AA.	Mus musculus (Mouse).	Eukaryota; Metazoa; Chordata; Craniata; Vertebrata; Euteleostomi;Mammalia; Eutheria; Euarchontoglires; Glires; Rodentia; Sciurognathi;Muroidea; Muridae; Murinae; Mus; Mus.	10090	mmu:22350
Q3UXR4	Ezr	Putative uncharacterized protein	-89.0868	8.63289	5	15	13	12.2867		Q3UXR4_MOUSE Unreviewed; 586 AA.	Mus musculus (Mouse).	Eukaryota; Metazoa; Chordata; Craniata; Vertebrata; Euteleostomi;Mammalia; Eutheria; Euarchontoglires; Glires; Rodentia; Sciurognathi;Muroidea; Muridae; Murinae; Mus; Mus.	10090
Q3TWF2	Hspa5	Putative uncharacterized protein	-31.8153	8.63059	3	7	5	9.46565		Q3TWF2_MOUSE Unreviewed; 655 AA.	Mus musculus (Mouse).	Eukaryota; Metazoa; Chordata; Craniata; Vertebrata; Euteleostomi;Mammalia; Eutheria; Euarchontoglires; Glires; Rodentia; Sciurognathi;Muroidea; Muridae; Murinae; Mus; Mus.	10090
Q9JKF1	Iqgap1	Ras GTPase-activating-like protein IQGAP1	-145.852	8.62888	6	31	20	7.54375		IQGA1_MOUSE Reviewed; 1657 AA.	Mus musculus (Mouse).	Eukaryota; Metazoa; Chordata; Craniata; Vertebrata; Euteleostomi;Mammalia; Eutheria; Euarchontoglires; Glires; Rodentia; Sciurognathi;Muroidea; Muridae; Murinae; Mus; Mus.	10090	mmu:29875
Q3U7B3	Tmpo	Putative uncharacterized protein	-23.084	8.62695	2	4	3	7.07965		Q3U7B3_MOUSE Unreviewed; 452 AA.	Mus musculus (Mouse).	Eukaryota; Metazoa; Chordata; Craniata; Vertebrata; Euteleostomi;Mammalia; Eutheria; Euarchontoglires; Glires; Rodentia; Sciurognathi;Muroidea; Muridae; Murinae; Mus; Mus.	10090
Q05CQ4	Iqgap1	Iqgap1 protein	-145.852	8.62687	6	31	20	11.1347		Q05CQ4_MOUSE Unreviewed; 943 AA.	Mus musculus (Mouse).	Eukaryota; Metazoa; Chordata; Craniata; Vertebrata; Euteleostomi;Mammalia; Eutheria; Euarchontoglires; Glires; Rodentia; Sciurognathi;Muroidea; Muridae; Murinae; Mus; Mus.	10090
Q6KAM8	Flna	MFLJ00343 protein	-14.0815	8.62598	9	11	2	6.45492		Q6KAM8_MOUSE Unreviewed; 1952 AA.	Mus musculus (Mouse).	Eukaryota; Metazoa; Chordata; Craniata; Vertebrata; Euteleostomi;Mammalia; Eutheria; Euarchontoglires; Glires; Rodentia; Sciurognathi;Muroidea; Muridae; Murinae; Mus; Mus.	10090
A0A1B0GSX0	Ldha	L-lactate dehydrogenase	-57.8399	8.61967	3	9	8	14.4044		A0A1B0GSX0_MOUSE Unreviewed; 361 AA.	Mus musculus (Mouse).	Eukaryota; Metazoa; Chordata; Craniata; Vertebrata; Euteleostomi;Mammalia; Eutheria; Euarchontoglires; Glires; Rodentia; Sciurognathi;Muroidea; Muridae; Murinae; Mus; Mus.	10090
Q8CGH5	Iqgap1	Iqgap1 protein	-145.852	8.61774	4	29	20	8.09372		Q8CGH5_MOUSE Unreviewed; 939 AA.	Mus musculus (Mouse).	Eukaryota; Metazoa; Chordata; Craniata; Vertebrata; Euteleostomi;Mammalia; Eutheria; Euarchontoglires; Glires; Rodentia; Sciurognathi;Muroidea; Muridae; Murinae; Mus; Mus.	10090
Q01768	Nme2	Nucleoside diphosphate kinase B	-60.6517	8.6154	2	7	7	31.5789		NDKB_MOUSE Reviewed; 152 AA.	Mus musculus (Mouse).	Eukaryota; Metazoa; Chordata; Craniata; Vertebrata; Euteleostomi;Mammalia; Eutheria; Euarchontoglires; Glires; Rodentia; Sciurognathi;Muroidea; Muridae; Murinae; Mus; Mus.	10090	mmu:18103
Q6P8Q0	Gsta1	Glutathione S-transferase	-29.8031	8.61387	4	13	5	21.9731		Q6P8Q0_MOUSE Unreviewed; 223 AA.	Mus musculus (Mouse).	Eukaryota; Metazoa; Chordata; Craniata; Vertebrata; Euteleostomi;Mammalia; Eutheria; Euarchontoglires; Glires; Rodentia; Sciurognathi;Muroidea; Muridae; Murinae; Mus; Mus.	10090	mmu:100042295
Q3TYI8	Sptan1	Putative uncharacterized protein	-70.7932	8.61349	6	19	10	11.1386		Q3TYI8_MOUSE Unreviewed; 808 AA.	Mus musculus (Mouse).	Eukaryota; Metazoa; Chordata; Craniata; Vertebrata; Euteleostomi;Mammalia; Eutheria; Euarchontoglires; Glires; Rodentia; Sciurognathi;Muroidea; Muridae; Murinae; Mus; Mus.	10090
P19096	Fasn	Fatty acid synthase	-38.1732	8.61158	2	8	6	1.95687		FAS_MOUSE Reviewed; 2504 AA.	Mus musculus (Mouse).	Eukaryota; Metazoa; Chordata; Craniata; Vertebrata; Euteleostomi;Mammalia; Eutheria; Euarchontoglires; Glires; Rodentia; Sciurognathi;Muroidea; Muridae; Murinae; Mus; Mus.	10090	mmu:14104
A0A0G2JFQ0	Aldh2	Aldehyde dehydrogenase, mitochondrial	-100.317	8.61124	5	22	17	24.4541		A0A0G2JFQ0_MOUSE Unreviewed; 229 AA.	Mus musculus (Mouse).	Eukaryota; Metazoa; Chordata; Craniata; Vertebrata; Euteleostomi;Mammalia; Eutheria; Euarchontoglires; Glires; Rodentia; Sciurognathi;Muroidea; Muridae; Murinae; Mus; Mus.	10090
A0A0A6YX71			0	8.60945	1	1	0	2.53165
Q60930	Vdac2	Voltage-dependent anion-selective channel protein 2	-41.9289	8.60932	1	15	9	7.79661		VDAC2_MOUSE Reviewed; 295 AA.	Mus musculus (Mouse).	Eukaryota; Metazoa; Chordata; Craniata; Vertebrata; Euteleostomi;Mammalia; Eutheria; Euarchontoglires; Glires; Rodentia; Sciurognathi;Muroidea; Muridae; Murinae; Mus; Mus.	10090	mmu:22334
K9JA27	Gsta3	Glutathione S-transferase	-29.8031	8.60708	5	12	5	42.4242		K9JA27_MOUSE Unreviewed; 198 AA.	Mus musculus (Mouse).	Eukaryota; Metazoa; Chordata; Craniata; Vertebrata; Euteleostomi;Mammalia; Eutheria; Euarchontoglires; Glires; Rodentia; Sciurognathi;Muroidea; Muridae; Murinae; Mus; Mus.	10090
D6RJ51	Ank1	Ankyrin-1	-70.7467	8.60157	2	12	12	9.26573		D6RJ51_MOUSE Unreviewed; 572 AA.	Mus musculus (Mouse).	Eukaryota; Metazoa; Chordata; Craniata; Vertebrata; Euteleostomi;Mammalia; Eutheria; Euarchontoglires; Glires; Rodentia; Sciurognathi;Muroidea; Muridae; Murinae; Mus; Mus.	10090
K7R066	Alb	Albumin	-34.3912	8.60021	3	9	6	29.8246		K7R066_MOUSE Unreviewed; 171 AA.	Mus musculus (Mouse).	Eukaryota; Metazoa; Chordata; Craniata; Vertebrata; Euteleostomi;Mammalia; Eutheria; Euarchontoglires; Glires; Rodentia; Sciurognathi;Muroidea; Muridae; Murinae; Mus; Mus.	10090
Q60932	Vdac1	Voltage-dependent anion-selective channel protein 1	-82.153	8.59816	4	17	12	13.1757		VDAC1_MOUSE Reviewed; 296 AA.	Mus musculus (Mouse).	Eukaryota; Metazoa; Chordata; Craniata; Vertebrata; Euteleostomi;Mammalia; Eutheria; Euarchontoglires; Glires; Rodentia; Sciurognathi;Muroidea; Muridae; Murinae; Mus; Mus.	10090	mmu:22333
A0A0N4SUM2	Hnrnpa2b1	Heterogeneous nuclear ribonucleoproteins A2/B1	-79.8629	8.59556	4	18	14	24.5161		A0A0N4SUM2_MOUSE Unreviewed; 155 AA.	Mus musculus (Mouse).	Eukaryota; Metazoa; Chordata; Craniata; Vertebrata; Euteleostomi;Mammalia; Eutheria; Euarchontoglires; Glires; Rodentia; Sciurognathi;Muroidea; Muridae; Murinae; Mus; Mus.	10090
Q3TXW2	Hnrnpu	Putative uncharacterized protein	-46.5867	8.59548	1	8	8	2.75		Q3TXW2_MOUSE Unreviewed; 800 AA.	Mus musculus (Mouse).	Eukaryota; Metazoa; Chordata; Craniata; Vertebrata; Euteleostomi;Mammalia; Eutheria; Euarchontoglires; Glires; Rodentia; Sciurognathi;Muroidea; Muridae; Murinae; Mus; Mus.	10090
Q3TWN5	Hnrnpu	Putative uncharacterized protein	-46.5853	8.59548	1	8	8	2.75		Q3TWN5_MOUSE Unreviewed; 800 AA.	Mus musculus (Mouse).	Eukaryota; Metazoa; Chordata; Craniata; Vertebrata; Euteleostomi;Mammalia; Eutheria; Euarchontoglires; Glires; Rodentia; Sciurognathi;Muroidea; Muridae; Murinae; Mus; Mus.	10090
O88568	Hnrnpu	Heterogenous nuclear ribonucleoprotein U	-46.5853	8.59548	1	8	8	2.75689		O88568_MOUSE Unreviewed; 798 AA.	Mus musculus (Mouse).	Eukaryota; Metazoa; Chordata; Craniata; Vertebrata; Euteleostomi;Mammalia; Eutheria; Euarchontoglires; Glires; Rodentia; Sciurognathi;Muroidea; Muridae; Murinae; Mus; Mus.	10090
Q9CQ19	Myl9	Myosin regulatory light polypeptide 9	-37.8864	8.59311	2	6	5	22.093		MYL9_MOUSE Reviewed; 172 AA.	Mus musculus (Mouse).	Eukaryota; Metazoa; Chordata; Craniata; Vertebrata; Euteleostomi;Mammalia; Eutheria; Euarchontoglires; Glires; Rodentia; Sciurognathi;Muroidea; Muridae; Murinae; Mus; Mus.	10090	mmu:98932
Q3TFF0			0	8.59176	1	1	0	2.42718
Q9CQR4	Acot13	Acyl-coenzyme A thioesterase 13	-51.3823	8.59075	1	9	4	18.5714		ACO13_MOUSE Reviewed; 140 AA.	Mus musculus (Mouse).	Eukaryota; Metazoa; Chordata; Craniata; Vertebrata; Euteleostomi;Mammalia; Eutheria; Euarchontoglires; Glires; Rodentia; Sciurognathi;Muroidea; Muridae; Murinae; Mus; Mus.	10090	mmu:66834
Q5SS40	Ywhae	Tyrosine 3-monooxygenase/tryptophan 5-monooxygenase activation protein, epsilon polypeptide, isoform CRA_c	-86.9352	8.58832	4	12	12	22.3529		Q5SS40_MOUSE Unreviewed; 255 AA.	Mus musculus (Mouse).	Eukaryota; Metazoa; Chordata; Craniata; Vertebrata; Euteleostomi;Mammalia; Eutheria; Euarchontoglires; Glires; Rodentia; Sciurognathi;Muroidea; Muridae; Murinae; Mus; Mus.	10090	mmu:22627
Q6PCX7	Rgma	Repulsive guidance molecule A	-12.4623	8.58722	1	2	2	6.60793		RGMA_MOUSE Reviewed; 454 AA.	Mus musculus (Mouse).	Eukaryota; Metazoa; Chordata; Craniata; Vertebrata; Euteleostomi;Mammalia; Eutheria; Euarchontoglires; Glires; Rodentia; Sciurognathi;Muroidea; Muridae; Murinae; Mus; Mus.	10090	mmu:244058
Q8C4C4	Rgma	Repulsive guidance molecule A	-12.4623	8.58722	1	3	2	8.72093		Q8C4C4_MOUSE Unreviewed; 344 AA.	Mus musculus (Mouse).	Eukaryota; Metazoa; Chordata; Craniata; Vertebrata; Euteleostomi;Mammalia; Eutheria; Euarchontoglires; Glires; Rodentia; Sciurognathi;Muroidea; Muridae; Murinae; Mus; Mus.	10090
P12787	Cox5a	Cytochrome c oxidase subunit 5A, mitochondrial	-43.0669	8.58587	5	9	4	25.3425		COX5A_MOUSE Reviewed; 146 AA.	Mus musculus (Mouse).	Eukaryota; Metazoa; Chordata; Craniata; Vertebrata; Euteleostomi;Mammalia; Eutheria; Euarchontoglires; Glires; Rodentia; Sciurognathi;Muroidea; Muridae; Murinae; Mus; Mus.	10090	mmu:12858
P05784	Krt18	Keratin, type I cytoskeletal 18	-45.7043	8.58019	7	32	12	20.8038		K1C18_MOUSE Reviewed; 423 AA.	Mus musculus (Mouse).	Eukaryota; Metazoa; Chordata; Craniata; Vertebrata; Euteleostomi;Mammalia; Eutheria; Euarchontoglires; Glires; Rodentia; Sciurognathi;Muroidea; Muridae; Murinae; Mus; Mus.	10090	mmu:16668
A0A0U1RNJ1	Fasn	Fatty acid synthase	-38.1732	8.57642	1	7	6	1.03917		A0A0U1RNJ1_MOUSE Unreviewed; 2502 AA.	Mus musculus (Mouse).	Eukaryota; Metazoa; Chordata; Craniata; Vertebrata; Euteleostomi;Mammalia; Eutheria; Euarchontoglires; Glires; Rodentia; Sciurognathi;Muroidea; Muridae; Murinae; Mus; Mus.	10090
D6RG94	Cdh8	Cadherin-8	-12.4417	8.57442	2	4	2	9.03733		D6RG94_MOUSE Unreviewed; 509 AA.	Mus musculus (Mouse).	Eukaryota; Metazoa; Chordata; Craniata; Vertebrata; Euteleostomi;Mammalia; Eutheria; Euarchontoglires; Glires; Rodentia; Sciurognathi;Muroidea; Muridae; Murinae; Mus; Mus.	10090
Q9DC41	Hspa5	Putative uncharacterized protein	-31.8153	8.57358	3	7	5	9.46565		Q9DC41_MOUSE Unreviewed; 655 AA.	Mus musculus (Mouse).	Eukaryota; Metazoa; Chordata; Craniata; Vertebrata; Euteleostomi;Mammalia; Eutheria; Euarchontoglires; Glires; Rodentia; Sciurognathi;Muroidea; Muridae; Murinae; Mus; Mus.	10090
Q3ULW0	Ran	GTP-binding nuclear protein Ran	-54.8195	8.57295	3	15	10	13.8889		Q3ULW0_MOUSE Unreviewed; 216 AA.	Mus musculus (Mouse).	Eukaryota; Metazoa; Chordata; Craniata; Vertebrata; Euteleostomi;Mammalia; Eutheria; Euarchontoglires; Glires; Rodentia; Sciurognathi;Muroidea; Muridae; Murinae; Mus; Mus.	10090
Q4KML7	Ezr	Ezrin	-70.6611	8.56946	5	8	8	12.2867		Q4KML7_MOUSE Unreviewed; 586 AA.	Mus musculus (Mouse).	Eukaryota; Metazoa; Chordata; Craniata; Vertebrata; Euteleostomi;Mammalia; Eutheria; Euarchontoglires; Glires; Rodentia; Sciurognathi;Muroidea; Muridae; Murinae; Mus; Mus.	10090	mmu:22350
A2AHG0	Lzts3	Leucine zipper putative tumor suppressor 3	-19.8006	8.56919	1	5	3	2.71429		LZTS3_MOUSE Reviewed; 700 AA.	Mus musculus (Mouse).	Eukaryota; Metazoa; Chordata; Craniata; Vertebrata; Euteleostomi;Mammalia; Eutheria; Euarchontoglires; Glires; Rodentia; Sciurognathi;Muroidea; Muridae; Murinae; Mus; Mus.	10090	mmu:241638
H7BXC3	Tpi1	Triosephosphate isomerase	-73.8914	8.56903	5	19	10	50.8982		H7BXC3_MOUSE Unreviewed; 167 AA.	Mus musculus (Mouse).	Eukaryota; Metazoa; Chordata; Craniata; Vertebrata; Euteleostomi;Mammalia; Eutheria; Euarchontoglires; Glires; Rodentia; Sciurognathi;Muroidea; Muridae; Murinae; Mus; Mus.	10090
V9GX31	Gm12728	Peptidyl-prolyl cis-trans isomerase	-50.9247	8.56866	2	9	9	35.0649		V9GX31_MOUSE Unreviewed; 77 AA.	Mus musculus (Mouse).	Eukaryota; Metazoa; Chordata; Craniata; Vertebrata; Euteleostomi;Mammalia; Eutheria; Euarchontoglires; Glires; Rodentia; Sciurognathi;Muroidea; Muridae; Murinae; Mus; Mus.	10090
Q3U9G2	Hspa5	Putative uncharacterized protein	-31.8153	8.56765	3	7	5	9.31298		Q3U9G2_MOUSE Unreviewed; 655 AA.	Mus musculus (Mouse).	Eukaryota; Metazoa; Chordata; Craniata; Vertebrata; Euteleostomi;Mammalia; Eutheria; Euarchontoglires; Glires; Rodentia; Sciurognathi;Muroidea; Muridae; Murinae; Mus; Mus.	10090
Q99KA2	Tuba1b	Tubulin alpha chain	-134.38	8.56701	12	29	15	55.3314		Q99KA2_MOUSE Unreviewed; 347 AA.	Mus musculus (Mouse).	Eukaryota; Metazoa; Chordata; Craniata; Vertebrata; Euteleostomi;Mammalia; Eutheria; Euarchontoglires; Glires; Rodentia; Sciurognathi;Muroidea; Muridae; Murinae; Mus; Mus.	10090
F8WGK6	Sftpb	Pulmonary surfactant-associated protein B	-47.3178	8.55939	6	17	8	18.0851		F8WGK6_MOUSE Unreviewed; 376 AA.	Mus musculus (Mouse).	Eukaryota; Metazoa; Chordata; Craniata; Vertebrata; Euteleostomi;Mammalia; Eutheria; Euarchontoglires; Glires; Rodentia; Sciurognathi;Muroidea; Muridae; Murinae; Mus; Mus.	10090
Q3TI47	Hspa5	Putative uncharacterized protein	-31.8153	8.55827	3	6	5	9.00763		Q3TI47_MOUSE Unreviewed; 655 AA.	Mus musculus (Mouse).	Eukaryota; Metazoa; Chordata; Craniata; Vertebrata; Euteleostomi;Mammalia; Eutheria; Euarchontoglires; Glires; Rodentia; Sciurognathi;Muroidea; Muridae; Murinae; Mus; Mus.	10090
Q3UE86	Ganab	Putative uncharacterized protein	-36.9283	8.55755	4	10	6	10.114		Q3UE86_MOUSE Unreviewed; 702 AA.	Mus musculus (Mouse).	Eukaryota; Metazoa; Chordata; Craniata; Vertebrata; Euteleostomi;Mammalia; Eutheria; Euarchontoglires; Glires; Rodentia; Sciurognathi;Muroidea; Muridae; Murinae; Mus; Mus.	10090
Q8R084	Ugt2b1	UDP-glucuronosyltransferase	-6.07468	8.55562	1	1	1	2.45747		Q8R084_MOUSE Unreviewed; 529 AA.	Mus musculus (Mouse).	Eukaryota; Metazoa; Chordata; Craniata; Vertebrata; Euteleostomi;Mammalia; Eutheria; Euarchontoglires; Glires; Rodentia; Sciurognathi;Muroidea; Muridae; Murinae; Mus; Mus.	10090	mmu:71773
F6YTS6	Ephx1	Epoxide hydrolase 1	-22.4958	8.55545	5	9	4	32.7935		F6YTS6_MOUSE Unreviewed; 247 AA.	Mus musculus (Mouse).	Eukaryota; Metazoa; Chordata; Craniata; Vertebrata; Euteleostomi;Mammalia; Eutheria; Euarchontoglires; Glires; Rodentia; Sciurognathi;Muroidea; Muridae; Murinae; Mus; Mus.	10090
P20029	Hspa5	78 kDa glucose-regulated protein	-31.8153	8.5544	2	5	5	6.71756		GRP78_MOUSE Reviewed; 655 AA.	Mus musculus (Mouse).	Eukaryota; Metazoa; Chordata; Craniata; Vertebrata; Euteleostomi;Mammalia; Eutheria; Euarchontoglires; Glires; Rodentia; Sciurognathi;Muroidea; Muridae; Murinae; Mus; Mus.	10090	mmu:14828
Q3U7T8	Hspa5	Putative uncharacterized protein	-31.8153	8.5544	2	6	5	7.10824		Q3U7T8_MOUSE Unreviewed; 619 AA.	Mus musculus (Mouse).	Eukaryota; Metazoa; Chordata; Craniata; Vertebrata; Euteleostomi;Mammalia; Eutheria; Euarchontoglires; Glires; Rodentia; Sciurognathi;Muroidea; Muridae; Murinae; Mus; Mus.	10090
P06151	Ldha	L-lactate dehydrogenase A chain	-57.8399	8.55365	2	8	8	15.0602		LDHA_MOUSE Reviewed; 332 AA.	Mus musculus (Mouse).	Eukaryota; Metazoa; Chordata; Craniata; Vertebrata; Euteleostomi;Mammalia; Eutheria; Euarchontoglires; Glires; Rodentia; Sciurognathi;Muroidea; Muridae; Murinae; Mus; Mus.	10090	mmu:16828
D3YZQ9	Ldha	L-lactate dehydrogenase	-57.8399	8.55365	2	8	8	21.1864		D3YZQ9_MOUSE Unreviewed; 236 AA.	Mus musculus (Mouse).	Eukaryota; Metazoa; Chordata; Craniata; Vertebrata; Euteleostomi;Mammalia; Eutheria; Euarchontoglires; Glires; Rodentia; Sciurognathi;Muroidea; Muridae; Murinae; Mus; Mus.	10090
Q3THB4	Ldha	L-lactate dehydrogenase	-57.8399	8.55365	2	8	8	15.0602		Q3THB4_MOUSE Unreviewed; 332 AA.	Mus musculus (Mouse).	Eukaryota; Metazoa; Chordata; Craniata; Vertebrata; Euteleostomi;Mammalia; Eutheria; Euarchontoglires; Glires; Rodentia; Sciurognathi;Muroidea; Muridae; Murinae; Mus; Mus.	10090
Q3TCI7	Ldha	L-lactate dehydrogenase	-57.8399	8.55365	2	8	8	15.0602		Q3TCI7_MOUSE Unreviewed; 332 AA.	Mus musculus (Mouse).	Eukaryota; Metazoa; Chordata; Craniata; Vertebrata; Euteleostomi;Mammalia; Eutheria; Euarchontoglires; Glires; Rodentia; Sciurognathi;Muroidea; Muridae; Murinae; Mus; Mus.	10090
Q3UDU4	Ldha	L-lactate dehydrogenase	-57.8399	8.55365	2	8	8	15.1515		Q3UDU4_MOUSE Unreviewed; 330 AA.	Mus musculus (Mouse).	Eukaryota; Metazoa; Chordata; Craniata; Vertebrata; Euteleostomi;Mammalia; Eutheria; Euarchontoglires; Glires; Rodentia; Sciurognathi;Muroidea; Muridae; Murinae; Mus; Mus.	10090
Q3TI99	Ldha	L-lactate dehydrogenase	-57.8399	8.55365	2	8	8	15.0602		Q3TI99_MOUSE Unreviewed; 332 AA.	Mus musculus (Mouse).	Eukaryota; Metazoa; Chordata; Craniata; Vertebrata; Euteleostomi;Mammalia; Eutheria; Euarchontoglires; Glires; Rodentia; Sciurognathi;Muroidea; Muridae; Murinae; Mus; Mus.	10090
G3UY11	Ank1	Ankyrin-1	-146.788	8.55188	4	29	25	11.1637		G3UY11_MOUSE Unreviewed; 1057 AA.	Mus musculus (Mouse).	Eukaryota; Metazoa; Chordata; Craniata; Vertebrata; Euteleostomi;Mammalia; Eutheria; Euarchontoglires; Glires; Rodentia; Sciurognathi;Muroidea; Muridae; Murinae; Mus; Mus.	10090
Q3TXE5	Canx	Putative uncharacterized protein	-33.6393	8.54883	5	11	6	17.9357		Q3TXE5_MOUSE Unreviewed; 591 AA.	Mus musculus (Mouse).	Eukaryota; Metazoa; Chordata; Craniata; Vertebrata; Euteleostomi;Mammalia; Eutheria; Euarchontoglires; Glires; Rodentia; Sciurognathi;Muroidea; Muridae; Murinae; Mus; Mus.	10090
Q61509	Eef2	Elongation factor 2	-31.4444	8.54784	8	13	6	54.1045		Q61509_MOUSE Unreviewed; 268 AA.	Mus musculus (Mouse).	Eukaryota; Metazoa; Chordata; Craniata; Vertebrata; Euteleostomi;Mammalia; Eutheria; Euarchontoglires; Glires; Rodentia; Sciurognathi;Muroidea; Muridae; Murinae; Mus; Mus.	10090
D3YYF3	Aldh2	Aldehyde dehydrogenase, mitochondrial	-31.9683	8.54546	12	22	8	50.8108		D3YYF3_MOUSE Unreviewed; 185 AA.	Mus musculus (Mouse).	Eukaryota; Metazoa; Chordata; Craniata; Vertebrata; Euteleostomi;Mammalia; Eutheria; Euarchontoglires; Glires; Rodentia; Sciurognathi;Muroidea; Muridae; Murinae; Mus; Mus.	10090
Q8BHN3	Ganab	Neutral alpha-glucosidase AB	-36.9283	8.54525	1	6	6	2.43644		GANAB_MOUSE Reviewed; 944 AA.	Mus musculus (Mouse).	Eukaryota; Metazoa; Chordata; Craniata; Vertebrata; Euteleostomi;Mammalia; Eutheria; Euarchontoglires; Glires; Rodentia; Sciurognathi;Muroidea; Muridae; Murinae; Mus; Mus.	10090	mmu:14376
A1A4T2	Ganab	Alpha glucosidase 2 alpha neutral subunit	-36.9283	8.54525	1	6	6	2.38095		A1A4T2_MOUSE Unreviewed; 966 AA.	Mus musculus (Mouse).	Eukaryota; Metazoa; Chordata; Craniata; Vertebrata; Euteleostomi;Mammalia; Eutheria; Euarchontoglires; Glires; Rodentia; Sciurognathi;Muroidea; Muridae; Murinae; Mus; Mus.	10090
Q8CF78		Putative uncharacterized protein	-43.8933	8.54423	3	13	7	19.3146		Q8CF78_MOUSE Unreviewed; 321 AA.	Mus musculus (Mouse).	Eukaryota; Metazoa; Chordata; Craniata; Vertebrata; Euteleostomi;Mammalia; Eutheria; Euarchontoglires; Glires; Rodentia; Sciurognathi;Muroidea; Muridae; Murinae; Mus; Mus.	10090
A2AWL7			0	8.54089	1	1	0	0.965701
Q8CAH8			0	8.53973	1	1	0	3.54331
B2CY77			0	8.53953	7	10	0	34.9153
Q3TL79	Ahsa1	Putative uncharacterized protein	-8.47796	8.53766	2	3	1	9.76331		Q3TL79_MOUSE Unreviewed; 338 AA.	Mus musculus (Mouse).	Eukaryota; Metazoa; Chordata; Craniata; Vertebrata; Euteleostomi;Mammalia; Eutheria; Euarchontoglires; Glires; Rodentia; Sciurognathi;Muroidea; Muridae; Murinae; Mus; Mus.	10090
Q6PFA7	Hnrnpa3	Hnrpa3 protein	-62.3325	8.53633	9	18	10	32.3432		Q6PFA7_MOUSE Unreviewed; 303 AA.	Mus musculus (Mouse).	Eukaryota; Metazoa; Chordata; Craniata; Vertebrata; Euteleostomi;Mammalia; Eutheria; Euarchontoglires; Glires; Rodentia; Sciurognathi;Muroidea; Muridae; Murinae; Mus; Mus.	10090
O89069	Eef2	Elongation factor 2	-47.7047	8.5351	2	14	7	11.583		O89069_MOUSE Unreviewed; 259 AA.	Mus musculus (Mouse).	Eukaryota; Metazoa; Chordata; Craniata; Vertebrata; Euteleostomi;Mammalia; Eutheria; Euarchontoglires; Glires; Rodentia; Sciurognathi;Muroidea; Muridae; Murinae; Mus; Mus.	10090
Q8BK64	Ahsa1	Activator of 90 kDa heat shock protein ATPase homolog 1	-8.47796	8.53173	1	1	1	6.50888		AHSA1_MOUSE Reviewed; 338 AA.	Mus musculus (Mouse).	Eukaryota; Metazoa; Chordata; Craniata; Vertebrata; Euteleostomi;Mammalia; Eutheria; Euarchontoglires; Glires; Rodentia; Sciurognathi;Muroidea; Muridae; Murinae; Mus; Mus.	10090	mmu:217737
Q3UR33	Tmpo	Putative uncharacterized protein	-23.084	8.53148	3	5	3	10.177		Q3UR33_MOUSE Unreviewed; 452 AA.	Mus musculus (Mouse).	Eukaryota; Metazoa; Chordata; Craniata; Vertebrata; Euteleostomi;Mammalia; Eutheria; Euarchontoglires; Glires; Rodentia; Sciurognathi;Muroidea; Muridae; Murinae; Mus; Mus.	10090
G5E846	Prph	Peripherin	-44.8914	8.53068	2	9	6	4.42105		G5E846_MOUSE Unreviewed; 475 AA.	Mus musculus (Mouse).	Eukaryota; Metazoa; Chordata; Craniata; Vertebrata; Euteleostomi;Mammalia; Eutheria; Euarchontoglires; Glires; Rodentia; Sciurognathi;Muroidea; Muridae; Murinae; Mus; Mus.	10090
P15331	Prph	Peripherin	-44.8914	8.52969	1	6	6	2.31579		PERI_MOUSE Reviewed; 475 AA.	Mus musculus (Mouse).	Eukaryota; Metazoa; Chordata; Craniata; Vertebrata; Euteleostomi;Mammalia; Eutheria; Euarchontoglires; Glires; Rodentia; Sciurognathi;Muroidea; Muridae; Murinae; Mus; Mus.	10090
G3X981	Prph	Peripherin	-44.8914	8.52969	1	6	6	2.16963		G3X981_MOUSE Unreviewed; 507 AA.	Mus musculus (Mouse).	Eukaryota; Metazoa; Chordata; Craniata; Vertebrata; Euteleostomi;Mammalia; Eutheria; Euarchontoglires; Glires; Rodentia; Sciurognathi;Muroidea; Muridae; Murinae; Mus; Mus.	10090
Q3TNG9	Hnrnph1	Putative uncharacterized protein	-27.889	8.52864	4	11	6	16.9118		Q3TNG9_MOUSE Unreviewed; 272 AA.	Mus musculus (Mouse).	Eukaryota; Metazoa; Chordata; Craniata; Vertebrata; Euteleostomi;Mammalia; Eutheria; Euarchontoglires; Glires; Rodentia; Sciurognathi;Muroidea; Muridae; Murinae; Mus; Mus.	10090
Q3U094	Arpc1b	Putative uncharacterized protein	-12.5291	8.5278	1	2	2	6.1828		Q3U094_MOUSE Unreviewed; 372 AA.	Mus musculus (Mouse).	Eukaryota; Metazoa; Chordata; Craniata; Vertebrata; Euteleostomi;Mammalia; Eutheria; Euarchontoglires; Glires; Rodentia; Sciurognathi;Muroidea; Muridae; Murinae; Mus; Mus.	10090
Q3TCE7	Arpc1b	Putative uncharacterized protein	-12.5291	8.5278	1	2	2	6.1828		Q3TCE7_MOUSE Unreviewed; 372 AA.	Mus musculus (Mouse).	Eukaryota; Metazoa; Chordata; Craniata; Vertebrata; Euteleostomi;Mammalia; Eutheria; Euarchontoglires; Glires; Rodentia; Sciurognathi;Muroidea; Muridae; Murinae; Mus; Mus.	10090
Q9WV32	Arpc1b	Actin-related protein 2/3 complex subunit 1B	-12.5291	8.5278	1	2	2	6.1828		ARC1B_MOUSE Reviewed; 372 AA.	Mus musculus (Mouse).	Eukaryota; Metazoa; Chordata; Craniata; Vertebrata; Euteleostomi;Mammalia; Eutheria; Euarchontoglires; Glires; Rodentia; Sciurognathi;Muroidea; Muridae; Murinae; Mus; Mus.	10090	mmu:11867
Q9R0Q6	Arpc1a	Actin-related protein 2/3 complex subunit 1A	-12.5291	8.5278	1	2	2	6.21622		ARC1A_MOUSE Reviewed; 370 AA.	Mus musculus (Mouse).	Eukaryota; Metazoa; Chordata; Craniata; Vertebrata; Euteleostomi;Mammalia; Eutheria; Euarchontoglires; Glires; Rodentia; Sciurognathi;Muroidea; Muridae; Murinae; Mus; Mus.	10090	mmu:56443
A0A0G2JF52	Arpc1a	Actin related protein 2/3 complex, subunit 1A, isoform CRA_b	-12.5291	8.5278	1	2	2	8.77863		A0A0G2JF52_MOUSE Unreviewed; 262 AA.	Mus musculus (Mouse).	Eukaryota; Metazoa; Chordata; Craniata; Vertebrata; Euteleostomi;Mammalia; Eutheria; Euarchontoglires; Glires; Rodentia; Sciurognathi;Muroidea; Muridae; Murinae; Mus; Mus.	10090
P17751	Tpi1	Triosephosphate isomerase	-73.8914	8.52649	3	13	10	19.7324		TPIS_MOUSE Reviewed; 299 AA.	Mus musculus (Mouse).	Eukaryota; Metazoa; Chordata; Craniata; Vertebrata; Euteleostomi;Mammalia; Eutheria; Euarchontoglires; Glires; Rodentia; Sciurognathi;Muroidea; Muridae; Murinae; Mus; Mus.	10090	mmu:21991
Q8K3Q4	Actn2	Actinin alpha 2	-22.9688	8.52604	2	5	2	2.34899		Q8K3Q4_MOUSE Unreviewed; 894 AA.	Mus musculus (Mouse).	Eukaryota; Metazoa; Chordata; Craniata; Vertebrata; Euteleostomi;Mammalia; Eutheria; Euarchontoglires; Glires; Rodentia; Sciurognathi;Muroidea; Muridae; Murinae; Mus; Mus.	10090
Q5DTR4	Sptbn1	MKIAA4049 protein	-34.9033	8.51936	8	13	5	9.53488		Q5DTR4_MOUSE Unreviewed; 1290 AA.	Mus musculus (Mouse).	Eukaryota; Metazoa; Chordata; Craniata; Vertebrata; Euteleostomi;Mammalia; Eutheria; Euarchontoglires; Glires; Rodentia; Sciurognathi;Muroidea; Muridae; Murinae; Mus; Mus.	10090
Q8C2Q7	Hnrnph1	Heterogeneous nuclear ribonucleoprotein H	-27.889	8.51879	5	10	6	14.6186		Q8C2Q7_MOUSE Unreviewed; 472 AA.	Mus musculus (Mouse).	Eukaryota; Metazoa; Chordata; Craniata; Vertebrata; Euteleostomi;Mammalia; Eutheria; Euarchontoglires; Glires; Rodentia; Sciurognathi;Muroidea; Muridae; Murinae; Mus; Mus.	10090
Q3V453	Ywhae	Putative uncharacterized protein	-35.1751	8.51676	2	7	3	31.8681		Q3V453_MOUSE Unreviewed; 91 AA.	Mus musculus (Mouse).	Eukaryota; Metazoa; Chordata; Craniata; Vertebrata; Euteleostomi;Mammalia; Eutheria; Euarchontoglires; Glires; Rodentia; Sciurognathi;Muroidea; Muridae; Murinae; Mus; Mus.	10090
Q3TG58			0	8.5162	1	1	0	12.7193
Q9JI91	Actn2	Alpha-actinin-2	-22.9688	8.51605	1	4	2	1.23043		ACTN2_MOUSE Reviewed; 894 AA.	Mus musculus (Mouse).	Eukaryota; Metazoa; Chordata; Craniata; Vertebrata; Euteleostomi;Mammalia; Eutheria; Euarchontoglires; Glires; Rodentia; Sciurognathi;Muroidea; Muridae; Murinae; Mus; Mus.	10090	mmu:11472
Q5FW75	Actn2	Actinin alpha 2	-22.9688	8.51605	1	4	2	1.23043		Q5FW75_MOUSE Unreviewed; 894 AA.	Mus musculus (Mouse).	Eukaryota; Metazoa; Chordata; Craniata; Vertebrata; Euteleostomi;Mammalia; Eutheria; Euarchontoglires; Glires; Rodentia; Sciurognathi;Muroidea; Muridae; Murinae; Mus; Mus.	10090	mmu:11472
Q9D1G1	Rab1b	Ras-related protein Rab-1B	-84.8223	8.51541	2	12	12	19.9005		RAB1B_MOUSE Reviewed; 201 AA.	Mus musculus (Mouse).	Eukaryota; Metazoa; Chordata; Craniata; Vertebrata; Euteleostomi;Mammalia; Eutheria; Euarchontoglires; Glires; Rodentia; Sciurognathi;Muroidea; Muridae; Murinae; Mus; Mus.	10090	mmu:76308
Q3V3C2	Rab1b	Putative uncharacterized protein	-84.8223	8.51541	2	14	12	19.9005		Q3V3C2_MOUSE Unreviewed; 201 AA.	Mus musculus (Mouse).	Eukaryota; Metazoa; Chordata; Craniata; Vertebrata; Euteleostomi;Mammalia; Eutheria; Euarchontoglires; Glires; Rodentia; Sciurognathi;Muroidea; Muridae; Murinae; Mus; Mus.	10090
Q3UBR0	Hspa8	Putative uncharacterized protein	-26.6676	8.51268	7	15	6	37.4502		Q3UBR0_MOUSE Unreviewed; 251 AA.	Mus musculus (Mouse).	Eukaryota; Metazoa; Chordata; Craniata; Vertebrata; Euteleostomi;Mammalia; Eutheria; Euarchontoglires; Glires; Rodentia; Sciurognathi;Muroidea; Muridae; Murinae; Mus; Mus.	10090
Q3THC3	P4hb	Protein disulfide-isomerase	-40.9144	8.51237	9	15	4	20.8251		Q3THC3_MOUSE Unreviewed; 509 AA.	Mus musculus (Mouse).	Eukaryota; Metazoa; Chordata; Craniata; Vertebrata; Euteleostomi;Mammalia; Eutheria; Euarchontoglires; Glires; Rodentia; Sciurognathi;Muroidea; Muridae; Murinae; Mus; Mus.	10090
A0A0A0MQA5	Tuba4a	Tubulin alpha chain	-84.3028	8.51177	5	16	10	21.174		A0A0A0MQA5_MOUSE Unreviewed; 477 AA.	Mus musculus (Mouse).	Eukaryota; Metazoa; Chordata; Craniata; Vertebrata; Euteleostomi;Mammalia; Eutheria; Euarchontoglires; Glires; Rodentia; Sciurognathi;Muroidea; Muridae; Murinae; Mus; Mus.	10090
Q9CRF4	Oxct1	Putative uncharacterized protein	-17.4246	8.51139	3	8	4	22.7941		Q9CRF4_MOUSE Unreviewed; 272 AA.	Mus musculus (Mouse).	Eukaryota; Metazoa; Chordata; Craniata; Vertebrata; Euteleostomi;Mammalia; Eutheria; Euarchontoglires; Glires; Rodentia; Sciurognathi;Muroidea; Muridae; Murinae; Mus; Mus.	10090
O35737	Hnrnph1	Heterogeneous nuclear ribonucleoprotein H	-27.889	8.50871	2	7	6	5.56793		HNRH1_MOUSE Reviewed; 449 AA.	Mus musculus (Mouse).	Eukaryota; Metazoa; Chordata; Craniata; Vertebrata; Euteleostomi;Mammalia; Eutheria; Euarchontoglires; Glires; Rodentia; Sciurognathi;Muroidea; Muridae; Murinae; Mus; Mus.	10090	mmu:59013
Q78WP6	Tmpo	Putative uncharacterized protein	-23.084	8.50536	2	4	3	11.5523		Q78WP6_MOUSE Unreviewed; 277 AA.	Mus musculus (Mouse).	Eukaryota; Metazoa; Chordata; Craniata; Vertebrata; Euteleostomi;Mammalia; Eutheria; Euarchontoglires; Glires; Rodentia; Sciurognathi;Muroidea; Muridae; Murinae; Mus; Mus.	10090
Q61033	Tmpo	Lamina-associated polypeptide 2, isoforms alpha/zeta	-23.084	8.50536	2	3	3	4.6176		LAP2A_MOUSE Reviewed; 693 AA.	Mus musculus (Mouse).	Eukaryota; Metazoa; Chordata; Craniata; Vertebrata; Euteleostomi;Mammalia; Eutheria; Euarchontoglires; Glires; Rodentia; Sciurognathi;Muroidea; Muridae; Murinae; Mus; Mus.	10090
Q61029	Tmpo	Lamina-associated polypeptide 2, isoforms beta/delta/epsilon/gamma	-23.084	8.50536	2	3	3	7.07965		LAP2B_MOUSE Reviewed; 452 AA.	Mus musculus (Mouse).	Eukaryota; Metazoa; Chordata; Craniata; Vertebrata; Euteleostomi;Mammalia; Eutheria; Euarchontoglires; Glires; Rodentia; Sciurognathi;Muroidea; Muridae; Murinae; Mus; Mus.	10090	mmu:21917
Q3TNH0	Tmpo	Putative uncharacterized protein	-23.084	8.50536	2	3	3	7.76699		Q3TNH0_MOUSE Unreviewed; 412 AA.	Mus musculus (Mouse).	Eukaryota; Metazoa; Chordata; Craniata; Vertebrata; Euteleostomi;Mammalia; Eutheria; Euarchontoglires; Glires; Rodentia; Sciurognathi;Muroidea; Muridae; Murinae; Mus; Mus.	10090
Q3U6G1	Blvrb	Biliverdin reductase B (Flavin reductase (NADPH))	-43.4559	8.50476	1	4	4	10.1942		Q3U6G1_MOUSE Unreviewed; 206 AA.	Mus musculus (Mouse).	Eukaryota; Metazoa; Chordata; Craniata; Vertebrata; Euteleostomi;Mammalia; Eutheria; Euarchontoglires; Glires; Rodentia; Sciurognathi;Muroidea; Muridae; Murinae; Mus; Mus.	10090	mmu:233016
P50405	Sftpb	Pulmonary surfactant-associated protein B	-47.3178	8.50025	4	10	8	20.9549		PSPB_MOUSE Reviewed; 377 AA.	Mus musculus (Mouse).	Eukaryota; Metazoa; Chordata; Craniata; Vertebrata; Euteleostomi;Mammalia; Eutheria; Euarchontoglires; Glires; Rodentia; Sciurognathi;Muroidea; Muridae; Murinae; Mus; Mus.	10090	mmu:20388
A2AKJ2	Vim	Vimentin	-38.7869	8.49688	3	8	6	38.0597		A2AKJ2_MOUSE Unreviewed; 134 AA.	Mus musculus (Mouse).	Eukaryota; Metazoa; Chordata; Craniata; Vertebrata; Euteleostomi;Mammalia; Eutheria; Euarchontoglires; Glires; Rodentia; Sciurognathi;Muroidea; Muridae; Murinae; Mus; Mus.	10090
F6ZFU0	Eef1d	Elongation factor 1-delta	-24.022	8.49238	2	8	4	6.7029		F6ZFU0_MOUSE Unreviewed; 552 AA.	Mus musculus (Mouse).	Eukaryota; Metazoa; Chordata; Craniata; Vertebrata; Euteleostomi;Mammalia; Eutheria; Euarchontoglires; Glires; Rodentia; Sciurognathi;Muroidea; Muridae; Murinae; Mus; Mus.	10090
Q3UDA7	Npm1	Putative uncharacterized protein	-40.547	8.49219	2	8	3	24.5		Q3UDA7_MOUSE Unreviewed; 200 AA.	Mus musculus (Mouse).	Eukaryota; Metazoa; Chordata; Craniata; Vertebrata; Euteleostomi;Mammalia; Eutheria; Euarchontoglires; Glires; Rodentia; Sciurognathi;Muroidea; Muridae; Murinae; Mus; Mus.	10090
P67984	Rpl22	60S ribosomal protein L22	-59.385	8.48955	1	8	8	20.3125		RL22_MOUSE Reviewed; 128 AA.	Mus musculus (Mouse).	Eukaryota; Metazoa; Chordata; Craniata; Vertebrata; Euteleostomi;Mammalia; Eutheria; Euarchontoglires; Glires; Rodentia; Sciurognathi;Muroidea; Muridae; Murinae; Mus; Mus.	10090	mmu:19934
Q149M1	Sptb	Spnb1 protein	-50.5748	8.48677	7	14	5	14.6893		Q149M1_MOUSE Unreviewed; 708 AA.	Mus musculus (Mouse).	Eukaryota; Metazoa; Chordata; Craniata; Vertebrata; Euteleostomi;Mammalia; Eutheria; Euarchontoglires; Glires; Rodentia; Sciurognathi;Muroidea; Muridae; Murinae; Mus; Mus.	10090
Q3UXU1	Hspa8	Putative uncharacterized protein	-34.8837	8.48449	7	13	8	28.5354		Q3UXU1_MOUSE Unreviewed; 396 AA.	Mus musculus (Mouse).	Eukaryota; Metazoa; Chordata; Craniata; Vertebrata; Euteleostomi;Mammalia; Eutheria; Euarchontoglires; Glires; Rodentia; Sciurognathi;Muroidea; Muridae; Murinae; Mus; Mus.	10090
S4R2L6	Sftpb	Pulmonary surfactant-associated protein B	-47.3178	8.48309	2	8	8	7.62712		S4R2L6_MOUSE Unreviewed; 354 AA.	Mus musculus (Mouse).	Eukaryota; Metazoa; Chordata; Craniata; Vertebrata; Euteleostomi;Mammalia; Eutheria; Euarchontoglires; Glires; Rodentia; Sciurognathi;Muroidea; Muridae; Murinae; Mus; Mus.	10090
Q9CWI7	Ran	GTP-binding nuclear protein Ran	-54.8195	8.48022	2	10	10	8.7963		RAN_MOUSE Reviewed; 216 AA.	Mus musculus (Mouse).	Eukaryota; Metazoa; Chordata; Craniata; Vertebrata; Euteleostomi;Mammalia; Eutheria; Euarchontoglires; Glires; Rodentia; Sciurognathi;Muroidea; Muridae; Murinae; Mus; Mus.	10090	mmu:19384
Q6B822		Histone H4	-53.7738	8.47741	2	19	7	41.8605		Q6B822_MOUSE Unreviewed; 43 AA.	Mus musculus (Mouse).	Eukaryota; Metazoa; Chordata; Craniata; Vertebrata; Euteleostomi;Mammalia; Eutheria; Euarchontoglires; Glires; Rodentia; Sciurognathi;Muroidea; Muridae; Murinae; Mus; Mus.	10090
Q5NCC6	Rack1	Receptor of activated protein C kinase 1	-4.04096	8.4774	10	19	1	47.6341		RACK1_MOUSE Reviewed; 317 AA.	Mus musculus (Mouse).	Eukaryota; Metazoa; Chordata; Craniata; Vertebrata; Euteleostomi;Mammalia; Eutheria; Euarchontoglires; Glires; Rodentia; Sciurognathi;Muroidea; Muridae; Murinae; Mus; Mus.	10090	mmu:14694
Q3TPD2	Iqgap1	Putative uncharacterized protein	-112.388	8.47715	4	22	14	10.5802		Q3TPD2_MOUSE Unreviewed; 586 AA.	Mus musculus (Mouse).	Eukaryota; Metazoa; Chordata; Craniata; Vertebrata; Euteleostomi;Mammalia; Eutheria; Euarchontoglires; Glires; Rodentia; Sciurognathi;Muroidea; Muridae; Murinae; Mus; Mus.	10090	mmu:29875
Q91Y76	pol	Polymerase	-7.01948	8.47411	1	1	1	16.6667		Q91Y76_MUSMC Unreviewed; 120 AA.	Mus musculus castaneus (Southeastern Asian house mouse).	Eukaryota; Metazoa; Chordata; Craniata; Vertebrata; Euteleostomi;Mammalia; Eutheria; Euarchontoglires; Glires; Rodentia; Sciurognathi;Muroidea; Muridae; Murinae; Mus; Mus.	10091
E9Q3D6	Hsp90ab1	Heat shock protein HSP 90-beta	-170.991	8.47323	8	52	29	43.9153		E9Q3D6_MOUSE Unreviewed; 189 AA.	Mus musculus (Mouse).	Eukaryota; Metazoa; Chordata; Craniata; Vertebrata; Euteleostomi;Mammalia; Eutheria; Euarchontoglires; Glires; Rodentia; Sciurognathi;Muroidea; Muridae; Murinae; Mus; Mus.	10090
P97807	Fh	Fumarate hydratase, mitochondrial	-30.9845	8.47323	4	10	3	16.568		FUMH_MOUSE Reviewed; 507 AA.	Mus musculus (Mouse).	Eukaryota; Metazoa; Chordata; Craniata; Vertebrata; Euteleostomi;Mammalia; Eutheria; Euarchontoglires; Glires; Rodentia; Sciurognathi;Muroidea; Muridae; Murinae; Mus; Mus.	10090	mmu:14194
P57776	Eef1d	Elongation factor 1-delta	-24.022	8.47206	1	4	4	8.54093		EF1D_MOUSE Reviewed; 281 AA.	Mus musculus (Mouse).	Eukaryota; Metazoa; Chordata; Craniata; Vertebrata; Euteleostomi;Mammalia; Eutheria; Euarchontoglires; Glires; Rodentia; Sciurognathi;Muroidea; Muridae; Murinae; Mus; Mus.	10090	mmu:66656
E9QN08	Eef1d	Elongation factor 1-delta	-24.022	8.47206	1	4	4	9.79592		E9QN08_MOUSE Unreviewed; 245 AA.	Mus musculus (Mouse).	Eukaryota; Metazoa; Chordata; Craniata; Vertebrata; Euteleostomi;Mammalia; Eutheria; Euarchontoglires; Glires; Rodentia; Sciurognathi;Muroidea; Muridae; Murinae; Mus; Mus.	10090
A0A0R4J1E2	Eef1d	Elongation factor 1-delta	-24.022	8.47206	1	4	4	3.63636		A0A0R4J1E2_MOUSE Unreviewed; 660 AA.	Mus musculus (Mouse).	Eukaryota; Metazoa; Chordata; Craniata; Vertebrata; Euteleostomi;Mammalia; Eutheria; Euarchontoglires; Glires; Rodentia; Sciurognathi;Muroidea; Muridae; Murinae; Mus; Mus.	10090
A0A0R4J1L2	Eef1d	Elongation factor 1-delta	-24.022	8.47206	1	4	4	9.33852		A0A0R4J1L2_MOUSE Unreviewed; 257 AA.	Mus musculus (Mouse).	Eukaryota; Metazoa; Chordata; Craniata; Vertebrata; Euteleostomi;Mammalia; Eutheria; Euarchontoglires; Glires; Rodentia; Sciurognathi;Muroidea; Muridae; Murinae; Mus; Mus.	10090
Q80T06	Eef1d	Elongation factor 1-delta	-24.022	8.47206	1	4	4	8.54093		Q80T06_MOUSE Unreviewed; 281 AA.	Mus musculus (Mouse).	Eukaryota; Metazoa; Chordata; Craniata; Vertebrata; Euteleostomi;Mammalia; Eutheria; Euarchontoglires; Glires; Rodentia; Sciurognathi;Muroidea; Muridae; Murinae; Mus; Mus.	10090	mmu:66656
Q91VK2	Eef1d	Eef1d protein	-24.022	8.47206	1	4	4	8.69565		Q91VK2_MOUSE Unreviewed; 276 AA.	Mus musculus (Mouse).	Eukaryota; Metazoa; Chordata; Craniata; Vertebrata; Euteleostomi;Mammalia; Eutheria; Euarchontoglires; Glires; Rodentia; Sciurognathi;Muroidea; Muridae; Murinae; Mus; Mus.	10090
D3YY68	Eef1d	Elongation factor 1-delta	-24.022	8.47206	1	4	4	12.6316		D3YY68_MOUSE Unreviewed; 190 AA.	Mus musculus (Mouse).	Eukaryota; Metazoa; Chordata; Craniata; Vertebrata; Euteleostomi;Mammalia; Eutheria; Euarchontoglires; Glires; Rodentia; Sciurognathi;Muroidea; Muridae; Murinae; Mus; Mus.	10090
Q3U344	Arf3	ADP-ribosylation factor 3	-63.2164	8.47086	5	13	10	29.8343		Q3U344_MOUSE Unreviewed; 181 AA.	Mus musculus (Mouse).	Eukaryota; Metazoa; Chordata; Craniata; Vertebrata; Euteleostomi;Mammalia; Eutheria; Euarchontoglires; Glires; Rodentia; Sciurognathi;Muroidea; Muridae; Murinae; Mus; Mus.	10090	mmu:11842
Q3U1N0	Coro1a	Coronin	-61.8211	8.46925	1	5	5	6.29067		Q3U1N0_MOUSE Unreviewed; 461 AA.	Mus musculus (Mouse).	Eukaryota; Metazoa; Chordata; Craniata; Vertebrata; Euteleostomi;Mammalia; Eutheria; Euarchontoglires; Glires; Rodentia; Sciurognathi;Muroidea; Muridae; Murinae; Mus; Mus.	10090	mmu:12721
Q9CRT0	Tubb3	Putative uncharacterized protein	-53.7436	8.46812	3	11	9	20.8511		Q9CRT0_MOUSE Unreviewed; 235 AA.	Mus musculus (Mouse).	Eukaryota; Metazoa; Chordata; Craniata; Vertebrata; Euteleostomi;Mammalia; Eutheria; Euarchontoglires; Glires; Rodentia; Sciurognathi;Muroidea; Muridae; Murinae; Mus; Mus.	10090
Q9ES46			0	8.46344	1	2	0	7.12329
Q9DAY9	Npm1	Nucleophosmin	-40.547	8.4622	1	6	3	8.17121		Q9DAY9_MOUSE Unreviewed; 257 AA.	Mus musculus (Mouse).	Eukaryota; Metazoa; Chordata; Craniata; Vertebrata; Euteleostomi;Mammalia; Eutheria; Euarchontoglires; Glires; Rodentia; Sciurognathi;Muroidea; Muridae; Murinae; Mus; Mus.	10090
Q5SQB5	Npm1	Nucleophosmin	-40.547	8.4622	1	6	3	7.36842		Q5SQB5_MOUSE Unreviewed; 285 AA.	Mus musculus (Mouse).	Eukaryota; Metazoa; Chordata; Craniata; Vertebrata; Euteleostomi;Mammalia; Eutheria; Euarchontoglires; Glires; Rodentia; Sciurognathi;Muroidea; Muridae; Murinae; Mus; Mus.	10090
Q5BL09	Npm1	Npm1 protein	-40.547	8.4622	1	6	3	8.17121		Q5BL09_MOUSE Unreviewed; 257 AA.	Mus musculus (Mouse).	Eukaryota; Metazoa; Chordata; Craniata; Vertebrata; Euteleostomi;Mammalia; Eutheria; Euarchontoglires; Glires; Rodentia; Sciurognathi;Muroidea; Muridae; Murinae; Mus; Mus.	10090
Q8BSZ3	Npm1	Putative uncharacterized protein	-40.547	8.4622	1	6	3	9.29204		Q8BSZ3_MOUSE Unreviewed; 226 AA.	Mus musculus (Mouse).	Eukaryota; Metazoa; Chordata; Craniata; Vertebrata; Euteleostomi;Mammalia; Eutheria; Euarchontoglires; Glires; Rodentia; Sciurognathi;Muroidea; Muridae; Murinae; Mus; Mus.	10090
F7D1P5	Ank1	Ankyrin-1	-83.3392	8.46127	9	28	15	14.4809		F7D1P5_MOUSE Unreviewed; 1098 AA.	Mus musculus (Mouse).	Eukaryota; Metazoa; Chordata; Craniata; Vertebrata; Euteleostomi;Mammalia; Eutheria; Euarchontoglires; Glires; Rodentia; Sciurognathi;Muroidea; Muridae; Murinae; Mus; Mus.	10090
E9Q798	Arf4	ADP-ribosylation factor 4	-42.6479	8.46107	4	10	8	21.5686		E9Q798_MOUSE Unreviewed; 153 AA.	Mus musculus (Mouse).	Eukaryota; Metazoa; Chordata; Craniata; Vertebrata; Euteleostomi;Mammalia; Eutheria; Euarchontoglires; Glires; Rodentia; Sciurognathi;Muroidea; Muridae; Murinae; Mus; Mus.	10090
Q9D9Y2		Putative uncharacterized protein	-80.531	8.45858	7	21	7	28.8608		Q9D9Y2_MOUSE Unreviewed; 395 AA.	Mus musculus (Mouse).	Eukaryota; Metazoa; Chordata; Craniata; Vertebrata; Euteleostomi;Mammalia; Eutheria; Euarchontoglires; Glires; Rodentia; Sciurognathi;Muroidea; Muridae; Murinae; Mus; Mus.	10090
Q3U111	Rdx	Putative uncharacterized protein	-70.1573	8.45725	3	12	10	6.49547		Q3U111_MOUSE Unreviewed; 662 AA.	Mus musculus (Mouse).	Eukaryota; Metazoa; Chordata; Craniata; Vertebrata; Euteleostomi;Mammalia; Eutheria; Euarchontoglires; Glires; Rodentia; Sciurognathi;Muroidea; Muridae; Murinae; Mus; Mus.	10090
Q8C2N4	Rdx	Putative uncharacterized protein	-70.5598	8.45725	3	13	10	12.9129		Q8C2N4_MOUSE Unreviewed; 333 AA.	Mus musculus (Mouse).	Eukaryota; Metazoa; Chordata; Craniata; Vertebrata; Euteleostomi;Mammalia; Eutheria; Euarchontoglires; Glires; Rodentia; Sciurognathi;Muroidea; Muridae; Murinae; Mus; Mus.	10090
Q9CZU6	Cs	Citrate synthase, mitochondrial	-16.4789	8.44935	2	3	2	9.91379		CISY_MOUSE Reviewed; 464 AA.	Mus musculus (Mouse).	Eukaryota; Metazoa; Chordata; Craniata; Vertebrata; Euteleostomi;Mammalia; Eutheria; Euarchontoglires; Glires; Rodentia; Sciurognathi;Muroidea; Muridae; Murinae; Mus; Mus.	10090	mmu:12974
Q80X68	Csl	Citrate synthase	-16.4789	8.44713	2	3	2	8.79828		Q80X68_MOUSE Unreviewed; 466 AA.	Mus musculus (Mouse).	Eukaryota; Metazoa; Chordata; Craniata; Vertebrata; Euteleostomi;Mammalia; Eutheria; Euarchontoglires; Glires; Rodentia; Sciurognathi;Muroidea; Muridae; Murinae; Mus; Mus.	10090	mmu:71832
P13745	Gsta1	Glutathione S-transferase A1	-29.8031	8.44466	1	5	5	5.8296		GSTA1_MOUSE Reviewed; 223 AA.	Mus musculus (Mouse).	Eukaryota; Metazoa; Chordata; Craniata; Vertebrata; Euteleostomi;Mammalia; Eutheria; Euarchontoglires; Glires; Rodentia; Sciurognathi;Muroidea; Muridae; Murinae; Mus; Mus.	10090	mmu:14857
P10648	Gsta2	Glutathione S-transferase A2	-29.8031	8.44466	1	5	5	5.85586		GSTA2_MOUSE Reviewed; 222 AA.	Mus musculus (Mouse).	Eukaryota; Metazoa; Chordata; Craniata; Vertebrata; Euteleostomi;Mammalia; Eutheria; Euarchontoglires; Glires; Rodentia; Sciurognathi;Muroidea; Muridae; Murinae; Mus; Mus.	10090	mmu:14858
P30115	Gsta3	Glutathione S-transferase A3	-29.8031	8.44466	1	5	5	5.88235		GSTA3_MOUSE Reviewed; 221 AA.	Mus musculus (Mouse).	Eukaryota; Metazoa; Chordata; Craniata; Vertebrata; Euteleostomi;Mammalia; Eutheria; Euarchontoglires; Glires; Rodentia; Sciurognathi;Muroidea; Muridae; Murinae; Mus; Mus.	10090	mmu:14859
E9Q6L7	Gm10639	Glutathione S-transferase	-29.8031	8.44466	1	5	5	5.85586		E9Q6L7_MOUSE Unreviewed; 222 AA.	Mus musculus (Mouse).	Eukaryota; Metazoa; Chordata; Craniata; Vertebrata; Euteleostomi;Mammalia; Eutheria; Euarchontoglires; Glires; Rodentia; Sciurognathi;Muroidea; Muridae; Murinae; Mus; Mus.	10090	mmu:100042314
D3YZV3	Gsta2	Glutathione S-transferase	-29.8031	8.44466	1	5	5	7.14286		D3YZV3_MOUSE Unreviewed; 182 AA.	Mus musculus (Mouse).	Eukaryota; Metazoa; Chordata; Craniata; Vertebrata; Euteleostomi;Mammalia; Eutheria; Euarchontoglires; Glires; Rodentia; Sciurognathi;Muroidea; Muridae; Murinae; Mus; Mus.	10090
D3Z6A6	Gsta2	Glutathione S-transferase	-29.8031	8.44466	1	5	5	7.26257		D3Z6A6_MOUSE Unreviewed; 179 AA.	Mus musculus (Mouse).	Eukaryota; Metazoa; Chordata; Craniata; Vertebrata; Euteleostomi;Mammalia; Eutheria; Euarchontoglires; Glires; Rodentia; Sciurognathi;Muroidea; Muridae; Murinae; Mus; Mus.	10090
Q8K0V9	Gm10639	Glutathione S-transferase	-29.8031	8.44466	1	5	5	5.85586		Q8K0V9_MOUSE Unreviewed; 222 AA.	Mus musculus (Mouse).	Eukaryota; Metazoa; Chordata; Craniata; Vertebrata; Euteleostomi;Mammalia; Eutheria; Euarchontoglires; Glires; Rodentia; Sciurognathi;Muroidea; Muridae; Murinae; Mus; Mus.	10090
Q9DCU1	Gsta3	Glutathione S-transferase	-29.8031	8.44466	1	5	5	5.88235		Q9DCU1_MOUSE Unreviewed; 221 AA.	Mus musculus (Mouse).	Eukaryota; Metazoa; Chordata; Craniata; Vertebrata; Euteleostomi;Mammalia; Eutheria; Euarchontoglires; Glires; Rodentia; Sciurognathi;Muroidea; Muridae; Murinae; Mus; Mus.	10090
Q9D379	Ephx1	Epoxide hydrolase 1	-22.4958	8.43732	1	4	4	5.49451		HYEP_MOUSE Reviewed; 455 AA.	Mus musculus (Mouse).	Eukaryota; Metazoa; Chordata; Craniata; Vertebrata; Euteleostomi;Mammalia; Eutheria; Euarchontoglires; Glires; Rodentia; Sciurognathi;Muroidea; Muridae; Murinae; Mus; Mus.	10090	mmu:13849
Q8K2W5	Ephx1	Epoxide hydrolase 1, microsomal	-22.4958	8.43732	1	4	4	5.49451		Q8K2W5_MOUSE Unreviewed; 455 AA.	Mus musculus (Mouse).	Eukaryota; Metazoa; Chordata; Craniata; Vertebrata; Euteleostomi;Mammalia; Eutheria; Euarchontoglires; Glires; Rodentia; Sciurognathi;Muroidea; Muridae; Murinae; Mus; Mus.	10090
F7C312			0	8.43257	10	19	0	32.1716
Q3UAS7	Gsr	Putative uncharacterized protein	-34.5101	8.43122	5	10	6	24.2739		Q3UAS7_MOUSE Unreviewed; 482 AA.	Mus musculus (Mouse).	Eukaryota; Metazoa; Chordata; Craniata; Vertebrata; Euteleostomi;Mammalia; Eutheria; Euarchontoglires; Glires; Rodentia; Sciurognathi;Muroidea; Muridae; Murinae; Mus; Mus.	10090
Q9DAM4	Csl	Citrate synthase	-16.4789	8.43015	4	6	2	11.1588		Q9DAM4_MOUSE Unreviewed; 466 AA.	Mus musculus (Mouse).	Eukaryota; Metazoa; Chordata; Craniata; Vertebrata; Euteleostomi;Mammalia; Eutheria; Euarchontoglires; Glires; Rodentia; Sciurognathi;Muroidea; Muridae; Murinae; Mus; Mus.	10090	mmu:71832
A0A0R4J2D0	Usp37	Ubiquitin carboxyl-terminal hydrolase 37	-7.35172	8.42823	1	1	1	2.24719		A0A0R4J2D0_MOUSE Unreviewed; 979 AA.	Mus musculus (Mouse).	Eukaryota; Metazoa; Chordata; Craniata; Vertebrata; Euteleostomi;Mammalia; Eutheria; Euarchontoglires; Glires; Rodentia; Sciurognathi;Muroidea; Muridae; Murinae; Mus; Mus.	10090	mmu:319651
Q8C0R0	Usp37	Ubiquitin carboxyl-terminal hydrolase 37	-7.35172	8.42823	1	1	1	2.24719		UBP37_MOUSE Reviewed; 979 AA.	Mus musculus (Mouse).	Eukaryota; Metazoa; Chordata; Craniata; Vertebrata; Euteleostomi;Mammalia; Eutheria; Euarchontoglires; Glires; Rodentia; Sciurognathi;Muroidea; Muridae; Murinae; Mus; Mus.	10090	mmu:319651
Q91Z98	Chil4	Chitinase-like protein 4	-38.734	8.42663	7	11	3	25.1244		CHIL4_MOUSE Reviewed; 402 AA.	Mus musculus (Mouse).	Eukaryota; Metazoa; Chordata; Craniata; Vertebrata; Euteleostomi;Mammalia; Eutheria; Euarchontoglires; Glires; Rodentia; Sciurognathi;Muroidea; Muridae; Murinae; Mus; Mus.	10090	mmu:104183
Q8BNV3			0	8.4239	1	1	0	3.50404
Q8K2Z3	Ogdh	2-oxoglutarate dehydrogenase, mitochondrial	-73.6982	8.42187	5	14	12	8.21114		ODO1_MOUSE Reviewed; 1023 AA.	Mus musculus (Mouse).	Eukaryota; Metazoa; Chordata; Craniata; Vertebrata; Euteleostomi;Mammalia; Eutheria; Euarchontoglires; Glires; Rodentia; Sciurognathi;Muroidea; Muridae; Murinae; Mus; Mus.	10090	mmu:18293
Q8BH95	Echs1	Enoyl-CoA hydratase, mitochondrial	-10.4457	8.4196	7	13	1	33.4483		ECHM_MOUSE Reviewed; 290 AA.	Mus musculus (Mouse).	Eukaryota; Metazoa; Chordata; Craniata; Vertebrata; Euteleostomi;Mammalia; Eutheria; Euarchontoglires; Glires; Rodentia; Sciurognathi;Muroidea; Muridae; Murinae; Mus; Mus.	10090	mmu:93747
B0QZL1	Eno1	Alpha-enolase	-43.8933	8.41794	2	9	7	16.2896		B0QZL1_MOUSE Unreviewed; 221 AA.	Mus musculus (Mouse).	Eukaryota; Metazoa; Chordata; Craniata; Vertebrata; Euteleostomi;Mammalia; Eutheria; Euarchontoglires; Glires; Rodentia; Sciurognathi;Muroidea; Muridae; Murinae; Mus; Mus.	10090
Q3UA52			0	8.41711	2	3	0	11.2272
Q3UB66	Rab1a	Putative uncharacterized protein	-43.3845	8.41455	4	9	6	33.1707		Q3UB66_MOUSE Unreviewed; 205 AA.	Mus musculus (Mouse).	Eukaryota; Metazoa; Chordata; Craniata; Vertebrata; Euteleostomi;Mammalia; Eutheria; Euarchontoglires; Glires; Rodentia; Sciurognathi;Muroidea; Muridae; Murinae; Mus; Mus.	10090
Q3TTX2	Sptbn1	Putative uncharacterized protein	-14.0283	8.41371	5	6	2	14.9281		Q3TTX2_MOUSE Unreviewed; 556 AA.	Mus musculus (Mouse).	Eukaryota; Metazoa; Chordata; Craniata; Vertebrata; Euteleostomi;Mammalia; Eutheria; Euarchontoglires; Glires; Rodentia; Sciurognathi;Muroidea; Muridae; Murinae; Mus; Mus.	10090
Q91Z25	Arpc1b	Actin-related protein 2/3 complex subunit 1B	-12.5291	8.41217	3	4	2	15.1596		Q91Z25_MOUSE Unreviewed; 376 AA.	Mus musculus (Mouse).	Eukaryota; Metazoa; Chordata; Craniata; Vertebrata; Euteleostomi;Mammalia; Eutheria; Euarchontoglires; Glires; Rodentia; Sciurognathi;Muroidea; Muridae; Murinae; Mus; Mus.	10090
Q80YC2	Hsp90ab1	Hsp90ab1 protein	-51.0446	8.41203	2	9	6	8.53994		Q80YC2_MOUSE Unreviewed; 363 AA.	Mus musculus (Mouse).	Eukaryota; Metazoa; Chordata; Craniata; Vertebrata; Euteleostomi;Mammalia; Eutheria; Euarchontoglires; Glires; Rodentia; Sciurognathi;Muroidea; Muridae; Murinae; Mus; Mus.	10090
Q9QWL7			0	8.4116	2	3	0	6.69746
Q8R582	Hnrnpf	Hnrpf protein	-21.5719	8.40819	3	8	4	27.1277		Q8R582_MOUSE Unreviewed; 188 AA.	Mus musculus (Mouse).	Eukaryota; Metazoa; Chordata; Craniata; Vertebrata; Euteleostomi;Mammalia; Eutheria; Euarchontoglires; Glires; Rodentia; Sciurognathi;Muroidea; Muridae; Murinae; Mus; Mus.	10090
B7ZC50	Hsp90aa1	Heat shock protein HSP 90-alpha	-107.227	8.40713	3	15	13	22.3881		B7ZC50_MOUSE Unreviewed; 201 AA.	Mus musculus (Mouse).	Eukaryota; Metazoa; Chordata; Craniata; Vertebrata; Euteleostomi;Mammalia; Eutheria; Euarchontoglires; Glires; Rodentia; Sciurognathi;Muroidea; Muridae; Murinae; Mus; Mus.	10090
Q0QEL9	Cs	Citrate synthase	-16.4789	8.40605	1	2	2	10.3139		Q0QEL9_MOUSE Unreviewed; 223 AA.	Mus musculus (Mouse).	Eukaryota; Metazoa; Chordata; Craniata; Vertebrata; Euteleostomi;Mammalia; Eutheria; Euarchontoglires; Glires; Rodentia; Sciurognathi;Muroidea; Muridae; Murinae; Mus; Mus.	10090
F6VVE6	Arpc1b	Actin-related protein 2/3 complex subunit 1B	-12.5291	8.40478	2	3	2	12.5		F6VVE6_MOUSE Unreviewed; 232 AA.	Mus musculus (Mouse).	Eukaryota; Metazoa; Chordata; Craniata; Vertebrata; Euteleostomi;Mammalia; Eutheria; Euarchontoglires; Glires; Rodentia; Sciurognathi;Muroidea; Muridae; Murinae; Mus; Mus.	10090
E9Q0U7	Hsph1	Heat shock protein 105 kDa	-27.2189	8.40244	2	6	2	4.77356		E9Q0U7_MOUSE Unreviewed; 817 AA.	Mus musculus (Mouse).	Eukaryota; Metazoa; Chordata; Craniata; Vertebrata; Euteleostomi;Mammalia; Eutheria; Euarchontoglires; Glires; Rodentia; Sciurognathi;Muroidea; Muridae; Murinae; Mus; Mus.	10090
Q3TR56	Iqgap1	Putative uncharacterized protein	-85.7457	8.40201	3	17	12	10.2041		Q3TR56_MOUSE Unreviewed; 539 AA.	Mus musculus (Mouse).	Eukaryota; Metazoa; Chordata; Craniata; Vertebrata; Euteleostomi;Mammalia; Eutheria; Euarchontoglires; Glires; Rodentia; Sciurognathi;Muroidea; Muridae; Murinae; Mus; Mus.	10090
Q91Z57	Gsr	Gsr protein	-34.5101	8.40046	2	7	6	11.7333		Q91Z57_MOUSE Unreviewed; 375 AA.	Mus musculus (Mouse).	Eukaryota; Metazoa; Chordata; Craniata; Vertebrata; Euteleostomi;Mammalia; Eutheria; Euarchontoglires; Glires; Rodentia; Sciurognathi;Muroidea; Muridae; Murinae; Mus; Mus.	10090
Q543K9	Pnp	Purine nucleoside phosphorylase	-58.5719	8.40008	7	18	10	32.872		Q543K9_MOUSE Unreviewed; 289 AA.	Mus musculus (Mouse).	Eukaryota; Metazoa; Chordata; Craniata; Vertebrata; Euteleostomi;Mammalia; Eutheria; Euarchontoglires; Glires; Rodentia; Sciurognathi;Muroidea; Muridae; Murinae; Mus; Mus.	10090	mmu:18950
Q3ULF7	Actr3	MCG1196	-45.7748	8.39788	3	6	6	13.3971		Q3ULF7_MOUSE Unreviewed; 418 AA.	Mus musculus (Mouse).	Eukaryota; Metazoa; Chordata; Craniata; Vertebrata; Euteleostomi;Mammalia; Eutheria; Euarchontoglires; Glires; Rodentia; Sciurognathi;Muroidea; Muridae; Murinae; Mus; Mus.	10090	mmu:74117
H3BKG7	Fh1	Fumarate hydratase, mitochondrial	-30.9845	8.39758	2	10	3	24.5509		H3BKG7_MOUSE Unreviewed; 167 AA.	Mus musculus (Mouse).	Eukaryota; Metazoa; Chordata; Craniata; Vertebrata; Euteleostomi;Mammalia; Eutheria; Euarchontoglires; Glires; Rodentia; Sciurognathi;Muroidea; Muridae; Murinae; Mus; Mus.	10090
Q3U9P7	Oxct1	Succinyl-CoA:3-ketoacid-coenzyme A transferase	-17.4246	8.39366	2	5	4	9.42308		Q3U9P7_MOUSE Unreviewed; 520 AA.	Mus musculus (Mouse).	Eukaryota; Metazoa; Chordata; Craniata; Vertebrata; Euteleostomi;Mammalia; Eutheria; Euarchontoglires; Glires; Rodentia; Sciurognathi;Muroidea; Muridae; Murinae; Mus; Mus.	10090
A0A0G2JG52			0	8.39288	1	2	0	0.823245
Q3TWI5	Gsr	Putative uncharacterized protein	-34.5101	8.39125	1	6	6	3.86965		Q3TWI5_MOUSE Unreviewed; 491 AA.	Mus musculus (Mouse).	Eukaryota; Metazoa; Chordata; Craniata; Vertebrata; Euteleostomi;Mammalia; Eutheria; Euarchontoglires; Glires; Rodentia; Sciurognathi;Muroidea; Muridae; Murinae; Mus; Mus.	10090
P47791	Gsr	Glutathione reductase, mitochondrial	-34.5101	8.39125	1	6	6	3.8		GSHR_MOUSE Reviewed; 500 AA.	Mus musculus (Mouse).	Eukaryota; Metazoa; Chordata; Craniata; Vertebrata; Euteleostomi;Mammalia; Eutheria; Euarchontoglires; Glires; Rodentia; Sciurognathi;Muroidea; Muridae; Murinae; Mus; Mus.	10090	mmu:14782
Q3TXK9	Gsr	Putative uncharacterized protein	-34.5101	8.39125	1	6	6	3.93375		Q3TXK9_MOUSE Unreviewed; 483 AA.	Mus musculus (Mouse).	Eukaryota; Metazoa; Chordata; Craniata; Vertebrata; Euteleostomi;Mammalia; Eutheria; Euarchontoglires; Glires; Rodentia; Sciurognathi;Muroidea; Muridae; Murinae; Mus; Mus.	10090
Q3U9R7	Gsr	Putative uncharacterized protein	-34.5101	8.39125	1	6	6	4.19426		Q3U9R7_MOUSE Unreviewed; 453 AA.	Mus musculus (Mouse).	Eukaryota; Metazoa; Chordata; Craniata; Vertebrata; Euteleostomi;Mammalia; Eutheria; Euarchontoglires; Glires; Rodentia; Sciurognathi;Muroidea; Muridae; Murinae; Mus; Mus.	10090
Q3UB84	Gsr	Putative uncharacterized protein	-34.5101	8.39125	1	6	6	3.94191		Q3UB84_MOUSE Unreviewed; 482 AA.	Mus musculus (Mouse).	Eukaryota; Metazoa; Chordata; Craniata; Vertebrata; Euteleostomi;Mammalia; Eutheria; Euarchontoglires; Glires; Rodentia; Sciurognathi;Muroidea; Muridae; Murinae; Mus; Mus.	10090
Q4FZE6	Rps7	Ribosomal protein S7	-46.9562	8.38933	3	9	9	26.8041		Q4FZE6_MOUSE Unreviewed; 194 AA.	Mus musculus (Mouse).	Eukaryota; Metazoa; Chordata; Craniata; Vertebrata; Euteleostomi;Mammalia; Eutheria; Euarchontoglires; Glires; Rodentia; Sciurognathi;Muroidea; Muridae; Murinae; Mus; Mus.	10090	mmu:20115
Q9Z2X1	Hnrnpf	Heterogeneous nuclear ribonucleoprotein F	-21.5719	8.38476	1	5	4	4.09639		HNRPF_MOUSE Reviewed; 415 AA.	Mus musculus (Mouse).	Eukaryota; Metazoa; Chordata; Craniata; Vertebrata; Euteleostomi;Mammalia; Eutheria; Euarchontoglires; Glires; Rodentia; Sciurognathi;Muroidea; Muridae; Murinae; Mus; Mus.	10090	mmu:98758
Q8K2I3	Fmo2	Dimethylaniline monooxygenase [N-oxide-forming] 2	-38.0197	8.3839	7	17	5	19.6262		FMO2_MOUSE Reviewed; 535 AA.	Mus musculus (Mouse).	Eukaryota; Metazoa; Chordata; Craniata; Vertebrata; Euteleostomi;Mammalia; Eutheria; Euarchontoglires; Glires; Rodentia; Sciurognathi;Muroidea; Muridae; Murinae; Mus; Mus.	10090	mmu:55990
A2AL12	Hnrnpa3	Heterogeneous nuclear ribonucleoprotein A3	-62.3325	8.38339	5	12	10	21.3836		A2AL12_MOUSE Unreviewed; 318 AA.	Mus musculus (Mouse).	Eukaryota; Metazoa; Chordata; Craniata; Vertebrata; Euteleostomi;Mammalia; Eutheria; Euarchontoglires; Glires; Rodentia; Sciurognathi;Muroidea; Muridae; Murinae; Mus; Mus.	10090
P05214	Tuba3a	Tubulin alpha-3 chain	-93.9628	8.38254	3	15	9	12		TBA3_MOUSE Reviewed; 450 AA.	Mus musculus (Mouse).	Eukaryota; Metazoa; Chordata; Craniata; Vertebrata; Euteleostomi;Mammalia; Eutheria; Euarchontoglires; Glires; Rodentia; Sciurognathi;Muroidea; Muridae; Murinae; Mus; Mus.	10090	mmu:22144
O89052	Tuba1b	Alpha-tubulin	-23.2973	8.38121	4	11	3	56.5657		O89052_MOUSE Unreviewed; 99 AA.	Mus musculus (Mouse).	Eukaryota; Metazoa; Chordata; Craniata; Vertebrata; Euteleostomi;Mammalia; Eutheria; Euarchontoglires; Glires; Rodentia; Sciurognathi;Muroidea; Muridae; Murinae; Mus; Mus.	10090
A0A0U1RP97	Gpi1	Glucose-6-phosphate isomerase	-34.2541	8.37975	2	10	7	25		A0A0U1RP97_MOUSE Unreviewed; 152 AA.	Mus musculus (Mouse).	Eukaryota; Metazoa; Chordata; Craniata; Vertebrata; Euteleostomi;Mammalia; Eutheria; Euarchontoglires; Glires; Rodentia; Sciurognathi;Muroidea; Muridae; Murinae; Mus; Mus.	10090
P19157	Gstp1	Glutathione S-transferase P 1	-44.8993	8.37875	5	20	8	29.0476		GSTP1_MOUSE Reviewed; 210 AA.	Mus musculus (Mouse).	Eukaryota; Metazoa; Chordata; Craniata; Vertebrata; Euteleostomi;Mammalia; Eutheria; Euarchontoglires; Glires; Rodentia; Sciurognathi;Muroidea; Muridae; Murinae; Mus; Mus.	10090	mmu:14870
Q8R2X0			0	8.37508	6	8	0	26.6366
Q8VBY2	Camkk1	Calcium/calmodulin-dependent protein kinase kinase 1	-7.23456	8.37435	1	1	1	5.54455		KKCC1_MOUSE Reviewed; 505 AA.	Mus musculus (Mouse).	Eukaryota; Metazoa; Chordata; Craniata; Vertebrata; Euteleostomi;Mammalia; Eutheria; Euarchontoglires; Glires; Rodentia; Sciurognathi;Muroidea; Muridae; Murinae; Mus; Mus.	10090	mmu:55984
Q3UPJ3	Cltc	Putative uncharacterized protein	-55.9629	8.37319	9	21	4	15.5646		Q3UPJ3_MOUSE Unreviewed; 983 AA.	Mus musculus (Mouse).	Eukaryota; Metazoa; Chordata; Craniata; Vertebrata; Euteleostomi;Mammalia; Eutheria; Euarchontoglires; Glires; Rodentia; Sciurognathi;Muroidea; Muridae; Murinae; Mus; Mus.	10090
E9QAS3			0	8.37176	1	1	0	3.35664
Q3UBU0	Hsp90b1	Putative uncharacterized protein	-50.7396	8.37159	8	18	7	15.8354		Q3UBU0_MOUSE Unreviewed; 802 AA.	Mus musculus (Mouse).	Eukaryota; Metazoa; Chordata; Craniata; Vertebrata; Euteleostomi;Mammalia; Eutheria; Euarchontoglires; Glires; Rodentia; Sciurognathi;Muroidea; Muridae; Murinae; Mus; Mus.	10090
F6WA09	Ywhae	14-3-3 protein epsilon	-102.794	8.36837	3	17	15	24.6753		F6WA09_MOUSE Unreviewed; 154 AA.	Mus musculus (Mouse).	Eukaryota; Metazoa; Chordata; Craniata; Vertebrata; Euteleostomi;Mammalia; Eutheria; Euarchontoglires; Glires; Rodentia; Sciurognathi;Muroidea; Muridae; Murinae; Mus; Mus.	10090
Q8C553	Lmnb1	Putative uncharacterized protein	-61.8467	8.3649	7	21	5	19.8547		Q8C553_MOUSE Unreviewed; 413 AA.	Mus musculus (Mouse).	Eukaryota; Metazoa; Chordata; Craniata; Vertebrata; Euteleostomi;Mammalia; Eutheria; Euarchontoglires; Glires; Rodentia; Sciurognathi;Muroidea; Muridae; Murinae; Mus; Mus.	10090
Q58E64	Eef1a1	Elongation factor 1-alpha	-102.616	8.3632	3	13	13	11.9048		Q58E64_MOUSE Unreviewed; 462 AA.	Mus musculus (Mouse).	Eukaryota; Metazoa; Chordata; Craniata; Vertebrata; Euteleostomi;Mammalia; Eutheria; Euarchontoglires; Glires; Rodentia; Sciurognathi;Muroidea; Muridae; Murinae; Mus; Mus.	10090	mmu:13627
Q7TR96			0	8.36283	1	1	0	8.52459
G3UW50	Zbtb25	MCG10049	-6.19439	8.36193	1	1	1	5.69476		G3UW50_MOUSE Unreviewed; 439 AA.	Mus musculus (Mouse).	Eukaryota; Metazoa; Chordata; Craniata; Vertebrata; Euteleostomi;Mammalia; Eutheria; Euarchontoglires; Glires; Rodentia; Sciurognathi;Muroidea; Muridae; Murinae; Mus; Mus.	10090	mmu:109929
H3BKL0	Zbtb25	Protein Zbtb25	-6.19439	8.36193	1	1	1	24.7525		H3BKL0_MOUSE Unreviewed; 101 AA.	Mus musculus (Mouse).	Eukaryota; Metazoa; Chordata; Craniata; Vertebrata; Euteleostomi;Mammalia; Eutheria; Euarchontoglires; Glires; Rodentia; Sciurognathi;Muroidea; Muridae; Murinae; Mus; Mus.	10090
H3BKN3	Zbtb25	Protein Zbtb25	-6.19439	8.36193	1	1	1	17.8571		H3BKN3_MOUSE Unreviewed; 140 AA.	Mus musculus (Mouse).	Eukaryota; Metazoa; Chordata; Craniata; Vertebrata; Euteleostomi;Mammalia; Eutheria; Euarchontoglires; Glires; Rodentia; Sciurognathi;Muroidea; Muridae; Murinae; Mus; Mus.	10090
Q3TLL6	Eif4a1	Putative uncharacterized protein	-40.4358	8.36018	3	11	8	10.1648		Q3TLL6_MOUSE Unreviewed; 364 AA.	Mus musculus (Mouse).	Eukaryota; Metazoa; Chordata; Craniata; Vertebrata; Euteleostomi;Mammalia; Eutheria; Euarchontoglires; Glires; Rodentia; Sciurognathi;Muroidea; Muridae; Murinae; Mus; Mus.	10090
P26043	Rdx	Radixin	-70.1573	8.35838	3	12	10	7.37564		RADI_MOUSE Reviewed; 583 AA.	Mus musculus (Mouse).	Eukaryota; Metazoa; Chordata; Craniata; Vertebrata; Euteleostomi;Mammalia; Eutheria; Euarchontoglires; Glires; Rodentia; Sciurognathi;Muroidea; Muridae; Murinae; Mus; Mus.	10090	mmu:19684
Q7TSG6	Rdx	Radixin	-70.1573	8.35838	3	12	10	11.054		Q7TSG6_MOUSE Unreviewed; 389 AA.	Mus musculus (Mouse).	Eukaryota; Metazoa; Chordata; Craniata; Vertebrata; Euteleostomi;Mammalia; Eutheria; Euarchontoglires; Glires; Rodentia; Sciurognathi;Muroidea; Muridae; Murinae; Mus; Mus.	10090
Q3TH46	Rdx	Putative uncharacterized protein	-70.1573	8.35838	3	12	10	6.5449		Q3TH46_MOUSE Unreviewed; 657 AA.	Mus musculus (Mouse).	Eukaryota; Metazoa; Chordata; Craniata; Vertebrata; Euteleostomi;Mammalia; Eutheria; Euarchontoglires; Glires; Rodentia; Sciurognathi;Muroidea; Muridae; Murinae; Mus; Mus.	10090
Q05CE6	Rdx	Rdx protein	-70.1573	8.35838	3	13	10	10.4116		Q05CE6_MOUSE Unreviewed; 413 AA.	Mus musculus (Mouse).	Eukaryota; Metazoa; Chordata; Craniata; Vertebrata; Euteleostomi;Mammalia; Eutheria; Euarchontoglires; Glires; Rodentia; Sciurognathi;Muroidea; Muridae; Murinae; Mus; Mus.	10090
Q8CDW9		Putative uncharacterized protein	-85.7457	8.35837	7	22	12	26.1614		Q8CDW9_MOUSE Unreviewed; 409 AA.	Mus musculus (Mouse).	Eukaryota; Metazoa; Chordata; Craniata; Vertebrata; Euteleostomi;Mammalia; Eutheria; Euarchontoglires; Glires; Rodentia; Sciurognathi;Muroidea; Muridae; Murinae; Mus; Mus.	10090
Q9D8C9	Pnp2	Purine nucleoside phosphorylase	-27.3425	8.35826	3	7	4	15.4098		Q9D8C9_MOUSE Unreviewed; 305 AA.	Mus musculus (Mouse).	Eukaryota; Metazoa; Chordata; Craniata; Vertebrata; Euteleostomi;Mammalia; Eutheria; Euarchontoglires; Glires; Rodentia; Sciurognathi;Muroidea; Muridae; Murinae; Mus; Mus.	10090	mmu:667034
Q8CJF9	Ago3	Protein argonaute-3	-7.71062	8.35805	1	1	1	1.86047		AGO3_MOUSE Reviewed; 860 AA.	Mus musculus (Mouse).	Eukaryota; Metazoa; Chordata; Craniata; Vertebrata; Euteleostomi;Mammalia; Eutheria; Euarchontoglires; Glires; Rodentia; Sciurognathi;Muroidea; Muridae; Murinae; Mus; Mus.	10090	mmu:214150
Q7M738	Ago3	Argonaute 3	-7.71062	8.35805	1	1	1	2.13904		Q7M738_MOUSE Unreviewed; 748 AA.	Mus musculus (Mouse).	Eukaryota; Metazoa; Chordata; Craniata; Vertebrata; Euteleostomi;Mammalia; Eutheria; Euarchontoglires; Glires; Rodentia; Sciurognathi;Muroidea; Muridae; Murinae; Mus; Mus.	10090
Q8C2A9	Hsp90aa1	Putative uncharacterized protein	-107.227	8.35777	5	19	13	20.8029		Q8C2A9_MOUSE Unreviewed; 274 AA.	Mus musculus (Mouse).	Eukaryota; Metazoa; Chordata; Craniata; Vertebrata; Euteleostomi;Mammalia; Eutheria; Euarchontoglires; Glires; Rodentia; Sciurognathi;Muroidea; Muridae; Murinae; Mus; Mus.	10090
Q3UZ14	Eef2	Putative uncharacterized protein	-42.4657	8.35775	3	11	8	3.9627		Q3UZ14_MOUSE Unreviewed; 858 AA.	Mus musculus (Mouse).	Eukaryota; Metazoa; Chordata; Craniata; Vertebrata; Euteleostomi;Mammalia; Eutheria; Euarchontoglires; Glires; Rodentia; Sciurognathi;Muroidea; Muridae; Murinae; Mus; Mus.	10090
Q8BG05	Hnrnpa3	Heterogeneous nuclear ribonucleoprotein A3	-62.3325	8.35607	3	10	10	12.1372		ROA3_MOUSE Reviewed; 379 AA.	Mus musculus (Mouse).	Eukaryota; Metazoa; Chordata; Craniata; Vertebrata; Euteleostomi;Mammalia; Eutheria; Euarchontoglires; Glires; Rodentia; Sciurognathi;Muroidea; Muridae; Murinae; Mus; Mus.	10090	mmu:229279
Q0VG47	Hnrnpa3	Heterogeneous nuclear ribonucleoprotein A3	-62.3325	8.35607	3	10	10	12.8852		Q0VG47_MOUSE Unreviewed; 357 AA.	Mus musculus (Mouse).	Eukaryota; Metazoa; Chordata; Craniata; Vertebrata; Euteleostomi;Mammalia; Eutheria; Euarchontoglires; Glires; Rodentia; Sciurognathi;Muroidea; Muridae; Murinae; Mus; Mus.	10090
B2RXM2	Gm6793	EG627828 protein	-62.3325	8.35607	3	10	10	13.1054		B2RXM2_MOUSE Unreviewed; 351 AA.	Mus musculus (Mouse).	Eukaryota; Metazoa; Chordata; Craniata; Vertebrata; Euteleostomi;Mammalia; Eutheria; Euarchontoglires; Glires; Rodentia; Sciurognathi;Muroidea; Muridae; Murinae; Mus; Mus.	10090
J3QNY1	Gm9242	Protein Gm9242	-62.3325	8.35607	3	10	10	12.8852		J3QNY1_MOUSE Unreviewed; 357 AA.	Mus musculus (Mouse).	Eukaryota; Metazoa; Chordata; Craniata; Vertebrata; Euteleostomi;Mammalia; Eutheria; Euarchontoglires; Glires; Rodentia; Sciurognathi;Muroidea; Muridae; Murinae; Mus; Mus.	10090
Q6P6I7	Hnrnpa3	Hnrpa3 protein	-62.3325	8.35607	3	10	10	14.4654		Q6P6I7_MOUSE Unreviewed; 318 AA.	Mus musculus (Mouse).	Eukaryota; Metazoa; Chordata; Craniata; Vertebrata; Euteleostomi;Mammalia; Eutheria; Euarchontoglires; Glires; Rodentia; Sciurognathi;Muroidea; Muridae; Murinae; Mus; Mus.	10090
Q3UZG3	Hnrnpa3	Putative uncharacterized protein	-62.3325	8.35607	3	11	10	12.1372		Q3UZG3_MOUSE Unreviewed; 379 AA.	Mus musculus (Mouse).	Eukaryota; Metazoa; Chordata; Craniata; Vertebrata; Euteleostomi;Mammalia; Eutheria; Euarchontoglires; Glires; Rodentia; Sciurognathi;Muroidea; Muridae; Murinae; Mus; Mus.	10090	mmu:229279
Q3T9M7	Epb42	Putative uncharacterized protein	-25.1267	8.35429	3	6	2	8.24891		Q3T9M7_MOUSE Unreviewed; 691 AA.	Mus musculus (Mouse).	Eukaryota; Metazoa; Chordata; Craniata; Vertebrata; Euteleostomi;Mammalia; Eutheria; Euarchontoglires; Glires; Rodentia; Sciurognathi;Muroidea; Muridae; Murinae; Mus; Mus.	10090
Q3TIE8	Dld	Dihydrolipoyl dehydrogenase	-15.6471	8.35354	4	7	2	16.8627		Q3TIE8_MOUSE Unreviewed; 510 AA.	Mus musculus (Mouse).	Eukaryota; Metazoa; Chordata; Craniata; Vertebrata; Euteleostomi;Mammalia; Eutheria; Euarchontoglires; Glires; Rodentia; Sciurognathi;Muroidea; Muridae; Murinae; Mus; Mus.	10090
Q8CBU4	Ezr	Putative uncharacterized protein	-56.097	8.35336	13	35	10	26.8409		Q8CBU4_MOUSE Unreviewed; 421 AA.	Mus musculus (Mouse).	Eukaryota; Metazoa; Chordata; Craniata; Vertebrata; Euteleostomi;Mammalia; Eutheria; Euarchontoglires; Glires; Rodentia; Sciurognathi;Muroidea; Muridae; Murinae; Mus; Mus.	10090	mmu:22350
Q3UAF5			0	8.35233	11	11	0	27.2727
A0A1B0GSL7	Ldha	L-lactate dehydrogenase A chain	-39.2171	8.3515	1	6	6	11.7188		A0A1B0GSL7_MOUSE Unreviewed; 128 AA.	Mus musculus (Mouse).	Eukaryota; Metazoa; Chordata; Craniata; Vertebrata; Euteleostomi;Mammalia; Eutheria; Euarchontoglires; Glires; Rodentia; Sciurognathi;Muroidea; Muridae; Murinae; Mus; Mus.	10090
A0A1B0GT41	Ldha	L-lactate dehydrogenase A chain	-39.2171	8.3515	1	6	6	8.52273		A0A1B0GT41_MOUSE Unreviewed; 176 AA.	Mus musculus (Mouse).	Eukaryota; Metazoa; Chordata; Craniata; Vertebrata; Euteleostomi;Mammalia; Eutheria; Euarchontoglires; Glires; Rodentia; Sciurognathi;Muroidea; Muridae; Murinae; Mus; Mus.	10090
A0A1B0GRW9	Ldha	L-lactate dehydrogenase A chain	-39.2171	8.3515	1	6	6	14.4231		A0A1B0GRW9_MOUSE Unreviewed; 104 AA.	Mus musculus (Mouse).	Eukaryota; Metazoa; Chordata; Craniata; Vertebrata; Euteleostomi;Mammalia; Eutheria; Euarchontoglires; Glires; Rodentia; Sciurognathi;Muroidea; Muridae; Murinae; Mus; Mus.	10090
A0A1B0GQX5	Ldha	L-lactate dehydrogenase	-39.2171	8.3515	1	6	6	7.46269		A0A1B0GQX5_MOUSE Unreviewed; 201 AA.	Mus musculus (Mouse).	Eukaryota; Metazoa; Chordata; Craniata; Vertebrata; Euteleostomi;Mammalia; Eutheria; Euarchontoglires; Glires; Rodentia; Sciurognathi;Muroidea; Muridae; Murinae; Mus; Mus.	10090
A0A1B0GRS2	Ldha	L-lactate dehydrogenase A chain	-39.2171	8.3515	1	6	6	22.0588		A0A1B0GRS2_MOUSE Unreviewed; 68 AA.	Mus musculus (Mouse).	Eukaryota; Metazoa; Chordata; Craniata; Vertebrata; Euteleostomi;Mammalia; Eutheria; Euarchontoglires; Glires; Rodentia; Sciurognathi;Muroidea; Muridae; Murinae; Mus; Mus.	10090
A0A1B0GS79	Ldha	L-lactate dehydrogenase A chain	-39.2171	8.3515	1	6	6	7.31707		A0A1B0GS79_MOUSE Unreviewed; 205 AA.	Mus musculus (Mouse).	Eukaryota; Metazoa; Chordata; Craniata; Vertebrata; Euteleostomi;Mammalia; Eutheria; Euarchontoglires; Glires; Rodentia; Sciurognathi;Muroidea; Muridae; Murinae; Mus; Mus.	10090
A0A1B0GRC1	Ldha	L-lactate dehydrogenase A chain	-39.2171	8.3515	1	6	6	22.7273		A0A1B0GRC1_MOUSE Unreviewed; 66 AA.	Mus musculus (Mouse).	Eukaryota; Metazoa; Chordata; Craniata; Vertebrata; Euteleostomi;Mammalia; Eutheria; Euarchontoglires; Glires; Rodentia; Sciurognathi;Muroidea; Muridae; Murinae; Mus; Mus.	10090
Q6NXW3	Ldha	Ldha protein	-39.2171	8.3515	1	6	6	14.4231		Q6NXW3_MOUSE Unreviewed; 104 AA.	Mus musculus (Mouse).	Eukaryota; Metazoa; Chordata; Craniata; Vertebrata; Euteleostomi;Mammalia; Eutheria; Euarchontoglires; Glires; Rodentia; Sciurognathi;Muroidea; Muridae; Murinae; Mus; Mus.	10090
Q564E2	Ldha	L-lactate dehydrogenase	-22.8652	8.3515	1	3	3	4.51807		Q564E2_MOUSE Unreviewed; 332 AA.	Mus musculus (Mouse).	Eukaryota; Metazoa; Chordata; Craniata; Vertebrata; Euteleostomi;Mammalia; Eutheria; Euarchontoglires; Glires; Rodentia; Sciurognathi;Muroidea; Muridae; Murinae; Mus; Mus.	10090	mmu:16828
D6REF3	Ywhae	14-3-3 protein epsilon	-82.8548	8.3514	4	18	11	29.2308		D6REF3_MOUSE Unreviewed; 130 AA.	Mus musculus (Mouse).	Eukaryota; Metazoa; Chordata; Craniata; Vertebrata; Euteleostomi;Mammalia; Eutheria; Euarchontoglires; Glires; Rodentia; Sciurognathi;Muroidea; Muridae; Murinae; Mus; Mus.	10090
Q3TH04	Hspa8	Putative uncharacterized protein	-51.669	8.35091	8	16	12	23.166		Q3TH04_MOUSE Unreviewed; 518 AA.	Mus musculus (Mouse).	Eukaryota; Metazoa; Chordata; Craniata; Vertebrata; Euteleostomi;Mammalia; Eutheria; Euarchontoglires; Glires; Rodentia; Sciurognathi;Muroidea; Muridae; Murinae; Mus; Mus.	10090
Q7TSJ6	Lats2	Serine/threonine-protein kinase LATS2	-6.54212	8.35069	1	1	1	1.91939		LATS2_MOUSE Reviewed; 1042 AA.	Mus musculus (Mouse).	Eukaryota; Metazoa; Chordata; Craniata; Vertebrata; Euteleostomi;Mammalia; Eutheria; Euarchontoglires; Glires; Rodentia; Sciurognathi;Muroidea; Muridae; Murinae; Mus; Mus.	10090	mmu:50523
G3UY78	Lats2	Serine/threonine-protein kinase LATS2	-6.54212	8.35069	1	1	1	2.23464		G3UY78_MOUSE Unreviewed; 895 AA.	Mus musculus (Mouse).	Eukaryota; Metazoa; Chordata; Craniata; Vertebrata; Euteleostomi;Mammalia; Eutheria; Euarchontoglires; Glires; Rodentia; Sciurognathi;Muroidea; Muridae; Murinae; Mus; Mus.	10090
Q8VHE2	Lats2	LATS2B	-6.54212	8.35069	1	1	1	11.3636		Q8VHE2_MOUSE Unreviewed; 176 AA.	Mus musculus (Mouse).	Eukaryota; Metazoa; Chordata; Craniata; Vertebrata; Euteleostomi;Mammalia; Eutheria; Euarchontoglires; Glires; Rodentia; Sciurognathi;Muroidea; Muridae; Murinae; Mus; Mus.	10090
Q8VHE1	Lats2	LATS2C	-6.54212	8.35069	1	1	1	8.88889		Q8VHE1_MOUSE Unreviewed; 225 AA.	Mus musculus (Mouse).	Eukaryota; Metazoa; Chordata; Craniata; Vertebrata; Euteleostomi;Mammalia; Eutheria; Euarchontoglires; Glires; Rodentia; Sciurognathi;Muroidea; Muridae; Murinae; Mus; Mus.	10090
G3UZ29	Lats2	Serine/threonine-protein kinase LATS2	-6.54212	8.35069	1	1	1	16.8067		G3UZ29_MOUSE Unreviewed; 119 AA.	Mus musculus (Mouse).	Eukaryota; Metazoa; Chordata; Craniata; Vertebrata; Euteleostomi;Mammalia; Eutheria; Euarchontoglires; Glires; Rodentia; Sciurognathi;Muroidea; Muridae; Murinae; Mus; Mus.	10090
G3UWQ0	Lats2	Serine/threonine-protein kinase LATS2	-6.54212	8.35069	1	1	1	17.5439		G3UWQ0_MOUSE Unreviewed; 114 AA.	Mus musculus (Mouse).	Eukaryota; Metazoa; Chordata; Craniata; Vertebrata; Euteleostomi;Mammalia; Eutheria; Euarchontoglires; Glires; Rodentia; Sciurognathi;Muroidea; Muridae; Murinae; Mus; Mus.	10090
G3UXG3	Lats2	Serine/threonine-protein kinase LATS2	-6.54212	8.35069	1	1	1	2.34467		G3UXG3_MOUSE Unreviewed; 853 AA.	Mus musculus (Mouse).	Eukaryota; Metazoa; Chordata; Craniata; Vertebrata; Euteleostomi;Mammalia; Eutheria; Euarchontoglires; Glires; Rodentia; Sciurognathi;Muroidea; Muridae; Murinae; Mus; Mus.	10090
Q3TNL1	G6pdx	Glucose-6-phosphate 1-dehydrogenase	-5.59312	8.35004	4	4	2	10.8738		Q3TNL1_MOUSE Unreviewed; 515 AA.	Mus musculus (Mouse).	Eukaryota; Metazoa; Chordata; Craniata; Vertebrata; Euteleostomi;Mammalia; Eutheria; Euarchontoglires; Glires; Rodentia; Sciurognathi;Muroidea; Muridae; Murinae; Mus; Mus.	10090
P62821	Rab1A	Ras-related protein Rab-1A	-43.3845	8.34962	1	6	6	9.26829		RAB1A_MOUSE Reviewed; 205 AA.	Mus musculus (Mouse).	Eukaryota; Metazoa; Chordata; Craniata; Vertebrata; Euteleostomi;Mammalia; Eutheria; Euarchontoglires; Glires; Rodentia; Sciurognathi;Muroidea; Muridae; Murinae; Mus; Mus.	10090	mmu:19324
Q5SW86	Rab1a	Protein Rab1a	-43.3845	8.34962	1	7	6	15.0794		Q5SW86_MOUSE Unreviewed; 126 AA.	Mus musculus (Mouse).	Eukaryota; Metazoa; Chordata; Craniata; Vertebrata; Euteleostomi;Mammalia; Eutheria; Euarchontoglires; Glires; Rodentia; Sciurognathi;Muroidea; Muridae; Murinae; Mus; Mus.	10090
Q5SW88	Rab1a	Protein Rab1a	-43.3845	8.34962	1	6	6	9.40594		Q5SW88_MOUSE Unreviewed; 202 AA.	Mus musculus (Mouse).	Eukaryota; Metazoa; Chordata; Craniata; Vertebrata; Euteleostomi;Mammalia; Eutheria; Euarchontoglires; Glires; Rodentia; Sciurognathi;Muroidea; Muridae; Murinae; Mus; Mus.	10090
Q6ZPF0	Rab1a	MKIAA3012 protein	-43.3845	8.34962	1	6	6	7.50988		Q6ZPF0_MOUSE Unreviewed; 253 AA.	Mus musculus (Mouse).	Eukaryota; Metazoa; Chordata; Craniata; Vertebrata; Euteleostomi;Mammalia; Eutheria; Euarchontoglires; Glires; Rodentia; Sciurognathi;Muroidea; Muridae; Murinae; Mus; Mus.	10090
Q8C153	Eef2	Putative uncharacterized protein	-42.4657	8.34767	4	10	8	6.06061		Q8C153_MOUSE Unreviewed; 858 AA.	Mus musculus (Mouse).	Eukaryota; Metazoa; Chordata; Craniata; Vertebrata; Euteleostomi;Mammalia; Eutheria; Euarchontoglires; Glires; Rodentia; Sciurognathi;Muroidea; Muridae; Murinae; Mus; Mus.	10090
Q8R5L1			0	8.34312	3	6	0	19.7133
Q3ULM1	Hspa8	Putative uncharacterized protein	-51.669	8.34253	8	16	12	18.0937		Q3ULM1_MOUSE Unreviewed; 619 AA.	Mus musculus (Mouse).	Eukaryota; Metazoa; Chordata; Craniata; Vertebrata; Euteleostomi;Mammalia; Eutheria; Euarchontoglires; Glires; Rodentia; Sciurognathi;Muroidea; Muridae; Murinae; Mus; Mus.	10090
P60843	Eif4a1	Eukaryotic initiation factor 4A-I	-40.4358	8.34093	1	8	8	3.20197		IF4A1_MOUSE Reviewed; 406 AA.	Mus musculus (Mouse).	Eukaryota; Metazoa; Chordata; Craniata; Vertebrata; Euteleostomi;Mammalia; Eutheria; Euarchontoglires; Glires; Rodentia; Sciurognathi;Muroidea; Muridae; Murinae; Mus; Mus.	10090	mmu:13681
Q5F2A7	Eif4a1	Putative uncharacterized protein	-38.8763	8.34093	1	4	4	3.20197		Q5F2A7_MOUSE Unreviewed; 406 AA.	Mus musculus (Mouse).	Eukaryota; Metazoa; Chordata; Craniata; Vertebrata; Euteleostomi;Mammalia; Eutheria; Euarchontoglires; Glires; Rodentia; Sciurognathi;Muroidea; Muridae; Murinae; Mus; Mus.	10090	mmu:13681
Q52KC1	Eif4a2	Eukaryotic translation initiation factor 4A2	-38.8763	8.34093	1	4	4	3.1941		Q52KC1_MOUSE Unreviewed; 407 AA.	Mus musculus (Mouse).	Eukaryota; Metazoa; Chordata; Craniata; Vertebrata; Euteleostomi;Mammalia; Eutheria; Euarchontoglires; Glires; Rodentia; Sciurognathi;Muroidea; Muridae; Murinae; Mus; Mus.	10090	mmu:13682
Q8BTU6	Eif4a2	Eukaryotic initiation factor 4A-II	-40.4358	8.34093	1	8	8	3.59116		Q8BTU6_MOUSE Unreviewed; 362 AA.	Mus musculus (Mouse).	Eukaryota; Metazoa; Chordata; Craniata; Vertebrata; Euteleostomi;Mammalia; Eutheria; Euarchontoglires; Glires; Rodentia; Sciurognathi;Muroidea; Muridae; Murinae; Mus; Mus.	10090
E9Q561	Eif4a2	Eukaryotic initiation factor 4A-II	-40.4358	8.34093	1	8	8	4.16667		E9Q561_MOUSE Unreviewed; 312 AA.	Mus musculus (Mouse).	Eukaryota; Metazoa; Chordata; Craniata; Vertebrata; Euteleostomi;Mammalia; Eutheria; Euarchontoglires; Glires; Rodentia; Sciurognathi;Muroidea; Muridae; Murinae; Mus; Mus.	10090
Q3TFG3	Eif4a1	Putative uncharacterized protein	-40.4358	8.34093	1	8	8	3.20197		Q3TFG3_MOUSE Unreviewed; 406 AA.	Mus musculus (Mouse).	Eukaryota; Metazoa; Chordata; Craniata; Vertebrata; Euteleostomi;Mammalia; Eutheria; Euarchontoglires; Glires; Rodentia; Sciurognathi;Muroidea; Muridae; Murinae; Mus; Mus.	10090
Q3TGK7	Eif4a1	Putative uncharacterized protein	-40.4358	8.34093	1	8	8	3.20197		Q3TGK7_MOUSE Unreviewed; 406 AA.	Mus musculus (Mouse).	Eukaryota; Metazoa; Chordata; Craniata; Vertebrata; Euteleostomi;Mammalia; Eutheria; Euarchontoglires; Glires; Rodentia; Sciurognathi;Muroidea; Muridae; Murinae; Mus; Mus.	10090
Q3U8I0	Eif4a1	Putative uncharacterized protein	-40.4358	8.34093	1	8	8	4.54545		Q3U8I0_MOUSE Unreviewed; 286 AA.	Mus musculus (Mouse).	Eukaryota; Metazoa; Chordata; Craniata; Vertebrata; Euteleostomi;Mammalia; Eutheria; Euarchontoglires; Glires; Rodentia; Sciurognathi;Muroidea; Muridae; Murinae; Mus; Mus.	10090
Q78WR5	Eif4a1	Putative uncharacterized protein	-40.4358	8.34093	1	8	8	5.50847		Q78WR5_MOUSE Unreviewed; 236 AA.	Mus musculus (Mouse).	Eukaryota; Metazoa; Chordata; Craniata; Vertebrata; Euteleostomi;Mammalia; Eutheria; Euarchontoglires; Glires; Rodentia; Sciurognathi;Muroidea; Muridae; Murinae; Mus; Mus.	10090
Q3UXC2	Eif4a1	Putative uncharacterized protein	-40.4358	8.34093	1	8	8	3.20197		Q3UXC2_MOUSE Unreviewed; 406 AA.	Mus musculus (Mouse).	Eukaryota; Metazoa; Chordata; Craniata; Vertebrata; Euteleostomi;Mammalia; Eutheria; Euarchontoglires; Glires; Rodentia; Sciurognathi;Muroidea; Muridae; Murinae; Mus; Mus.	10090
Q4FZL1	Eif4a1	Eif4a1 protein	-40.4358	8.34093	1	8	8	3.20988		Q4FZL1_MOUSE Unreviewed; 405 AA.	Mus musculus (Mouse).	Eukaryota; Metazoa; Chordata; Craniata; Vertebrata; Euteleostomi;Mammalia; Eutheria; Euarchontoglires; Glires; Rodentia; Sciurognathi;Muroidea; Muridae; Murinae; Mus; Mus.	10090
Q3TSJ4	Eif4a1	Putative uncharacterized protein	-40.4358	8.34093	1	9	8	5.77778		Q3TSJ4_MOUSE Unreviewed; 225 AA.	Mus musculus (Mouse).	Eukaryota; Metazoa; Chordata; Craniata; Vertebrata; Euteleostomi;Mammalia; Eutheria; Euarchontoglires; Glires; Rodentia; Sciurognathi;Muroidea; Muridae; Murinae; Mus; Mus.	10090
Q3KQJ4	Hspa8	Hspa8 protein	-51.669	8.33964	7	17	12	16.6372		Q3KQJ4_MOUSE Unreviewed; 565 AA.	Mus musculus (Mouse).	Eukaryota; Metazoa; Chordata; Craniata; Vertebrata; Euteleostomi;Mammalia; Eutheria; Euarchontoglires; Glires; Rodentia; Sciurognathi;Muroidea; Muridae; Murinae; Mus; Mus.	10090
P35564	Canx	Calnexin	-33.6393	8.33786	1	6	6	2.53807		CALX_MOUSE Reviewed; 591 AA.	Mus musculus (Mouse).	Eukaryota; Metazoa; Chordata; Craniata; Vertebrata; Euteleostomi;Mammalia; Eutheria; Euarchontoglires; Glires; Rodentia; Sciurognathi;Muroidea; Muridae; Murinae; Mus; Mus.	10090	mmu:12330
Q5SUC3	Canx	Calnexin, isoform CRA_a	-19.6601	8.33786	1	3	3	2.53807		Q5SUC3_MOUSE Unreviewed; 591 AA.	Mus musculus (Mouse).	Eukaryota; Metazoa; Chordata; Craniata; Vertebrata; Euteleostomi;Mammalia; Eutheria; Euarchontoglires; Glires; Rodentia; Sciurognathi;Muroidea; Muridae; Murinae; Mus; Mus.	10090	mmu:12330
Q3U6X2	Hnrnpk	Putative uncharacterized protein	-28.1871	8.33756	4	8	2	9.58606		Q3U6X2_MOUSE Unreviewed; 459 AA.	Mus musculus (Mouse).	Eukaryota; Metazoa; Chordata; Craniata; Vertebrata; Euteleostomi;Mammalia; Eutheria; Euarchontoglires; Glires; Rodentia; Sciurognathi;Muroidea; Muridae; Murinae; Mus; Mus.	10090
F8VPN3	Gm5160	Peptidyl-prolyl cis-trans isomerase	-58.1519	8.33558	5	19	7	36.7347		F8VPN3_MOUSE Unreviewed; 147 AA.	Mus musculus (Mouse).	Eukaryota; Metazoa; Chordata; Craniata; Vertebrata; Euteleostomi;Mammalia; Eutheria; Euarchontoglires; Glires; Rodentia; Sciurognathi;Muroidea; Muridae; Murinae; Mus; Mus.	10090
Q61699	Hsph1	Heat shock protein 105 kDa	-27.2189	8.33475	1	4	2	2.0979		HS105_MOUSE Reviewed; 858 AA.	Mus musculus (Mouse).	Eukaryota; Metazoa; Chordata; Craniata; Vertebrata; Euteleostomi;Mammalia; Eutheria; Euarchontoglires; Glires; Rodentia; Sciurognathi;Muroidea; Muridae; Murinae; Mus; Mus.	10090	mmu:15505
Q8C6H1	Hsph1	Putative uncharacterized protein	-27.2189	8.33475	1	4	2	5.21739		Q8C6H1_MOUSE Unreviewed; 345 AA.	Mus musculus (Mouse).	Eukaryota; Metazoa; Chordata; Craniata; Vertebrata; Euteleostomi;Mammalia; Eutheria; Euarchontoglires; Glires; Rodentia; Sciurognathi;Muroidea; Muridae; Murinae; Mus; Mus.	10090
Q3UB72	Ptpn6	Tyrosine-protein phosphatase non-receptor type	-20.2445	8.33389	3	6	4	7.89916		Q3UB72_MOUSE Unreviewed; 595 AA.	Mus musculus (Mouse).	Eukaryota; Metazoa; Chordata; Craniata; Vertebrata; Euteleostomi;Mammalia; Eutheria; Euarchontoglires; Glires; Rodentia; Sciurognathi;Muroidea; Muridae; Murinae; Mus; Mus.	10090	mmu:15170
Q52L87	Tuba1c	Tubulin alpha chain	-81.4526	8.33317	5	9	8	18.7082		Q52L87_MOUSE Unreviewed; 449 AA.	Mus musculus (Mouse).	Eukaryota; Metazoa; Chordata; Craniata; Vertebrata; Euteleostomi;Mammalia; Eutheria; Euarchontoglires; Glires; Rodentia; Sciurognathi;Muroidea; Muridae; Murinae; Mus; Mus.	10090	mmu:22146
Q545A2	Slc25a5	MCG11560	-19.9911	8.33101	6	10	3	24.8322		Q545A2_MOUSE Unreviewed; 298 AA.	Mus musculus (Mouse).	Eukaryota; Metazoa; Chordata; Craniata; Vertebrata; Euteleostomi;Mammalia; Eutheria; Euarchontoglires; Glires; Rodentia; Sciurognathi;Muroidea; Muridae; Murinae; Mus; Mus.	10090	mmu:11740
Q3TU98	Iqgap1	Putative uncharacterized protein	-33.4642	8.33022	7	18	6	11.7045		Q3TU98_MOUSE Unreviewed; 880 AA.	Mus musculus (Mouse).	Eukaryota; Metazoa; Chordata; Craniata; Vertebrata; Euteleostomi;Mammalia; Eutheria; Euarchontoglires; Glires; Rodentia; Sciurognathi;Muroidea; Muridae; Murinae; Mus; Mus.	10090	mmu:29875
A0A0U1RPL9	Cyp2f2	Cytochrome P450 2F2	-118.137	8.32851	7	31	19	32.6923		A0A0U1RPL9_MOUSE Unreviewed; 208 AA.	Mus musculus (Mouse).	Eukaryota; Metazoa; Chordata; Craniata; Vertebrata; Euteleostomi;Mammalia; Eutheria; Euarchontoglires; Glires; Rodentia; Sciurognathi;Muroidea; Muridae; Murinae; Mus; Mus.	10090
A0JNS9	Hist1h2ba	Histone H2B	-29.9024	8.32776	4	16	9	27.5591		A0JNS9_MOUSE Unreviewed; 127 AA.	Mus musculus (Mouse).	Eukaryota; Metazoa; Chordata; Craniata; Vertebrata; Euteleostomi;Mammalia; Eutheria; Euarchontoglires; Glires; Rodentia; Sciurognathi;Muroidea; Muridae; Murinae; Mus; Mus.	10090
P05202	Got2	Aspartate aminotransferase, mitochondrial	-50.6836	8.32775	7	17	8	24.8837		AATM_MOUSE Reviewed; 430 AA.	Mus musculus (Mouse).	Eukaryota; Metazoa; Chordata; Craniata; Vertebrata; Euteleostomi;Mammalia; Eutheria; Euarchontoglires; Glires; Rodentia; Sciurognathi;Muroidea; Muridae; Murinae; Mus; Mus.	10090	mmu:14719
P70696	Hist1h2ba	Histone H2B type 1-A	-29.9024	8.32697	3	9	9	22.0472		H2B1A_MOUSE Reviewed; 127 AA.	Mus musculus (Mouse).	Eukaryota; Metazoa; Chordata; Craniata; Vertebrata; Euteleostomi;Mammalia; Eutheria; Euarchontoglires; Glires; Rodentia; Sciurognathi;Muroidea; Muridae; Murinae; Mus; Mus.	10090	mmu:319177
A0A0A0MQM0	Eif5a	Eukaryotic translation initiation factor 5A	-13.6555	8.32599	2	7	2	28.1879		A0A0A0MQM0_MOUSE Unreviewed; 149 AA.	Mus musculus (Mouse).	Eukaryota; Metazoa; Chordata; Craniata; Vertebrata; Euteleostomi;Mammalia; Eutheria; Euarchontoglires; Glires; Rodentia; Sciurognathi;Muroidea; Muridae; Murinae; Mus; Mus.	10090
Q6P5I3	Adh5	S-(hydroxymethyl)glutathione dehydrogenase	-70.9158	8.32497	4	8	5	26.2032		Q6P5I3_MOUSE Unreviewed; 374 AA.	Mus musculus (Mouse).	Eukaryota; Metazoa; Chordata; Craniata; Vertebrata; Euteleostomi;Mammalia; Eutheria; Euarchontoglires; Glires; Rodentia; Sciurognathi;Muroidea; Muridae; Murinae; Mus; Mus.	10090	mmu:11532
E9Q3T0	Gm10073	Protein Gm10073	-22.9127	8.32441	4	10	4	42.9825		E9Q3T0_MOUSE Unreviewed; 114 AA.	Mus musculus (Mouse).	Eukaryota; Metazoa; Chordata; Craniata; Vertebrata; Euteleostomi;Mammalia; Eutheria; Euarchontoglires; Glires; Rodentia; Sciurognathi;Muroidea; Muridae; Murinae; Mus; Mus.	10090
P00405	Mtco2	Cytochrome c oxidase subunit 2	-48.9809	8.32247	1	8	8	8.81057		COX2_MOUSE Reviewed; 227 AA.	Mus musculus (Mouse).	Eukaryota; Metazoa; Chordata; Craniata; Vertebrata; Euteleostomi;Mammalia; Eutheria; Euarchontoglires; Glires; Rodentia; Sciurognathi;Muroidea; Muridae; Murinae; Mus; Mus.	10090	mmu:17709
A3E4B0	COX2	Cytochrome c oxidase subunit 2	-48.9809	8.32247	1	8	8	8.81057		A3E4B0_MOUSE Unreviewed; 227 AA.	Mus musculus musculus (eastern European house mouse).	Eukaryota; Metazoa; Chordata; Craniata; Vertebrata; Euteleostomi;Mammalia; Eutheria; Euarchontoglires; Glires; Rodentia; Sciurognathi;Muroidea; Muridae; Murinae; Mus; Mus.	39442
A0A023J5Y1	COX2	Cytochrome c oxidase subunit 2	-48.9809	8.32247	1	8	8	8.81057		A0A023J5Y1_MOUSE Unreviewed; 227 AA.	Mus musculus musculus (eastern European house mouse).	Eukaryota; Metazoa; Chordata; Craniata; Vertebrata; Euteleostomi;Mammalia; Eutheria; Euarchontoglires; Glires; Rodentia; Sciurognathi;Muroidea; Muridae; Murinae; Mus; Mus.	39442
A0A075DC90	COX2	Cytochrome c oxidase subunit 2	-48.9809	8.32247	1	8	8	8.81057		A0A075DC90_MOUSE Unreviewed; 227 AA.	Mus musculus (Mouse).	Eukaryota; Metazoa; Chordata; Craniata; Vertebrata; Euteleostomi;Mammalia; Eutheria; Euarchontoglires; Glires; Rodentia; Sciurognathi;Muroidea; Muridae; Murinae; Mus; Mus.	10090
A3R481	COXII	Cytochrome c oxidase subunit 2	-48.9809	8.32247	1	8	8	8.81057		A3R481_MOUSE Unreviewed; 227 AA.	Mus musculus domesticus (western European house mouse).	Eukaryota; Metazoa; Chordata; Craniata; Vertebrata; Euteleostomi;Mammalia; Eutheria; Euarchontoglires; Glires; Rodentia; Sciurognathi;Muroidea; Muridae; Murinae; Mus; Mus.	10092
K7XK22	COXII	Cytochrome c oxidase subunit 2	-48.9809	8.32247	1	8	8	8.81057		K7XK22_MOUSE Unreviewed; 227 AA.	Mus musculus domesticus (western European house mouse).	Eukaryota; Metazoa; Chordata; Craniata; Vertebrata; Euteleostomi;Mammalia; Eutheria; Euarchontoglires; Glires; Rodentia; Sciurognathi;Muroidea; Muridae; Murinae; Mus; Mus.	10092
K7XKA7	COXII	Cytochrome c oxidase subunit 2	-48.9809	8.32247	1	8	8	8.81057		K7XKA7_MOUSE Unreviewed; 227 AA.	Mus musculus domesticus (western European house mouse).	Eukaryota; Metazoa; Chordata; Craniata; Vertebrata; Euteleostomi;Mammalia; Eutheria; Euarchontoglires; Glires; Rodentia; Sciurognathi;Muroidea; Muridae; Murinae; Mus; Mus.	10092
Q5GA81	COX2	Cytochrome c oxidase subunit 2	-28.7258	8.32247	1	4	4	8.81057		Q5GA81_MUSMM Unreviewed; 227 AA.	Mus musculus molossinus (Japanese house mouse).	Eukaryota; Metazoa; Chordata; Craniata; Vertebrata; Euteleostomi;Mammalia; Eutheria; Euarchontoglires; Glires; Rodentia; Sciurognathi;Muroidea; Muridae; Murinae; Mus; Mus.	57486
A0A0F6PXF3	COXII	Cytochrome c oxidase subunit 2	-28.7258	8.32247	1	4	4	8.81057		A0A0F6PXF3_MOUSE Unreviewed; 227 AA.	Mus musculus helgolandicus.	Eukaryota; Metazoa; Chordata; Craniata; Vertebrata; Euteleostomi;Mammalia; Eutheria; Euarchontoglires; Glires; Rodentia; Sciurognathi;Muroidea; Muridae; Murinae; Mus; Mus.	1643390
Q7JD03	COX2	Cytochrome c oxidase subunit 2	-28.7258	8.32247	1	4	4	8.81057		Q7JD03_MOUSE Unreviewed; 227 AA.	Mus musculus domesticus (western European house mouse).	Eukaryota; Metazoa; Chordata; Craniata; Vertebrata; Euteleostomi;Mammalia; Eutheria; Euarchontoglires; Glires; Rodentia; Sciurognathi;Muroidea; Muridae; Murinae; Mus; Mus.	10092
A3R455	COXII	Cytochrome c oxidase subunit 2	-28.7258	8.32247	1	4	4	8.81057		A3R455_MUSMC Unreviewed; 227 AA.	Mus musculus castaneus (Southeastern Asian house mouse).	Eukaryota; Metazoa; Chordata; Craniata; Vertebrata; Euteleostomi;Mammalia; Eutheria; Euarchontoglires; Glires; Rodentia; Sciurognathi;Muroidea; Muridae; Murinae; Mus; Mus.	10091
A0A023J6F3	COX2	Cytochrome c oxidase subunit 2	-28.7258	8.32247	1	4	4	8.81057		A0A023J6F3_MOUSE Unreviewed; 227 AA.	Mus musculus musculus (eastern European house mouse).	Eukaryota; Metazoa; Chordata; Craniata; Vertebrata; Euteleostomi;Mammalia; Eutheria; Euarchontoglires; Glires; Rodentia; Sciurognathi;Muroidea; Muridae; Murinae; Mus; Mus.	39442
Q7JCZ1	mt-Co2	Cytochrome c oxidase subunit 2	-28.7258	8.32247	1	4	4	8.81057		Q7JCZ1_MOUSE Unreviewed; 227 AA.	Mus musculus (Mouse).	Eukaryota; Metazoa; Chordata; Craniata; Vertebrata; Euteleostomi;Mammalia; Eutheria; Euarchontoglires; Glires; Rodentia; Sciurognathi;Muroidea; Muridae; Murinae; Mus; Mus.	10090	mmu:17709
A0A023J607	COX2	Cytochrome c oxidase subunit 2	-28.7258	8.32247	1	5	4	8.81057		A0A023J607_MUSMC Unreviewed; 227 AA.	Mus musculus castaneus (Southeastern Asian house mouse).	Eukaryota; Metazoa; Chordata; Craniata; Vertebrata; Euteleostomi;Mammalia; Eutheria; Euarchontoglires; Glires; Rodentia; Sciurognathi;Muroidea; Muridae; Murinae; Mus; Mus.	10091
Q5FB19	Hnrnpa3	Heterogeneous nuclear ribonucleoprotein A3	-52.4732	8.32241	3	6	6	12.1372		Q5FB19_MOUSE Unreviewed; 379 AA.	Mus musculus (Mouse).	Eukaryota; Metazoa; Chordata; Craniata; Vertebrata; Euteleostomi;Mammalia; Eutheria; Euarchontoglires; Glires; Rodentia; Sciurognathi;Muroidea; Muridae; Murinae; Mus; Mus.	10090	mmu:229279
Q3TJA2	Sod2	Superoxide dismutase	-32.0789	8.32142	3	10	6	18.4685		Q3TJA2_MOUSE Unreviewed; 222 AA.	Mus musculus (Mouse).	Eukaryota; Metazoa; Chordata; Craniata; Vertebrata; Euteleostomi;Mammalia; Eutheria; Euarchontoglires; Glires; Rodentia; Sciurognathi;Muroidea; Muridae; Murinae; Mus; Mus.	10090
Q2YDW1	Eif3j	Eif3j protein	-8.62817	8.32001	2	3	1	12.7854		Q2YDW1_MOUSE Unreviewed; 219 AA.	Mus musculus (Mouse).	Eukaryota; Metazoa; Chordata; Craniata; Vertebrata; Euteleostomi;Mammalia; Eutheria; Euarchontoglires; Glires; Rodentia; Sciurognathi;Muroidea; Muridae; Murinae; Mus; Mus.	10090
A0A087WPT4	Idh1	Isocitrate dehydrogenase [NADP] cytoplasmic	-53.0346	8.31924	2	9	8	10.6952		A0A087WPT4_MOUSE Unreviewed; 187 AA.	Mus musculus (Mouse).	Eukaryota; Metazoa; Chordata; Craniata; Vertebrata; Euteleostomi;Mammalia; Eutheria; Euarchontoglires; Glires; Rodentia; Sciurognathi;Muroidea; Muridae; Murinae; Mus; Mus.	10090
O88844	Idh1	Isocitrate dehydrogenase [NADP] cytoplasmic	-53.0346	8.31793	1	8	8	4.83092		IDHC_MOUSE Reviewed; 414 AA.	Mus musculus (Mouse).	Eukaryota; Metazoa; Chordata; Craniata; Vertebrata; Euteleostomi;Mammalia; Eutheria; Euarchontoglires; Glires; Rodentia; Sciurognathi;Muroidea; Muridae; Murinae; Mus; Mus.	10090	mmu:15926
D3YVY3	Idh1	Isocitrate dehydrogenase [NADP] cytoplasmic	-53.0346	8.31793	1	8	8	13.986		D3YVY3_MOUSE Unreviewed; 143 AA.	Mus musculus (Mouse).	Eukaryota; Metazoa; Chordata; Craniata; Vertebrata; Euteleostomi;Mammalia; Eutheria; Euarchontoglires; Glires; Rodentia; Sciurognathi;Muroidea; Muridae; Murinae; Mus; Mus.	10090
A0A087WRS9	Idh1	Isocitrate dehydrogenase [NADP] cytoplasmic	-53.0346	8.31793	1	8	8	9.90099		A0A087WRS9_MOUSE Unreviewed; 202 AA.	Mus musculus (Mouse).	Eukaryota; Metazoa; Chordata; Craniata; Vertebrata; Euteleostomi;Mammalia; Eutheria; Euarchontoglires; Glires; Rodentia; Sciurognathi;Muroidea; Muridae; Murinae; Mus; Mus.	10090
A0A087WRM4	Idh1	Isocitrate dehydrogenase [NADP] cytoplasmic	-53.0346	8.31793	1	8	8	23.8095		A0A087WRM4_MOUSE Unreviewed; 84 AA.	Mus musculus (Mouse).	Eukaryota; Metazoa; Chordata; Craniata; Vertebrata; Euteleostomi;Mammalia; Eutheria; Euarchontoglires; Glires; Rodentia; Sciurognathi;Muroidea; Muridae; Murinae; Mus; Mus.	10090
Q8C338	Idh1	Isocitrate dehydrogenase [NADP]	-53.0346	8.31793	1	8	8	4.73934		Q8C338_MOUSE Unreviewed; 422 AA.	Mus musculus (Mouse).	Eukaryota; Metazoa; Chordata; Craniata; Vertebrata; Euteleostomi;Mammalia; Eutheria; Euarchontoglires; Glires; Rodentia; Sciurognathi;Muroidea; Muridae; Murinae; Mus; Mus.	10090
Q0QER9	Idh1	Isocitrate dehydrogenase 1	-53.0346	8.31793	1	8	8	5.29101		Q0QER9_MOUSE Unreviewed; 378 AA.	Mus musculus (Mouse).	Eukaryota; Metazoa; Chordata; Craniata; Vertebrata; Euteleostomi;Mammalia; Eutheria; Euarchontoglires; Glires; Rodentia; Sciurognathi;Muroidea; Muridae; Murinae; Mus; Mus.	10090
Q5HZJ8	Idh1	Isocitrate dehydrogenase [NADP]	-53.0346	8.31793	1	8	8	4.83092		Q5HZJ8_MOUSE Unreviewed; 414 AA.	Mus musculus (Mouse).	Eukaryota; Metazoa; Chordata; Craniata; Vertebrata; Euteleostomi;Mammalia; Eutheria; Euarchontoglires; Glires; Rodentia; Sciurognathi;Muroidea; Muridae; Murinae; Mus; Mus.	10090
B7ZN13			0	8.3173	3	4	0	15.1982
Q3UJQ9	Oxct1	Succinyl-CoA:3-ketoacid-coenzyme A transferase	-17.4246	8.31628	1	4	4	5.55556		Q3UJQ9_MOUSE Unreviewed; 486 AA.	Mus musculus (Mouse).	Eukaryota; Metazoa; Chordata; Craniata; Vertebrata; Euteleostomi;Mammalia; Eutheria; Euarchontoglires; Glires; Rodentia; Sciurognathi;Muroidea; Muridae; Murinae; Mus; Mus.	10090
Q3UK61	Oxct1	Succinyl-CoA:3-ketoacid-coenzyme A transferase	-17.4246	8.31628	1	5	4	5.19231		Q3UK61_MOUSE Unreviewed; 520 AA.	Mus musculus (Mouse).	Eukaryota; Metazoa; Chordata; Craniata; Vertebrata; Euteleostomi;Mammalia; Eutheria; Euarchontoglires; Glires; Rodentia; Sciurognathi;Muroidea; Muridae; Murinae; Mus; Mus.	10090
Q9D0K2	Oxct1	Succinyl-CoA:3-ketoacid coenzyme A transferase 1, mitochondrial	-17.4246	8.31628	1	5	4	5.19231		SCOT1_MOUSE Reviewed; 520 AA.	Mus musculus (Mouse).	Eukaryota; Metazoa; Chordata; Craniata; Vertebrata; Euteleostomi;Mammalia; Eutheria; Euarchontoglires; Glires; Rodentia; Sciurognathi;Muroidea; Muridae; Murinae; Mus; Mus.	10090	mmu:67041
Q8BP35	Actn4	Putative uncharacterized protein	-23.8089	8.31603	4	7	4	26.7327		Q8BP35_MOUSE Unreviewed; 202 AA.	Mus musculus (Mouse).	Eukaryota; Metazoa; Chordata; Craniata; Vertebrata; Euteleostomi;Mammalia; Eutheria; Euarchontoglires; Glires; Rodentia; Sciurognathi;Muroidea; Muridae; Murinae; Mus; Mus.	10090
Q3UJK5			0	8.31487	11	13	0	40.0911
P01027	C3	Complement C3	-28.9594	8.31439	1	4	4	1.92423		CO3_MOUSE Reviewed; 1663 AA.	Mus musculus (Mouse).	Eukaryota; Metazoa; Chordata; Craniata; Vertebrata; Euteleostomi;Mammalia; Eutheria; Euarchontoglires; Glires; Rodentia; Sciurognathi;Muroidea; Muridae; Murinae; Mus; Mus.	10090	mmu:12266
A0A087WRA1	Actr3	Actin-related protein 3	-46.1213	8.31394	2	8	6	15.2778		A0A087WRA1_MOUSE Unreviewed; 216 AA.	Mus musculus (Mouse).	Eukaryota; Metazoa; Chordata; Craniata; Vertebrata; Euteleostomi;Mammalia; Eutheria; Euarchontoglires; Glires; Rodentia; Sciurognathi;Muroidea; Muridae; Murinae; Mus; Mus.	10090
Q9D408	Iqgap1	Putative uncharacterized protein	-85.7457	8.31306	2	16	12	9.04645		Q9D408_MOUSE Unreviewed; 409 AA.	Mus musculus (Mouse).	Eukaryota; Metazoa; Chordata; Craniata; Vertebrata; Euteleostomi;Mammalia; Eutheria; Euarchontoglires; Glires; Rodentia; Sciurognathi;Muroidea; Muridae; Murinae; Mus; Mus.	10090
P08113	Hsp90b1	Endoplasmin	-50.7396	8.31276	3	8	7	8.22943		ENPL_MOUSE Reviewed; 802 AA.	Mus musculus (Mouse).	Eukaryota; Metazoa; Chordata; Craniata; Vertebrata; Euteleostomi;Mammalia; Eutheria; Euarchontoglires; Glires; Rodentia; Sciurognathi;Muroidea; Muridae; Murinae; Mus; Mus.	10090	mmu:22027
Q91V38	Hsp90b1	Heat shock protein 90, beta (Grp94), member 1	-50.7396	8.31276	3	8	7	8.22943		Q91V38_MOUSE Unreviewed; 802 AA.	Mus musculus (Mouse).	Eukaryota; Metazoa; Chordata; Craniata; Vertebrata; Euteleostomi;Mammalia; Eutheria; Euarchontoglires; Glires; Rodentia; Sciurognathi;Muroidea; Muridae; Murinae; Mus; Mus.	10090
Q3TN61	Rhoa	Putative uncharacterized protein	-46.742	8.31132	4	8	6	25.9067		Q3TN61_MOUSE Unreviewed; 193 AA.	Mus musculus (Mouse).	Eukaryota; Metazoa; Chordata; Craniata; Vertebrata; Euteleostomi;Mammalia; Eutheria; Euarchontoglires; Glires; Rodentia; Sciurognathi;Muroidea; Muridae; Murinae; Mus; Mus.	10090
Q3U7I5			0	8.30863	7	17	0	13.2331
J3QPS8	Eif5a	Eukaryotic translation initiation factor 5A-1	-13.6555	8.30639	2	8	2	53.9474		J3QPS8_MOUSE Unreviewed; 76 AA.	Mus musculus (Mouse).	Eukaryota; Metazoa; Chordata; Craniata; Vertebrata; Euteleostomi;Mammalia; Eutheria; Euarchontoglires; Glires; Rodentia; Sciurognathi;Muroidea; Muridae; Murinae; Mus; Mus.	10090
Q5U3M2	Hnrnpa3	Hnrpa3 protein	-45.1979	8.30544	2	7	6	11.1821		Q5U3M2_MOUSE Unreviewed; 313 AA.	Mus musculus (Mouse).	Eukaryota; Metazoa; Chordata; Craniata; Vertebrata; Euteleostomi;Mammalia; Eutheria; Euarchontoglires; Glires; Rodentia; Sciurognathi;Muroidea; Muridae; Murinae; Mus; Mus.	10090	mmu:229279
Q7TQJ6	Myh9	Myh9 protein	-12.6392	8.30437	2	3	2	9.25926		Q7TQJ6_MOUSE Unreviewed; 378 AA.	Mus musculus (Mouse).	Eukaryota; Metazoa; Chordata; Craniata; Vertebrata; Euteleostomi;Mammalia; Eutheria; Euarchontoglires; Glires; Rodentia; Sciurognathi;Muroidea; Muridae; Murinae; Mus; Mus.	10090
F6X6A4	Cyp4b1	Cytochrome P450 4B1	-60.824	8.3034	3	13	8	15.7333		F6X6A4_MOUSE Unreviewed; 375 AA.	Mus musculus (Mouse).	Eukaryota; Metazoa; Chordata; Craniata; Vertebrata; Euteleostomi;Mammalia; Eutheria; Euarchontoglires; Glires; Rodentia; Sciurognathi;Muroidea; Muridae; Murinae; Mus; Mus.	10090
S4R239			0	8.30031	3	4	0	7.05394
Q3TUZ9	Gm10481	Putative uncharacterized protein	-39.1703	8.30001	4	12	7	27.7778		Q3TUZ9_MOUSE Unreviewed; 144 AA.	Mus musculus (Mouse).	Eukaryota; Metazoa; Chordata; Craniata; Vertebrata; Euteleostomi;Mammalia; Eutheria; Euarchontoglires; Glires; Rodentia; Sciurognathi;Muroidea; Muridae; Murinae; Mus; Mus.	10090
P63242	Eif5a	Eukaryotic translation initiation factor 5A-1	-13.6555	8.29815	1	4	2	15.5844		IF5A1_MOUSE Reviewed; 154 AA.	Mus musculus (Mouse).	Eukaryota; Metazoa; Chordata; Craniata; Vertebrata; Euteleostomi;Mammalia; Eutheria; Euarchontoglires; Glires; Rodentia; Sciurognathi;Muroidea; Muridae; Murinae; Mus; Mus.	10090	mmu:276770
Q64462	Cyp4b1	Cytochrome P450 4B1	-60.824	8.29642	3	10	8	11.546		CP4B1_MOUSE Reviewed; 511 AA.	Mus musculus (Mouse).	Eukaryota; Metazoa; Chordata; Craniata; Vertebrata; Euteleostomi;Mammalia; Eutheria; Euarchontoglires; Glires; Rodentia; Sciurognathi;Muroidea; Muridae; Murinae; Mus; Mus.	10090	mmu:13120
D3Z148	Cav1	Caveolin	-33.8358	8.29637	2	9	6	25.2174		D3Z148_MOUSE Unreviewed; 115 AA.	Mus musculus (Mouse).	Eukaryota; Metazoa; Chordata; Craniata; Vertebrata; Euteleostomi;Mammalia; Eutheria; Euarchontoglires; Glires; Rodentia; Sciurognathi;Muroidea; Muridae; Murinae; Mus; Mus.	10090
Q62148			0	8.29556	10	14	0	38.61
P54116	Stom	Erythrocyte band 7 integral membrane protein	-24.5011	8.29493	2	5	4	15.493		STOM_MOUSE Reviewed; 284 AA.	Mus musculus (Mouse).	Eukaryota; Metazoa; Chordata; Craniata; Vertebrata; Euteleostomi;Mammalia; Eutheria; Euarchontoglires; Glires; Rodentia; Sciurognathi;Muroidea; Muridae; Murinae; Mus; Mus.	10090	mmu:13830
P14733	Lmnb1	Lamin-B1	-61.8467	8.29436	5	12	5	14.966		LMNB1_MOUSE Reviewed; 588 AA.	Mus musculus (Mouse).	Eukaryota; Metazoa; Chordata; Craniata; Vertebrata; Euteleostomi;Mammalia; Eutheria; Euarchontoglires; Glires; Rodentia; Sciurognathi;Muroidea; Muridae; Murinae; Mus; Mus.	10090	mmu:16906
Q3TYY6	Epb42	Putative uncharacterized protein	-25.1267	8.29037	2	5	2	6.65702		Q3TYY6_MOUSE Unreviewed; 691 AA.	Mus musculus (Mouse).	Eukaryota; Metazoa; Chordata; Craniata; Vertebrata; Euteleostomi;Mammalia; Eutheria; Euarchontoglires; Glires; Rodentia; Sciurognathi;Muroidea; Muridae; Murinae; Mus; Mus.	10090
Q9D1Z5			0	8.28966	1	1	0	7.93651
Q00612	G6pdx	Glucose-6-phosphate 1-dehydrogenase X	-5.59312	8.28913	2	2	2	4.85437		G6PD1_MOUSE Reviewed; 515 AA.	Mus musculus (Mouse).	Eukaryota; Metazoa; Chordata; Craniata; Vertebrata; Euteleostomi;Mammalia; Eutheria; Euarchontoglires; Glires; Rodentia; Sciurognathi;Muroidea; Muridae; Murinae; Mus; Mus.	10090	mmu:14381
Q790Y8	G6pdx	Glucose-6-phosphate 1-dehydrogenase	-5.59312	8.28913	2	2	2	4.85437		Q790Y8_MOUSE Unreviewed; 515 AA.	Mus musculus (Mouse).	Eukaryota; Metazoa; Chordata; Craniata; Vertebrata; Euteleostomi;Mammalia; Eutheria; Euarchontoglires; Glires; Rodentia; Sciurognathi;Muroidea; Muridae; Murinae; Mus; Mus.	10090	mmu:14381
A3KG36	G6pdx	Glucose-6-phosphate 1-dehydrogenase	-5.59312	8.28913	2	2	2	6.31313		A3KG36_MOUSE Unreviewed; 396 AA.	Mus musculus (Mouse).	Eukaryota; Metazoa; Chordata; Craniata; Vertebrata; Euteleostomi;Mammalia; Eutheria; Euarchontoglires; Glires; Rodentia; Sciurognathi;Muroidea; Muridae; Murinae; Mus; Mus.	10090
P49222	Epb42	Erythrocyte membrane protein band 4.2	-25.1267	8.28866	1	4	2	2.4602		EPB42_MOUSE Reviewed; 691 AA.	Mus musculus (Mouse).	Eukaryota; Metazoa; Chordata; Craniata; Vertebrata; Euteleostomi;Mammalia; Eutheria; Euarchontoglires; Glires; Rodentia; Sciurognathi;Muroidea; Muridae; Murinae; Mus; Mus.	10090	mmu:13828
Q6NXZ8	Epb42	Erythrocyte protein band 4.2	-25.1267	8.28866	1	4	2	2.4602		Q6NXZ8_MOUSE Unreviewed; 691 AA.	Mus musculus (Mouse).	Eukaryota; Metazoa; Chordata; Craniata; Vertebrata; Euteleostomi;Mammalia; Eutheria; Euarchontoglires; Glires; Rodentia; Sciurognathi;Muroidea; Muridae; Murinae; Mus; Mus.	10090
Q62159	Rhoc	Rho-related GTP-binding protein RhoC	-53.8256	8.2881	4	10	8	27.4611		RHOC_MOUSE Reviewed; 193 AA.	Mus musculus (Mouse).	Eukaryota; Metazoa; Chordata; Craniata; Vertebrata; Euteleostomi;Mammalia; Eutheria; Euarchontoglires; Glires; Rodentia; Sciurognathi;Muroidea; Muridae; Murinae; Mus; Mus.	10090	mmu:11853
P67778	Phb	Prohibitin	-16.8161	8.28739	1	4	4	7.35294		PHB_MOUSE Reviewed; 272 AA.	Mus musculus (Mouse).	Eukaryota; Metazoa; Chordata; Craniata; Vertebrata; Euteleostomi;Mammalia; Eutheria; Euarchontoglires; Glires; Rodentia; Sciurognathi;Muroidea; Muridae; Murinae; Mus; Mus.	10090	mmu:18673
Q3TV00	Phb	Putative uncharacterized protein	-16.8161	8.28739	1	5	4	9.21659		Q3TV00_MOUSE Unreviewed; 217 AA.	Mus musculus (Mouse).	Eukaryota; Metazoa; Chordata; Craniata; Vertebrata; Euteleostomi;Mammalia; Eutheria; Euarchontoglires; Glires; Rodentia; Sciurognathi;Muroidea; Muridae; Murinae; Mus; Mus.	10090
Q3V2K0	1700071K01Rik	MCG48927	-16.8161	8.28739	1	4	4	7.38007		Q3V2K0_MOUSE Unreviewed; 271 AA.	Mus musculus (Mouse).	Eukaryota; Metazoa; Chordata; Craniata; Vertebrata; Euteleostomi;Mammalia; Eutheria; Euarchontoglires; Glires; Rodentia; Sciurognathi;Muroidea; Muridae; Murinae; Mus; Mus.	10090	mmu:237880
Q5SQG5	Phb	Prohibitin	-16.8161	8.28739	1	4	4	9.66184		Q5SQG5_MOUSE Unreviewed; 207 AA.	Mus musculus (Mouse).	Eukaryota; Metazoa; Chordata; Craniata; Vertebrata; Euteleostomi;Mammalia; Eutheria; Euarchontoglires; Glires; Rodentia; Sciurognathi;Muroidea; Muridae; Murinae; Mus; Mus.	10090
P62141	Ppp1cb	Serine/threonine-protein phosphatase PP1-beta catalytic subunit	-14.1739	8.28704	3	5	1	18.3486		PP1B_MOUSE Reviewed; 327 AA.	Mus musculus (Mouse).	Eukaryota; Metazoa; Chordata; Craniata; Vertebrata; Euteleostomi;Mammalia; Eutheria; Euarchontoglires; Glires; Rodentia; Sciurognathi;Muroidea; Muridae; Murinae; Mus; Mus.	10090	mmu:19046
Q9CXD2	Myl12a	Putative uncharacterized protein	-48.4075	8.27853	3	11	5	13.3721		Q9CXD2_MOUSE Unreviewed; 172 AA.	Mus musculus (Mouse).	Eukaryota; Metazoa; Chordata; Craniata; Vertebrata; Euteleostomi;Mammalia; Eutheria; Euarchontoglires; Glires; Rodentia; Sciurognathi;Muroidea; Muridae; Murinae; Mus; Mus.	10090
Q3U8W4	Sod2	Superoxide dismutase	-32.0789	8.27528	2	7	6	12.6126		Q3U8W4_MOUSE Unreviewed; 222 AA.	Mus musculus (Mouse).	Eukaryota; Metazoa; Chordata; Craniata; Vertebrata; Euteleostomi;Mammalia; Eutheria; Euarchontoglires; Glires; Rodentia; Sciurognathi;Muroidea; Muridae; Murinae; Mus; Mus.	10090
P14152	Mdh1	Malate dehydrogenase, cytoplasmic	-15.7875	8.27483	5	11	4	18.8623		MDHC_MOUSE Reviewed; 334 AA.	Mus musculus (Mouse).	Eukaryota; Metazoa; Chordata; Craniata; Vertebrata; Euteleostomi;Mammalia; Eutheria; Euarchontoglires; Glires; Rodentia; Sciurognathi;Muroidea; Muridae; Murinae; Mus; Mus.	10090	mmu:17449
W8QM43		Glyceraldehyde-3-phosphate dehydrogenase	-35.0998	8.27479	2	8	6	28.5714		W8QM43_MOUSE Unreviewed; 77 AA.	Mus musculus (Mouse).	Eukaryota; Metazoa; Chordata; Craniata; Vertebrata; Euteleostomi;Mammalia; Eutheria; Euarchontoglires; Glires; Rodentia; Sciurognathi;Muroidea; Muridae; Murinae; Mus; Mus.	10090
P48758	Cbr1	Carbonyl reductase [NADPH] 1	-30.6479	8.27433	3	10	6	16.6065		CBR1_MOUSE Reviewed; 277 AA.	Mus musculus (Mouse).	Eukaryota; Metazoa; Chordata; Craniata; Vertebrata; Euteleostomi;Mammalia; Eutheria; Euarchontoglires; Glires; Rodentia; Sciurognathi;Muroidea; Muridae; Murinae; Mus; Mus.	10090	mmu:12408
P09671	Sod2	Superoxide dismutase [Mn], mitochondrial	-32.0789	8.27351	1	6	6	6.30631		SODM_MOUSE Reviewed; 222 AA.	Mus musculus (Mouse).	Eukaryota; Metazoa; Chordata; Craniata; Vertebrata; Euteleostomi;Mammalia; Eutheria; Euarchontoglires; Glires; Rodentia; Sciurognathi;Muroidea; Muridae; Murinae; Mus; Mus.	10090	mmu:20656
Q4FJX9	Sod2	Superoxide dismutase	-17.3954	8.27351	1	3	3	6.30631		Q4FJX9_MOUSE Unreviewed; 222 AA.	Mus musculus (Mouse).	Eukaryota; Metazoa; Chordata; Craniata; Vertebrata; Euteleostomi;Mammalia; Eutheria; Euarchontoglires; Glires; Rodentia; Sciurognathi;Muroidea; Muridae; Murinae; Mus; Mus.	10090	mmu:20656
Q9R0P3	Esd	S-formylglutathione hydrolase	-10.2093	8.27169	1	2	2	7.44681		ESTD_MOUSE Reviewed; 282 AA.	Mus musculus (Mouse).	Eukaryota; Metazoa; Chordata; Craniata; Vertebrata; Euteleostomi;Mammalia; Eutheria; Euarchontoglires; Glires; Rodentia; Sciurognathi;Muroidea; Muridae; Murinae; Mus; Mus.	10090	mmu:13885
H3BKH6	Esd	S-formylglutathione hydrolase	-10.2093	8.27169	1	2	2	7.11864		H3BKH6_MOUSE Unreviewed; 295 AA.	Mus musculus (Mouse).	Eukaryota; Metazoa; Chordata; Craniata; Vertebrata; Euteleostomi;Mammalia; Eutheria; Euarchontoglires; Glires; Rodentia; Sciurognathi;Muroidea; Muridae; Murinae; Mus; Mus.	10090
H3BK43	Esd	S-formylglutathione hydrolase	-10.2093	8.27169	1	2	2	8.43373		H3BK43_MOUSE Unreviewed; 249 AA.	Mus musculus (Mouse).	Eukaryota; Metazoa; Chordata; Craniata; Vertebrata; Euteleostomi;Mammalia; Eutheria; Euarchontoglires; Glires; Rodentia; Sciurognathi;Muroidea; Muridae; Murinae; Mus; Mus.	10090
Q9JJZ2	Tuba8	Tubulin alpha-8 chain	-84.3028	8.26959	7	20	10	21.1581		TBA8_MOUSE Reviewed; 449 AA.	Mus musculus (Mouse).	Eukaryota; Metazoa; Chordata; Craniata; Vertebrata; Euteleostomi;Mammalia; Eutheria; Euarchontoglires; Glires; Rodentia; Sciurognathi;Muroidea; Muridae; Murinae; Mus; Mus.	10090	mmu:53857
A0JLR7			0	8.26412	4	4	0	6.92236
Q71RH5	Gda	Guanine deaminase	-15	8.26182	3	3	1	13.2159		Q71RH5_MUSMC Unreviewed; 454 AA.	Mus musculus castaneus (Southeastern Asian house mouse).	Eukaryota; Metazoa; Chordata; Craniata; Vertebrata; Euteleostomi;Mammalia; Eutheria; Euarchontoglires; Glires; Rodentia; Sciurognathi;Muroidea; Muridae; Murinae; Mus; Mus.	10091
Q9CRB6	Tppp3	Tubulin polymerization-promoting protein family member 3	-77.5481	8.25869	4	10	7	30.1136		TPPP3_MOUSE Reviewed; 176 AA.	Mus musculus (Mouse).	Eukaryota; Metazoa; Chordata; Craniata; Vertebrata; Euteleostomi;Mammalia; Eutheria; Euarchontoglires; Glires; Rodentia; Sciurognathi;Muroidea; Muridae; Murinae; Mus; Mus.	10090	mmu:67971
H3BL56	Rhoc	Rho-related GTP-binding protein RhoC	-46.742	8.25665	3	7	6	26.8456		H3BL56_MOUSE Unreviewed; 149 AA.	Mus musculus (Mouse).	Eukaryota; Metazoa; Chordata; Craniata; Vertebrata; Euteleostomi;Mammalia; Eutheria; Euarchontoglires; Glires; Rodentia; Sciurognathi;Muroidea; Muridae; Murinae; Mus; Mus.	10090
Q922Q7			0	8.25601	7	18	0	30.9309
Q5SQB7	Npm1	MCG68069	-37.6604	8.2548	2	4	4	11.9863		Q5SQB7_MOUSE Unreviewed; 292 AA.	Mus musculus (Mouse).	Eukaryota; Metazoa; Chordata; Craniata; Vertebrata; Euteleostomi;Mammalia; Eutheria; Euarchontoglires; Glires; Rodentia; Sciurognathi;Muroidea; Muridae; Murinae; Mus; Mus.	10090	mmu:18148
Q9QUI0	Rhoa	Transforming protein RhoA	-46.742	8.25453	2	6	6	13.4715		RHOA_MOUSE Reviewed; 193 AA.	Mus musculus (Mouse).	Eukaryota; Metazoa; Chordata; Craniata; Vertebrata; Euteleostomi;Mammalia; Eutheria; Euarchontoglires; Glires; Rodentia; Sciurognathi;Muroidea; Muridae; Murinae; Mus; Mus.	10090	mmu:11848
P62746	Rhob	Rho-related GTP-binding protein RhoB	-46.742	8.25453	2	6	6	13.2653		RHOB_MOUSE Reviewed; 196 AA.	Mus musculus (Mouse).	Eukaryota; Metazoa; Chordata; Craniata; Vertebrata; Euteleostomi;Mammalia; Eutheria; Euarchontoglires; Glires; Rodentia; Sciurognathi;Muroidea; Muridae; Murinae; Mus; Mus.	10090	mmu:11852
Q9CR99	4930544G11Rik	Protein 4930544G11Rik	-46.742	8.25453	2	6	6	13.4715		Q9CR99_MOUSE Unreviewed; 193 AA.	Mus musculus (Mouse).	Eukaryota; Metazoa; Chordata; Craniata; Vertebrata; Euteleostomi;Mammalia; Eutheria; Euarchontoglires; Glires; Rodentia; Sciurognathi;Muroidea; Muridae; Murinae; Mus; Mus.	10090	mmu:67653
Q4VAE6	Rhoa	Ras family member A	-32.755	8.25453	2	4	4	13.4715		Q4VAE6_MOUSE Unreviewed; 193 AA.	Mus musculus (Mouse).	Eukaryota; Metazoa; Chordata; Craniata; Vertebrata; Euteleostomi;Mammalia; Eutheria; Euarchontoglires; Glires; Rodentia; Sciurognathi;Muroidea; Muridae; Murinae; Mus; Mus.	10090	mmu:11848
Q4FJM5	Rhob	Ras homolog gene family, member B	-32.755	8.25453	2	4	4	13.2653		Q4FJM5_MOUSE Unreviewed; 196 AA.	Mus musculus (Mouse).	Eukaryota; Metazoa; Chordata; Craniata; Vertebrata; Euteleostomi;Mammalia; Eutheria; Euarchontoglires; Glires; Rodentia; Sciurognathi;Muroidea; Muridae; Murinae; Mus; Mus.	10090	mmu:11852
A0A0G2JEP8	Rhoc	Rho-related GTP-binding protein RhoC	-46.742	8.25453	2	6	6	22.0339		A0A0G2JEP8_MOUSE Unreviewed; 118 AA.	Mus musculus (Mouse).	Eukaryota; Metazoa; Chordata; Craniata; Vertebrata; Euteleostomi;Mammalia; Eutheria; Euarchontoglires; Glires; Rodentia; Sciurognathi;Muroidea; Muridae; Murinae; Mus; Mus.	10090
A0A0A6YXF6	Rhoa	Transforming protein RhoA	-46.742	8.25453	2	6	6	15.7576		A0A0A6YXF6_MOUSE Unreviewed; 165 AA.	Mus musculus (Mouse).	Eukaryota; Metazoa; Chordata; Craniata; Vertebrata; Euteleostomi;Mammalia; Eutheria; Euarchontoglires; Glires; Rodentia; Sciurognathi;Muroidea; Muridae; Murinae; Mus; Mus.	10090
C0IQA7	4930544G11Rik	Testis specific expressed protein 5	-46.742	8.25453	2	7	6	13.4715		C0IQA7_MOUSE Unreviewed; 193 AA.	Mus musculus (Mouse).	Eukaryota; Metazoa; Chordata; Craniata; Vertebrata; Euteleostomi;Mammalia; Eutheria; Euarchontoglires; Glires; Rodentia; Sciurognathi;Muroidea; Muridae; Murinae; Mus; Mus.	10090
Q3TIC2	Rhob	Putative uncharacterized protein	-46.742	8.25453	2	7	6	13.2653		Q3TIC2_MOUSE Unreviewed; 196 AA.	Mus musculus (Mouse).	Eukaryota; Metazoa; Chordata; Craniata; Vertebrata; Euteleostomi;Mammalia; Eutheria; Euarchontoglires; Glires; Rodentia; Sciurognathi;Muroidea; Muridae; Murinae; Mus; Mus.	10090
Q3UGF0			0	8.25366	2	2	0	5.37125
Q1JPR8	Tppp3	Tppp3 protein	-77.5481	8.25137	4	18	7	36.5385		Q1JPR8_MOUSE Unreviewed; 156 AA.	Mus musculus (Mouse).	Eukaryota; Metazoa; Chordata; Craniata; Vertebrata; Euteleostomi;Mammalia; Eutheria; Euarchontoglires; Glires; Rodentia; Sciurognathi;Muroidea; Muridae; Murinae; Mus; Mus.	10090
Q8CFX1	H6pd	GDH/6PGL endoplasmic bifunctional protein	-10.3693	8.24919	1	2	2	3.29531		G6PE_MOUSE Reviewed; 789 AA.	Mus musculus (Mouse).	Eukaryota; Metazoa; Chordata; Craniata; Vertebrata; Euteleostomi;Mammalia; Eutheria; Euarchontoglires; Glires; Rodentia; Sciurognathi;Muroidea; Muridae; Murinae; Mus; Mus.	10090	mmu:100198
A2A7A7	H6pd	GDH/6PGL endoplasmic bifunctional protein	-10.3693	8.24919	1	2	2	3.26223		A2A7A7_MOUSE Unreviewed; 797 AA.	Mus musculus (Mouse).	Eukaryota; Metazoa; Chordata; Craniata; Vertebrata; Euteleostomi;Mammalia; Eutheria; Euarchontoglires; Glires; Rodentia; Sciurognathi;Muroidea; Muridae; Murinae; Mus; Mus.	10090
Q99K05			0	8.24769	4	4	0	32.3077
Q8C2R2	Hsp90b1	Putative uncharacterized protein	-21.7512	8.24734	8	13	4	38.6282		Q8C2R2_MOUSE Unreviewed; 277 AA.	Mus musculus (Mouse).	Eukaryota; Metazoa; Chordata; Craniata; Vertebrata; Euteleostomi;Mammalia; Eutheria; Euarchontoglires; Glires; Rodentia; Sciurognathi;Muroidea; Muridae; Murinae; Mus; Mus.	10090
Q8CDT3	Iqgap1	Putative uncharacterized protein	-33.4642	8.247	3	11	6	6.53105		Q8CDT3_MOUSE Unreviewed; 934 AA.	Mus musculus (Mouse).	Eukaryota; Metazoa; Chordata; Craniata; Vertebrata; Euteleostomi;Mammalia; Eutheria; Euarchontoglires; Glires; Rodentia; Sciurognathi;Muroidea; Muridae; Murinae; Mus; Mus.	10090
Q8CCY5	Hsp90b1	Putative uncharacterized protein	-33.885	8.2462	4	8	6	9.9187		Q8CCY5_MOUSE Unreviewed; 615 AA.	Mus musculus (Mouse).	Eukaryota; Metazoa; Chordata; Craniata; Vertebrata; Euteleostomi;Mammalia; Eutheria; Euarchontoglires; Glires; Rodentia; Sciurognathi;Muroidea; Muridae; Murinae; Mus; Mus.	10090
Q8CG46			0	8.24417	1	1	0	1.45322
Q3UM23	Rnh1	Putative uncharacterized protein	-38.8519	8.24361	5	10	5	18.2018		Q3UM23_MOUSE Unreviewed; 456 AA.	Mus musculus (Mouse).	Eukaryota; Metazoa; Chordata; Craniata; Vertebrata; Euteleostomi;Mammalia; Eutheria; Euarchontoglires; Glires; Rodentia; Sciurognathi;Muroidea; Muridae; Murinae; Mus; Mus.	10090
Q3UGH0	Actr3	Putative uncharacterized protein	-24.8039	8.24325	2	5	4	45.1327		Q3UGH0_MOUSE Unreviewed; 113 AA.	Mus musculus (Mouse).	Eukaryota; Metazoa; Chordata; Craniata; Vertebrata; Euteleostomi;Mammalia; Eutheria; Euarchontoglires; Glires; Rodentia; Sciurognathi;Muroidea; Muridae; Murinae; Mus; Mus.	10090
P68510	Ywhah	14-3-3 protein eta	-22.6154	8.23985	2	6	2	7.31707		1433F_MOUSE Reviewed; 246 AA.	Mus musculus (Mouse).	Eukaryota; Metazoa; Chordata; Craniata; Vertebrata; Euteleostomi;Mammalia; Eutheria; Euarchontoglires; Glires; Rodentia; Sciurognathi;Muroidea; Muridae; Murinae; Mus; Mus.	10090	mmu:22629
D3Z3I8	Eef1a1	Elongation factor 1-alpha 1	-120.352	8.23925	3	25	22	20.9677		D3Z3I8_MOUSE Unreviewed; 186 AA.	Mus musculus (Mouse).	Eukaryota; Metazoa; Chordata; Craniata; Vertebrata; Euteleostomi;Mammalia; Eutheria; Euarchontoglires; Glires; Rodentia; Sciurognathi;Muroidea; Muridae; Murinae; Mus; Mus.	10090
Q3TSK4	Eef2	Putative uncharacterized protein	-31.4444	8.23852	2	7	6	6.45933		Q3TSK4_MOUSE Unreviewed; 418 AA.	Mus musculus (Mouse).	Eukaryota; Metazoa; Chordata; Craniata; Vertebrata; Euteleostomi;Mammalia; Eutheria; Euarchontoglires; Glires; Rodentia; Sciurognathi;Muroidea; Muridae; Murinae; Mus; Mus.	10090
P62631	Eef1a2	Elongation factor 1-alpha 2	-120.352	8.23733	2	24	22	5.83153		EF1A2_MOUSE Reviewed; 463 AA.	Mus musculus (Mouse).	Eukaryota; Metazoa; Chordata; Craniata; Vertebrata; Euteleostomi;Mammalia; Eutheria; Euarchontoglires; Glires; Rodentia; Sciurognathi;Muroidea; Muridae; Murinae; Mus; Mus.	10090	mmu:13628
Q3U9J9	Prdx1	Putative uncharacterized protein	-21.3487	8.23341	8	23	6	38.191		Q3U9J9_MOUSE Unreviewed; 199 AA.	Mus musculus (Mouse).	Eukaryota; Metazoa; Chordata; Craniata; Vertebrata; Euteleostomi;Mammalia; Eutheria; Euarchontoglires; Glires; Rodentia; Sciurognathi;Muroidea; Muridae; Murinae; Mus; Mus.	10090
S0DHL8			0	8.23289	1	1	0	2.00429
P08249	Mdh2	Malate dehydrogenase, mitochondrial	-9.62446	8.22977	9	15	2	33.1361		MDHM_MOUSE Reviewed; 338 AA.	Mus musculus (Mouse).	Eukaryota; Metazoa; Chordata; Craniata; Vertebrata; Euteleostomi;Mammalia; Eutheria; Euarchontoglires; Glires; Rodentia; Sciurognathi;Muroidea; Muridae; Murinae; Mus; Mus.	10090	mmu:17448
Q3TBA2	Arpc1b	Putative uncharacterized protein	-12.5291	8.22677	1	2	2	6.1828		Q3TBA2_MOUSE Unreviewed; 372 AA.	Mus musculus (Mouse).	Eukaryota; Metazoa; Chordata; Craniata; Vertebrata; Euteleostomi;Mammalia; Eutheria; Euarchontoglires; Glires; Rodentia; Sciurognathi;Muroidea; Muridae; Murinae; Mus; Mus.	10090
Q8BW66	Slc25a48	Solute carrier family 25 member 48	-16.0953	8.225	1	3	2	8.16993		S2548_MOUSE Reviewed; 306 AA.	Mus musculus (Mouse).	Eukaryota; Metazoa; Chordata; Craniata; Vertebrata; Euteleostomi;Mammalia; Eutheria; Euarchontoglires; Glires; Rodentia; Sciurognathi;Muroidea; Muridae; Murinae; Mus; Mus.	10090	mmu:328258
D3Z071			0	8.22406	1	1	0	24.7706
Q4VBD1	Gapdh	Gapdh protein	-39.1703	8.22331	2	7	7	19.1176		Q4VBD1_MOUSE Unreviewed; 136 AA.	Mus musculus (Mouse).	Eukaryota; Metazoa; Chordata; Craniata; Vertebrata; Euteleostomi;Mammalia; Eutheria; Euarchontoglires; Glires; Rodentia; Sciurognathi;Muroidea; Muridae; Murinae; Mus; Mus.	10090
D3Z2F2			0	8.21942	2	4	0	23.7624
Q8K0L1			0	8.21837	6	8	0	19.0372
Q3TF72	P4hb	Protein disulfide-isomerase	-40.9144	8.21103	3	7	4	9.82318		Q3TF72_MOUSE Unreviewed; 509 AA.	Mus musculus (Mouse).	Eukaryota; Metazoa; Chordata; Craniata; Vertebrata; Euteleostomi;Mammalia; Eutheria; Euarchontoglires; Glires; Rodentia; Sciurognathi;Muroidea; Muridae; Murinae; Mus; Mus.	10090
E9Q616	Ahnak	Protein Ahnak	-45	8.20977	5	10	3	1.53819		E9Q616_MOUSE Unreviewed; 5656 AA.	Mus musculus (Mouse).	Eukaryota; Metazoa; Chordata; Craniata; Vertebrata; Euteleostomi;Mammalia; Eutheria; Euarchontoglires; Glires; Rodentia; Sciurognathi;Muroidea; Muridae; Murinae; Mus; Mus.	10090
Q6DFY1	Gda	Gda protein	-15.534	8.20658	3	4	2	16.5375		Q6DFY1_MOUSE Unreviewed; 387 AA.	Mus musculus (Mouse).	Eukaryota; Metazoa; Chordata; Craniata; Vertebrata; Euteleostomi;Mammalia; Eutheria; Euarchontoglires; Glires; Rodentia; Sciurognathi;Muroidea; Muridae; Murinae; Mus; Mus.	10090
A0A140LI60	Myh14	Myosin-14	-22.5866	8.2058	6	9	4	6.90763		A0A140LI60_MOUSE Unreviewed; 1245 AA.	Mus musculus (Mouse).	Eukaryota; Metazoa; Chordata; Craniata; Vertebrata; Euteleostomi;Mammalia; Eutheria; Euarchontoglires; Glires; Rodentia; Sciurognathi;Muroidea; Muridae; Murinae; Mus; Mus.	10090
Q3UJA8	P4hb	Protein disulfide-isomerase	-40.9144	8.20575	3	7	4	9.23379		Q3UJA8_MOUSE Unreviewed; 509 AA.	Mus musculus (Mouse).	Eukaryota; Metazoa; Chordata; Craniata; Vertebrata; Euteleostomi;Mammalia; Eutheria; Euarchontoglires; Glires; Rodentia; Sciurognathi;Muroidea; Muridae; Murinae; Mus; Mus.	10090
P09103	P4hb	Protein disulfide-isomerase	-40.9144	8.20445	2	6	4	5.89391		PDIA1_MOUSE Reviewed; 509 AA.	Mus musculus (Mouse).	Eukaryota; Metazoa; Chordata; Craniata; Vertebrata; Euteleostomi;Mammalia; Eutheria; Euarchontoglires; Glires; Rodentia; Sciurognathi;Muroidea; Muridae; Murinae; Mus; Mus.	10090	mmu:18453
Q3UA23	P4hb	Protein disulfide-isomerase	-40.9144	8.20445	2	6	4	5.89391		Q3UA23_MOUSE Unreviewed; 509 AA.	Mus musculus (Mouse).	Eukaryota; Metazoa; Chordata; Craniata; Vertebrata; Euteleostomi;Mammalia; Eutheria; Euarchontoglires; Glires; Rodentia; Sciurognathi;Muroidea; Muridae; Murinae; Mus; Mus.	10090
Q3UDR2	P4hb	Protein disulfide-isomerase	-40.9144	8.20445	2	6	4	5.94059		Q3UDR2_MOUSE Unreviewed; 505 AA.	Mus musculus (Mouse).	Eukaryota; Metazoa; Chordata; Craniata; Vertebrata; Euteleostomi;Mammalia; Eutheria; Euarchontoglires; Glires; Rodentia; Sciurognathi;Muroidea; Muridae; Murinae; Mus; Mus.	10090
Q3TIM0	P4hb	Protein disulfide-isomerase	-40.9144	8.20445	2	6	4	5.89391		Q3TIM0_MOUSE Unreviewed; 509 AA.	Mus musculus (Mouse).	Eukaryota; Metazoa; Chordata; Craniata; Vertebrata; Euteleostomi;Mammalia; Eutheria; Euarchontoglires; Glires; Rodentia; Sciurognathi;Muroidea; Muridae; Murinae; Mus; Mus.	10090
Q3TGS0	P4hb	Protein disulfide-isomerase	-40.9144	8.20445	2	6	4	5.89391		Q3TGS0_MOUSE Unreviewed; 509 AA.	Mus musculus (Mouse).	Eukaryota; Metazoa; Chordata; Craniata; Vertebrata; Euteleostomi;Mammalia; Eutheria; Euarchontoglires; Glires; Rodentia; Sciurognathi;Muroidea; Muridae; Murinae; Mus; Mus.	10090
Q3URP6	P4hb	Protein disulfide-isomerase	-40.9144	8.20445	2	6	4	5.89391		Q3URP6_MOUSE Unreviewed; 509 AA.	Mus musculus (Mouse).	Eukaryota; Metazoa; Chordata; Craniata; Vertebrata; Euteleostomi;Mammalia; Eutheria; Euarchontoglires; Glires; Rodentia; Sciurognathi;Muroidea; Muridae; Murinae; Mus; Mus.	10090
Q3U738	P4hb	Protein disulfide-isomerase	-40.9144	8.20445	2	6	4	5.89391		Q3U738_MOUSE Unreviewed; 509 AA.	Mus musculus (Mouse).	Eukaryota; Metazoa; Chordata; Craniata; Vertebrata; Euteleostomi;Mammalia; Eutheria; Euarchontoglires; Glires; Rodentia; Sciurognathi;Muroidea; Muridae; Murinae; Mus; Mus.	10090
Q3UBY9	P4hb	Protein disulfide-isomerase	-40.9144	8.20445	2	6	4	5.89391		Q3UBY9_MOUSE Unreviewed; 509 AA.	Mus musculus (Mouse).	Eukaryota; Metazoa; Chordata; Craniata; Vertebrata; Euteleostomi;Mammalia; Eutheria; Euarchontoglires; Glires; Rodentia; Sciurognathi;Muroidea; Muridae; Murinae; Mus; Mus.	10090
Q3TWE3	P4hb	Protein disulfide-isomerase	-40.9144	8.20445	2	6	4	5.89391		Q3TWE3_MOUSE Unreviewed; 509 AA.	Mus musculus (Mouse).	Eukaryota; Metazoa; Chordata; Craniata; Vertebrata; Euteleostomi;Mammalia; Eutheria; Euarchontoglires; Glires; Rodentia; Sciurognathi;Muroidea; Muridae; Murinae; Mus; Mus.	10090
C6EQJ5		ASL1/3110003A17Rik fusion protein	-22.1221	8.2035	3	6	4	61.7284		C6EQJ5_MOUSE Unreviewed; 81 AA.	Mus musculus (Mouse).	Eukaryota; Metazoa; Chordata; Craniata; Vertebrata; Euteleostomi;Mammalia; Eutheria; Euarchontoglires; Glires; Rodentia; Sciurognathi;Muroidea; Muridae; Murinae; Mus; Mus.	10090
D6RHN2	Selenbp1	Selenium-binding protein 1	-35.7122	8.20215	6	12	7	30.0813		D6RHN2_MOUSE Unreviewed; 123 AA.	Mus musculus (Mouse).	Eukaryota; Metazoa; Chordata; Craniata; Vertebrata; Euteleostomi;Mammalia; Eutheria; Euarchontoglires; Glires; Rodentia; Sciurognathi;Muroidea; Muridae; Murinae; Mus; Mus.	10090
Q64471	Gstt1	Glutathione S-transferase theta-1	-27.3131	8.19939	1	5	4	5.83333		GSTT1_MOUSE Reviewed; 240 AA.	Mus musculus (Mouse).	Eukaryota; Metazoa; Chordata; Craniata; Vertebrata; Euteleostomi;Mammalia; Eutheria; Euarchontoglires; Glires; Rodentia; Sciurognathi;Muroidea; Muridae; Murinae; Mus; Mus.	10090	mmu:14871
P32020	Scp2	Non-specific lipid-transfer protein	-13.699	8.19857	3	5	2	6.21572		NLTP_MOUSE Reviewed; 547 AA.	Mus musculus (Mouse).	Eukaryota; Metazoa; Chordata; Craniata; Vertebrata; Euteleostomi;Mammalia; Eutheria; Euarchontoglires; Glires; Rodentia; Sciurognathi;Muroidea; Muridae; Murinae; Mus; Mus.	10090	mmu:20280
Q08857	Cd36	Platelet glycoprotein 4	-22.1877	8.19826	1	4	4	3.60169		CD36_MOUSE Reviewed; 472 AA.	Mus musculus (Mouse).	Eukaryota; Metazoa; Chordata; Craniata; Vertebrata; Euteleostomi;Mammalia; Eutheria; Euarchontoglires; Glires; Rodentia; Sciurognathi;Muroidea; Muridae; Murinae; Mus; Mus.	10090	mmu:12491
Q3TA14	Cd36	Putative uncharacterized protein	-22.1877	8.19826	1	4	4	3.60169		Q3TA14_MOUSE Unreviewed; 472 AA.	Mus musculus (Mouse).	Eukaryota; Metazoa; Chordata; Craniata; Vertebrata; Euteleostomi;Mammalia; Eutheria; Euarchontoglires; Glires; Rodentia; Sciurognathi;Muroidea; Muridae; Murinae; Mus; Mus.	10090
Q8C6Z4	Cd36	Putative uncharacterized protein	-22.1877	8.19826	1	4	4	3.60169		Q8C6Z4_MOUSE Unreviewed; 472 AA.	Mus musculus (Mouse).	Eukaryota; Metazoa; Chordata; Craniata; Vertebrata; Euteleostomi;Mammalia; Eutheria; Euarchontoglires; Glires; Rodentia; Sciurognathi;Muroidea; Muridae; Murinae; Mus; Mus.	10090	mmu:12491
Q3U6Y9	Cd36	Putative uncharacterized protein	-22.1877	8.19826	1	4	4	3.81166		Q3U6Y9_MOUSE Unreviewed; 446 AA.	Mus musculus (Mouse).	Eukaryota; Metazoa; Chordata; Craniata; Vertebrata; Euteleostomi;Mammalia; Eutheria; Euarchontoglires; Glires; Rodentia; Sciurognathi;Muroidea; Muridae; Murinae; Mus; Mus.	10090
E7D893	Cd36	CD36 antigen variant	-22.1877	8.19826	1	5	4	12.782		E7D893_MOUSE Unreviewed; 133 AA.	Mus musculus (Mouse).	Eukaryota; Metazoa; Chordata; Craniata; Vertebrata; Euteleostomi;Mammalia; Eutheria; Euarchontoglires; Glires; Rodentia; Sciurognathi;Muroidea; Muridae; Murinae; Mus; Mus.	10090
Q811L7	Hnrnph1	Heterogeneous nuclear ribonucleoprotein H1	-14.2805	8.19796	2	4	4	5.56793		Q811L7_MOUSE Unreviewed; 449 AA.	Mus musculus (Mouse).	Eukaryota; Metazoa; Chordata; Craniata; Vertebrata; Euteleostomi;Mammalia; Eutheria; Euarchontoglires; Glires; Rodentia; Sciurognathi;Muroidea; Muridae; Murinae; Mus; Mus.	10090	mmu:59013
Q9DBN7	Eci1	Putative uncharacterized protein	-6.24727	8.19746	3	4	1	18.6851		Q9DBN7_MOUSE Unreviewed; 289 AA.	Mus musculus (Mouse).	Eukaryota; Metazoa; Chordata; Craniata; Vertebrata; Euteleostomi;Mammalia; Eutheria; Euarchontoglires; Glires; Rodentia; Sciurognathi;Muroidea; Muridae; Murinae; Mus; Mus.	10090
Q3TNA0	Cyp4b1	MCG1260	-41.558	8.19302	3	5	5	11.546		Q3TNA0_MOUSE Unreviewed; 511 AA.	Mus musculus (Mouse).	Eukaryota; Metazoa; Chordata; Craniata; Vertebrata; Euteleostomi;Mammalia; Eutheria; Euarchontoglires; Glires; Rodentia; Sciurognathi;Muroidea; Muridae; Murinae; Mus; Mus.	10090	mmu:13120
Q8BMC5			0	8.19246	5	7	0	22.6923
A2A839	Epb41	Protein 4.1	-27.8395	8.19183	4	8	6	10.0156		A2A839_MOUSE Unreviewed; 639 AA.	Mus musculus (Mouse).	Eukaryota; Metazoa; Chordata; Craniata; Vertebrata; Euteleostomi;Mammalia; Eutheria; Euarchontoglires; Glires; Rodentia; Sciurognathi;Muroidea; Muridae; Murinae; Mus; Mus.	10090
Q3TAI8		Putative uncharacterized protein	-6.42676	8.19034	2	2	1	6.86427		Q3TAI8_MOUSE Unreviewed; 641 AA.	Mus musculus (Mouse).	Eukaryota; Metazoa; Chordata; Craniata; Vertebrata; Euteleostomi;Mammalia; Eutheria; Euarchontoglires; Glires; Rodentia; Sciurognathi;Muroidea; Muridae; Murinae; Mus; Mus.	10090
A1E2B8		Inducible heat shock protein 70	-6.42676	8.18993	2	2	1	8.58034		A1E2B8_MOUSE Unreviewed; 641 AA.	Mus musculus (Mouse).	Eukaryota; Metazoa; Chordata; Craniata; Vertebrata; Euteleostomi;Mammalia; Eutheria; Euarchontoglires; Glires; Rodentia; Sciurognathi;Muroidea; Muridae; Murinae; Mus; Mus.	10090
O08638	Myh11	Myosin-11	-41.7417	8.18929	8	17	6	5.37525		MYH11_MOUSE Reviewed; 1972 AA.	Mus musculus (Mouse).	Eukaryota; Metazoa; Chordata; Craniata; Vertebrata; Euteleostomi;Mammalia; Eutheria; Euarchontoglires; Glires; Rodentia; Sciurognathi;Muroidea; Muridae; Murinae; Mus; Mus.	10090
Q64727			0	8.189	5	5	0	10.3189
P24527	Lta4h	Leukotriene A-4 hydrolase	-42.1185	8.18888	3	11	6	7.20131		LKHA4_MOUSE Reviewed; 611 AA.	Mus musculus (Mouse).	Eukaryota; Metazoa; Chordata; Craniata; Vertebrata; Euteleostomi;Mammalia; Eutheria; Euarchontoglires; Glires; Rodentia; Sciurognathi;Muroidea; Muridae; Murinae; Mus; Mus.	10090	mmu:16993
Q61696	Hspa1a	Heat shock 70 kDa protein 1A	-6.42676	8.18818	1	1	1	4.36817		HS71A_MOUSE Reviewed; 641 AA.	Mus musculus (Mouse).	Eukaryota; Metazoa; Chordata; Craniata; Vertebrata; Euteleostomi;Mammalia; Eutheria; Euarchontoglires; Glires; Rodentia; Sciurognathi;Muroidea; Muridae; Murinae; Mus; Mus.	10090	mmu:193740
P17879	Hspa1b	Heat shock 70 kDa protein 1B	-6.42676	8.18818	1	1	1	4.36137		HS71B_MOUSE Reviewed; 642 AA.	Mus musculus (Mouse).	Eukaryota; Metazoa; Chordata; Craniata; Vertebrata; Euteleostomi;Mammalia; Eutheria; Euarchontoglires; Glires; Rodentia; Sciurognathi;Muroidea; Muridae; Murinae; Mus; Mus.	10090	mmu:15511
Q61698		Heat shock protein (hsp68)	-6.42676	8.18818	1	1	1	12.2807		Q61698_MOUSE Unreviewed; 228 AA.	Mus musculus (Mouse).	Eukaryota; Metazoa; Chordata; Craniata; Vertebrata; Euteleostomi;Mammalia; Eutheria; Euarchontoglires; Glires; Rodentia; Sciurognathi;Muroidea; Muridae; Murinae; Mus; Mus.	10090
Q4FZG4			0	8.18738	1	1	0	3.43511
Q545V3	Eno2	Enolase 2, gamma neuronal, isoform CRA_a	-44.8824	8.18729	1	4	4	5.06912		Q545V3_MOUSE Unreviewed; 434 AA.	Mus musculus (Mouse).	Eukaryota; Metazoa; Chordata; Craniata; Vertebrata; Euteleostomi;Mammalia; Eutheria; Euarchontoglires; Glires; Rodentia; Sciurognathi;Muroidea; Muridae; Murinae; Mus; Mus.	10090	mmu:13807
Q9CPQ9	Aldoart1	Fructose-bisphosphate aldolase	-23.0147	8.18511	8	14	2	30.2198		Q9CPQ9_MOUSE Unreviewed; 364 AA.	Mus musculus (Mouse).	Eukaryota; Metazoa; Chordata; Craniata; Vertebrata; Euteleostomi;Mammalia; Eutheria; Euarchontoglires; Glires; Rodentia; Sciurognathi;Muroidea; Muridae; Murinae; Mus; Mus.	10090
P23492	Pnp	Purine nucleoside phosphorylase	-58.5719	8.1827	3	11	10	20.7612		PNPH_MOUSE Reviewed; 289 AA.	Mus musculus (Mouse).	Eukaryota; Metazoa; Chordata; Craniata; Vertebrata; Euteleostomi;Mammalia; Eutheria; Euarchontoglires; Glires; Rodentia; Sciurognathi;Muroidea; Muridae; Murinae; Mus; Mus.	10090	mmu:18950
A0A0R4J083	Acadl	Long-chain-specific acyl-CoA dehydrogenase, mitochondrial	-12.9096	8.18054	9	12	2	22.5581		A0A0R4J083_MOUSE Unreviewed; 430 AA.	Mus musculus (Mouse).	Eukaryota; Metazoa; Chordata; Craniata; Vertebrata; Euteleostomi;Mammalia; Eutheria; Euarchontoglires; Glires; Rodentia; Sciurognathi;Muroidea; Muridae; Murinae; Mus; Mus.	10090	mmu:11363
Q3TAN1	Cltc	Putative uncharacterized protein	-31.7225	8.18004	9	16	2	38.4021		Q3TAN1_MOUSE Unreviewed; 388 AA.	Mus musculus (Mouse).	Eukaryota; Metazoa; Chordata; Craniata; Vertebrata; Euteleostomi;Mammalia; Eutheria; Euarchontoglires; Glires; Rodentia; Sciurognathi;Muroidea; Muridae; Murinae; Mus; Mus.	10090
O08749	Dld	Dihydrolipoyl dehydrogenase, mitochondrial	-15.6471	8.17942	1	2	2	6.4833		DLDH_MOUSE Reviewed; 509 AA.	Mus musculus (Mouse).	Eukaryota; Metazoa; Chordata; Craniata; Vertebrata; Euteleostomi;Mammalia; Eutheria; Euarchontoglires; Glires; Rodentia; Sciurognathi;Muroidea; Muridae; Murinae; Mus; Mus.	10090	mmu:13382
P42125	Eci1	Enoyl-CoA delta isomerase 1, mitochondrial	-6.24727	8.17877	1	1	1	8.99654		ECI1_MOUSE Reviewed; 289 AA.	Mus musculus (Mouse).	Eukaryota; Metazoa; Chordata; Craniata; Vertebrata; Euteleostomi;Mammalia; Eutheria; Euarchontoglires; Glires; Rodentia; Sciurognathi;Muroidea; Muridae; Murinae; Mus; Mus.	10090	mmu:13177
Q9DCV7	Krt7	Keratin, type II cytoskeletal 7	-37.6863	8.1787	8	16	6	16.4114		K2C7_MOUSE Reviewed; 457 AA.	Mus musculus (Mouse).	Eukaryota; Metazoa; Chordata; Craniata; Vertebrata; Euteleostomi;Mammalia; Eutheria; Euarchontoglires; Glires; Rodentia; Sciurognathi;Muroidea; Muridae; Murinae; Mus; Mus.	10090	mmu:110310
Q05DV1	Por	NADPH--cytochrome P450 reductase	-69.4414	8.17725	10	29	10	21.8798		Q05DV1_MOUSE Unreviewed; 649 AA.	Mus musculus (Mouse).	Eukaryota; Metazoa; Chordata; Craniata; Vertebrata; Euteleostomi;Mammalia; Eutheria; Euarchontoglires; Glires; Rodentia; Sciurognathi;Muroidea; Muridae; Murinae; Mus; Mus.	10090
Q3TG17	Hnrnpk	Putative uncharacterized protein	-28.1871	8.17446	2	5	2	5.58376		Q3TG17_MOUSE Unreviewed; 394 AA.	Mus musculus (Mouse).	Eukaryota; Metazoa; Chordata; Craniata; Vertebrata; Euteleostomi;Mammalia; Eutheria; Euarchontoglires; Glires; Rodentia; Sciurognathi;Muroidea; Muridae; Murinae; Mus; Mus.	10090
B2RXS4			0	8.17369	1	2	0	1.62866
Z4YJV4	Ogdh	2-oxoglutarate dehydrogenase, mitochondrial	-43.6982	8.17341	11	19	8	19.7252		Z4YJV4_MOUSE Unreviewed; 1019 AA.	Mus musculus (Mouse).	Eukaryota; Metazoa; Chordata; Craniata; Vertebrata; Euteleostomi;Mammalia; Eutheria; Euarchontoglires; Glires; Rodentia; Sciurognathi;Muroidea; Muridae; Murinae; Mus; Mus.	10090
Q3TIK8	Hnrnpa1	Putative uncharacterized protein	-42.8609	8.17236	5	8	6	23.4375		Q3TIK8_MOUSE Unreviewed; 320 AA.	Mus musculus (Mouse).	Eukaryota; Metazoa; Chordata; Craniata; Vertebrata; Euteleostomi;Mammalia; Eutheria; Euarchontoglires; Glires; Rodentia; Sciurognathi;Muroidea; Muridae; Murinae; Mus; Mus.	10090
A0A0A0MQI9			0	8.17031	3	5	0	33.945
P08905	Lyz2	Lysozyme C-2	-26.9948	8.17003	2	9	2	28.3784		LYZ2_MOUSE Reviewed; 148 AA.	Mus musculus (Mouse).	Eukaryota; Metazoa; Chordata; Craniata; Vertebrata; Euteleostomi;Mammalia; Eutheria; Euarchontoglires; Glires; Rodentia; Sciurognathi;Muroidea; Muridae; Murinae; Mus; Mus.	10090	mmu:17105
Q8VCW8	Acsf2	Acyl-CoA synthetase family member 2, mitochondrial	-15.4388	8.16993	6	8	3	15.2846		ACSF2_MOUSE Reviewed; 615 AA.	Mus musculus (Mouse).	Eukaryota; Metazoa; Chordata; Craniata; Vertebrata; Euteleostomi;Mammalia; Eutheria; Euarchontoglires; Glires; Rodentia; Sciurognathi;Muroidea; Muridae; Murinae; Mus; Mus.	10090	mmu:264895
E9QK48	Eml2	Echinoderm microtubule-associated protein-like 2	-47.6633	8.1647	2	9	7	3.80499		E9QK48_MOUSE Unreviewed; 841 AA.	Mus musculus (Mouse).	Eukaryota; Metazoa; Chordata; Craniata; Vertebrata; Euteleostomi;Mammalia; Eutheria; Euarchontoglires; Glires; Rodentia; Sciurognathi;Muroidea; Muridae; Murinae; Mus; Mus.	10090
P21981			0	8.16286	9	12	0	22.8863
P24452	Capg	Macrophage-capping protein	-19.5251	8.16055	2	3	3	14.4886		CAPG_MOUSE Reviewed; 352 AA.	Mus musculus (Mouse).	Eukaryota; Metazoa; Chordata; Craniata; Vertebrata; Euteleostomi;Mammalia; Eutheria; Euarchontoglires; Glires; Rodentia; Sciurognathi;Muroidea; Muridae; Murinae; Mus; Mus.	10090
Q99LB4	Capg	Capping protein (Actin filament), gelsolin-like	-19.5251	8.16055	2	3	3	14.6132		Q99LB4_MOUSE Unreviewed; 349 AA.	Mus musculus (Mouse).	Eukaryota; Metazoa; Chordata; Craniata; Vertebrata; Euteleostomi;Mammalia; Eutheria; Euarchontoglires; Glires; Rodentia; Sciurognathi;Muroidea; Muridae; Murinae; Mus; Mus.	10090	mmu:12332
D3YTL5	Capg	Macrophage-capping protein	-19.5251	8.16055	2	3	3	20.0787		D3YTL5_MOUSE Unreviewed; 254 AA.	Mus musculus (Mouse).	Eukaryota; Metazoa; Chordata; Craniata; Vertebrata; Euteleostomi;Mammalia; Eutheria; Euarchontoglires; Glires; Rodentia; Sciurognathi;Muroidea; Muridae; Murinae; Mus; Mus.	10090
D3YU77	Capg	Macrophage-capping protein	-19.5251	8.16055	2	3	3	26.4249		D3YU77_MOUSE Unreviewed; 193 AA.	Mus musculus (Mouse).	Eukaryota; Metazoa; Chordata; Craniata; Vertebrata; Euteleostomi;Mammalia; Eutheria; Euarchontoglires; Glires; Rodentia; Sciurognathi;Muroidea; Muridae; Murinae; Mus; Mus.	10090
Q3UJ44	Capg	Putative uncharacterized protein	-19.5251	8.16055	2	3	3	14.6132		Q3UJ44_MOUSE Unreviewed; 349 AA.	Mus musculus (Mouse).	Eukaryota; Metazoa; Chordata; Craniata; Vertebrata; Euteleostomi;Mammalia; Eutheria; Euarchontoglires; Glires; Rodentia; Sciurognathi;Muroidea; Muridae; Murinae; Mus; Mus.	10090
D3YZN3	Capg	Macrophage-capping protein	-19.5251	8.16055	2	3	3	29.4798		D3YZN3_MOUSE Unreviewed; 173 AA.	Mus musculus (Mouse).	Eukaryota; Metazoa; Chordata; Craniata; Vertebrata; Euteleostomi;Mammalia; Eutheria; Euarchontoglires; Glires; Rodentia; Sciurognathi;Muroidea; Muridae; Murinae; Mus; Mus.	10090
Q3TZL2			0	8.15996	3	3	0	16.6023
Q8R0W0	Eppk1	Epiplakin	-27.4267	8.15901	4	8	3	1.54246		EPIPL_MOUSE Reviewed; 6548 AA.	Mus musculus (Mouse).	Eukaryota; Metazoa; Chordata; Craniata; Vertebrata; Euteleostomi;Mammalia; Eutheria; Euarchontoglires; Glires; Rodentia; Sciurognathi;Muroidea; Muridae; Murinae; Mus; Mus.	10090	mmu:223650
A0A0A6YY50	Cyp4b1	Cytochrome P450 4B1	-38.0033	8.15768	2	6	6	21.1538		A0A0A6YY50_MOUSE Unreviewed; 208 AA.	Mus musculus (Mouse).	Eukaryota; Metazoa; Chordata; Craniata; Vertebrata; Euteleostomi;Mammalia; Eutheria; Euarchontoglires; Glires; Rodentia; Sciurognathi;Muroidea; Muridae; Murinae; Mus; Mus.	10090
Q9Z2L5		Transketolase	-19.3064	8.1571	2	9	4	46.1538		Q9Z2L5_MOUSE Unreviewed; 65 AA.	Mus musculus (Mouse).	Eukaryota; Metazoa; Chordata; Craniata; Vertebrata; Euteleostomi;Mammalia; Eutheria; Euarchontoglires; Glires; Rodentia; Sciurognathi;Muroidea; Muridae; Murinae; Mus; Mus.	10090
Q9CZY3	Ube2v1	Ubiquitin-conjugating enzyme E2 variant 1	-38.4111	8.15433	1	6	3	14.2857		UB2V1_MOUSE Reviewed; 147 AA.	Mus musculus (Mouse).	Eukaryota; Metazoa; Chordata; Craniata; Vertebrata; Euteleostomi;Mammalia; Eutheria; Euarchontoglires; Glires; Rodentia; Sciurognathi;Muroidea; Muridae; Murinae; Mus; Mus.	10090	mmu:66589
Q9D2M8	Ube2v2	Ubiquitin-conjugating enzyme E2 variant 2	-38.4111	8.15433	1	6	3	14.4828		UB2V2_MOUSE Reviewed; 145 AA.	Mus musculus (Mouse).	Eukaryota; Metazoa; Chordata; Craniata; Vertebrata; Euteleostomi;Mammalia; Eutheria; Euarchontoglires; Glires; Rodentia; Sciurognathi;Muroidea; Muridae; Murinae; Mus; Mus.	10090	mmu:70620
B7ZBY6	Ube2v1	Ubiquitin-conjugating enzyme E2 variant 1	-38.4111	8.15433	1	6	3	16.9355		B7ZBY6_MOUSE Unreviewed; 124 AA.	Mus musculus (Mouse).	Eukaryota; Metazoa; Chordata; Craniata; Vertebrata; Euteleostomi;Mammalia; Eutheria; Euarchontoglires; Glires; Rodentia; Sciurognathi;Muroidea; Muridae; Murinae; Mus; Mus.	10090
B7ZBY7	Ube2v1	Ubiquitin-conjugating enzyme E2 variant 1	-38.4111	8.15433	1	6	3	12.1387		B7ZBY7_MOUSE Unreviewed; 173 AA.	Mus musculus (Mouse).	Eukaryota; Metazoa; Chordata; Craniata; Vertebrata; Euteleostomi;Mammalia; Eutheria; Euarchontoglires; Glires; Rodentia; Sciurognathi;Muroidea; Muridae; Murinae; Mus; Mus.	10090
E9PY39	Gm20431	Protein Gm20431	-38.4111	8.15433	1	7	3	5.66038		E9PY39_MOUSE Unreviewed; 371 AA.	Mus musculus (Mouse).	Eukaryota; Metazoa; Chordata; Craniata; Vertebrata; Euteleostomi;Mammalia; Eutheria; Euarchontoglires; Glires; Rodentia; Sciurognathi;Muroidea; Muridae; Murinae; Mus; Mus.	10090
A0A087WQ14	Actr3	Actin-related protein 3	-24.8039	8.15334	2	7	4	26.087		A0A087WQ14_MOUSE Unreviewed; 161 AA.	Mus musculus (Mouse).	Eukaryota; Metazoa; Chordata; Craniata; Vertebrata; Euteleostomi;Mammalia; Eutheria; Euarchontoglires; Glires; Rodentia; Sciurognathi;Muroidea; Muridae; Murinae; Mus; Mus.	10090
E9Q1K3	Add1	Alpha-adducin	-26.402	8.15251	2	5	2	6.66667		E9Q1K3_MOUSE Unreviewed; 660 AA.	Mus musculus (Mouse).	Eukaryota; Metazoa; Chordata; Craniata; Vertebrata; Euteleostomi;Mammalia; Eutheria; Euarchontoglires; Glires; Rodentia; Sciurognathi;Muroidea; Muridae; Murinae; Mus; Mus.	10090
P15532	Nme1	Nucleoside diphosphate kinase A	-25.9105	8.14992	2	7	6	12.5		NDKA_MOUSE Reviewed; 152 AA.	Mus musculus (Mouse).	Eukaryota; Metazoa; Chordata; Craniata; Vertebrata; Euteleostomi;Mammalia; Eutheria; Euarchontoglires; Glires; Rodentia; Sciurognathi;Muroidea; Muridae; Murinae; Mus; Mus.	10090	mmu:18102
P51881	Slc25a5	ADP/ATP translocase 2	-24.3951	8.14977	5	10	5	21.1409		ADT2_MOUSE Reviewed; 298 AA.	Mus musculus (Mouse).	Eukaryota; Metazoa; Chordata; Craniata; Vertebrata; Euteleostomi;Mammalia; Eutheria; Euarchontoglires; Glires; Rodentia; Sciurognathi;Muroidea; Muridae; Murinae; Mus; Mus.	10090	mmu:11740
A0A087WP86	Actr3	Actin-related protein 3	-24.8039	8.14616	2	5	4	33.5484		A0A087WP86_MOUSE Unreviewed; 155 AA.	Mus musculus (Mouse).	Eukaryota; Metazoa; Chordata; Craniata; Vertebrata; Euteleostomi;Mammalia; Eutheria; Euarchontoglires; Glires; Rodentia; Sciurognathi;Muroidea; Muridae; Murinae; Mus; Mus.	10090
A0A068WAZ7	Epb41	Protein 4.1R	-27.8395	8.14442	3	7	6	8.61789		A0A068WAZ7_MOUSE Unreviewed; 615 AA.	Mus musculus (Mouse).	Eukaryota; Metazoa; Chordata; Craniata; Vertebrata; Euteleostomi;Mammalia; Eutheria; Euarchontoglires; Glires; Rodentia; Sciurognathi;Muroidea; Muridae; Murinae; Mus; Mus.	10090
B9EKK2			0	8.14102	1	1	0	3.62473
A0A087WS98	Actr3	Actin-related protein 3	-24.8039	8.13777	1	4	4	17.0543		A0A087WS98_MOUSE Unreviewed; 129 AA.	Mus musculus (Mouse).	Eukaryota; Metazoa; Chordata; Craniata; Vertebrata; Euteleostomi;Mammalia; Eutheria; Euarchontoglires; Glires; Rodentia; Sciurognathi;Muroidea; Muridae; Murinae; Mus; Mus.	10090
Q3TT76	P4hb	Protein disulfide-isomerase	-20.2007	8.13753	7	9	2	22.5974		Q3TT76_MOUSE Unreviewed; 385 AA.	Mus musculus (Mouse).	Eukaryota; Metazoa; Chordata; Craniata; Vertebrata; Euteleostomi;Mammalia; Eutheria; Euarchontoglires; Glires; Rodentia; Sciurognathi;Muroidea; Muridae; Murinae; Mus; Mus.	10090
Q6PA04	Sptan1	Spna2 protein	-30.7411	8.13708	4	11	4	14.5492		Q6PA04_MOUSE Unreviewed; 488 AA.	Mus musculus (Mouse).	Eukaryota; Metazoa; Chordata; Craniata; Vertebrata; Euteleostomi;Mammalia; Eutheria; Euarchontoglires; Glires; Rodentia; Sciurognathi;Muroidea; Muridae; Murinae; Mus; Mus.	10090
Q99LT6	Eef2	Eef2 protein	-31.4444	8.13587	1	6	6	4.52962		Q99LT6_MOUSE Unreviewed; 287 AA.	Mus musculus (Mouse).	Eukaryota; Metazoa; Chordata; Craniata; Vertebrata; Euteleostomi;Mammalia; Eutheria; Euarchontoglires; Glires; Rodentia; Sciurognathi;Muroidea; Muridae; Murinae; Mus; Mus.	10090
Q3TPG2	Eef2	Putative uncharacterized protein	-31.4444	8.13587	1	6	6	3.54223		Q3TPG2_MOUSE Unreviewed; 367 AA.	Mus musculus (Mouse).	Eukaryota; Metazoa; Chordata; Craniata; Vertebrata; Euteleostomi;Mammalia; Eutheria; Euarchontoglires; Glires; Rodentia; Sciurognathi;Muroidea; Muridae; Murinae; Mus; Mus.	10090
Q8BKE0		Putative uncharacterized protein	-29.7212	8.13515	1	6	4	10.3825		Q8BKE0_MOUSE Unreviewed; 183 AA.	Mus musculus (Mouse).	Eukaryota; Metazoa; Chordata; Craniata; Vertebrata; Euteleostomi;Mammalia; Eutheria; Euarchontoglires; Glires; Rodentia; Sciurognathi;Muroidea; Muridae; Murinae; Mus; Mus.	10090
O88207			0	8.1342	1	1	0	2.12187
A0A0U1RNG5	Iqgap1	Ras GTPase-activating-like protein IQGAP1	-56.8795	8.13366	2	14	8	16.6667		A0A0U1RNG5_MOUSE Unreviewed; 186 AA.	Mus musculus (Mouse).	Eukaryota; Metazoa; Chordata; Craniata; Vertebrata; Euteleostomi;Mammalia; Eutheria; Euarchontoglires; Glires; Rodentia; Sciurognathi;Muroidea; Muridae; Murinae; Mus; Mus.	10090
Q5NC81	Nme1	Nucleoside diphosphate kinase	-17.1974	8.1301	2	5	3	22.3684		Q5NC81_MOUSE Unreviewed; 152 AA.	Mus musculus (Mouse).	Eukaryota; Metazoa; Chordata; Craniata; Vertebrata; Euteleostomi;Mammalia; Eutheria; Euarchontoglires; Glires; Rodentia; Sciurognathi;Muroidea; Muridae; Murinae; Mus; Mus.	10090	mmu:18102
Q8C0Y2	Add2	Putative uncharacterized protein	-8.54484	8.12922	3	3	1	9.97151		Q8C0Y2_MOUSE Unreviewed; 702 AA.	Mus musculus (Mouse).	Eukaryota; Metazoa; Chordata; Craniata; Vertebrata; Euteleostomi;Mammalia; Eutheria; Euarchontoglires; Glires; Rodentia; Sciurognathi;Muroidea; Muridae; Murinae; Mus; Mus.	10090
Q3UIC3	Ldha	Putative uncharacterized protein	-18.6227	8.12867	2	4	2	30.1775		Q3UIC3_MOUSE Unreviewed; 169 AA.	Mus musculus (Mouse).	Eukaryota; Metazoa; Chordata; Craniata; Vertebrata; Euteleostomi;Mammalia; Eutheria; Euarchontoglires; Glires; Rodentia; Sciurognathi;Muroidea; Muridae; Murinae; Mus; Mus.	10090
Q8K3Z9	Pom121	Nuclear envelope pore membrane protein POM 121	-19.7042	8.12724	1	3	3	1.5		PO121_MOUSE Reviewed; 1200 AA.	Mus musculus (Mouse).	Eukaryota; Metazoa; Chordata; Craniata; Vertebrata; Euteleostomi;Mammalia; Eutheria; Euarchontoglires; Glires; Rodentia; Sciurognathi;Muroidea; Muridae; Murinae; Mus; Mus.	10090	mmu:107939
Q6A036	mKIAA0618	MKIAA0618 protein	-19.7042	8.12724	1	5	3	1.85376		Q6A036_MOUSE Unreviewed; 971 AA.	Mus musculus (Mouse).	Eukaryota; Metazoa; Chordata; Craniata; Vertebrata; Euteleostomi;Mammalia; Eutheria; Euarchontoglires; Glires; Rodentia; Sciurognathi;Muroidea; Muridae; Murinae; Mus; Mus.	10090
A0A1B0GSR9	Ldha	L-lactate dehydrogenase	-18.6227	8.12437	1	2	2	11.1111		A0A1B0GSR9_MOUSE Unreviewed; 315 AA.	Mus musculus (Mouse).	Eukaryota; Metazoa; Chordata; Craniata; Vertebrata; Euteleostomi;Mammalia; Eutheria; Euarchontoglires; Glires; Rodentia; Sciurognathi;Muroidea; Muridae; Murinae; Mus; Mus.	10090
A2VCK0			0	8.12385	4	7	0	22.4771
Q7TQV2			0	8.12157	1	1	0	8.65385
B2RW38			0	8.11993	1	1	0	1.71821
P50516	Atp6v1a	V-type proton ATPase catalytic subunit A	-6.30103	8.11941	10	10	1	21.0697		VATA_MOUSE Reviewed; 617 AA.	Mus musculus (Mouse).	Eukaryota; Metazoa; Chordata; Craniata; Vertebrata; Euteleostomi;Mammalia; Eutheria; Euarchontoglires; Glires; Rodentia; Sciurognathi;Muroidea; Muridae; Murinae; Mus; Mus.	10090	mmu:11964
Q3UKH3	Acaa2	Putative uncharacterized protein	-37.3887	8.11879	6	12	3	30.2267		Q3UKH3_MOUSE Unreviewed; 397 AA.	Mus musculus (Mouse).	Eukaryota; Metazoa; Chordata; Craniata; Vertebrata; Euteleostomi;Mammalia; Eutheria; Euarchontoglires; Glires; Rodentia; Sciurognathi;Muroidea; Muridae; Murinae; Mus; Mus.	10090
G5E924			0	8.11848	4	5	0	7.64228
Q8R4B4		Down syndrome cell adhesion molecule-like protein	-15	8.11731	2	3	2	7.67123		Q8R4B4_MOUSE Unreviewed; 365 AA.	Mus musculus (Mouse).	Eukaryota; Metazoa; Chordata; Craniata; Vertebrata; Euteleostomi;Mammalia; Eutheria; Euarchontoglires; Glires; Rodentia; Sciurognathi;Muroidea; Muridae; Murinae; Mus; Mus.	10090
P49817	Cav1	Caveolin-1	-33.8358	8.11712	1	6	6	11.7978		CAV1_MOUSE Reviewed; 178 AA.	Mus musculus (Mouse).	Eukaryota; Metazoa; Chordata; Craniata; Vertebrata; Euteleostomi;Mammalia; Eutheria; Euarchontoglires; Glires; Rodentia; Sciurognathi;Muroidea; Muridae; Murinae; Mus; Mus.	10090	mmu:12389
Q5M9P0			0	8.1168	3	3	0	11.5741
Q3THM1	Uqcrc1	Putative uncharacterized protein	-3.79588	8.11247	5	7	1	17.0833		Q3THM1_MOUSE Unreviewed; 480 AA.	Mus musculus (Mouse).	Eukaryota; Metazoa; Chordata; Craniata; Vertebrata; Euteleostomi;Mammalia; Eutheria; Euarchontoglires; Glires; Rodentia; Sciurognathi;Muroidea; Muridae; Murinae; Mus; Mus.	10090
Q61348		Beta-maj globin gene 5' flanking region	-51.9934	8.11117	3	36	14	83.871		Q61348_MOUSE Unreviewed; 31 AA.	Mus musculus (Mouse).	Eukaryota; Metazoa; Chordata; Craniata; Vertebrata; Euteleostomi;Mammalia; Eutheria; Euarchontoglires; Glires; Rodentia; Sciurognathi;Muroidea; Muridae; Murinae; Mus; Mus.	10090
A0A0R4J107	Apeh	Acylamino-acid-releasing enzyme	-11.0549	8.1109	3	5	2	7.5419		A0A0R4J107_MOUSE Unreviewed; 716 AA.	Mus musculus (Mouse).	Eukaryota; Metazoa; Chordata; Craniata; Vertebrata; Euteleostomi;Mammalia; Eutheria; Euarchontoglires; Glires; Rodentia; Sciurognathi;Muroidea; Muridae; Murinae; Mus; Mus.	10090
Q99L75	Hspa4	Heat shock protein 4	-24.6962	8.11026	6	10	5	10.4637		Q99L75_MOUSE Unreviewed; 841 AA.	Mus musculus (Mouse).	Eukaryota; Metazoa; Chordata; Craniata; Vertebrata; Euteleostomi;Mammalia; Eutheria; Euarchontoglires; Glires; Rodentia; Sciurognathi;Muroidea; Muridae; Murinae; Mus; Mus.	10090
Q3U9Q3	Hnrnpk	Putative uncharacterized protein	-28.1871	8.10949	3	6	2	8		Q3U9Q3_MOUSE Unreviewed; 450 AA.	Mus musculus (Mouse).	Eukaryota; Metazoa; Chordata; Craniata; Vertebrata; Euteleostomi;Mammalia; Eutheria; Euarchontoglires; Glires; Rodentia; Sciurognathi;Muroidea; Muridae; Murinae; Mus; Mus.	10090
K3W4R2	Myh14	Myosin-14	-22.5866	8.10937	9	13	4	8.4		K3W4R2_MOUSE Unreviewed; 2000 AA.	Mus musculus (Mouse).	Eukaryota; Metazoa; Chordata; Craniata; Vertebrata; Euteleostomi;Mammalia; Eutheria; Euarchontoglires; Glires; Rodentia; Sciurognathi;Muroidea; Muridae; Murinae; Mus; Mus.	10090
Q3TLW5	Aqp1	Putative uncharacterized protein	-26.8947	8.10768	2	10	4	8.17844		Q3TLW5_MOUSE Unreviewed; 269 AA.	Mus musculus (Mouse).	Eukaryota; Metazoa; Chordata; Craniata; Vertebrata; Euteleostomi;Mammalia; Eutheria; Euarchontoglires; Glires; Rodentia; Sciurognathi;Muroidea; Muridae; Murinae; Mus; Mus.	10090
Q02013	Aqp1	Aquaporin-1	-26.8947	8.10528	1	7	4	7.43494		AQP1_MOUSE Reviewed; 269 AA.	Mus musculus (Mouse).	Eukaryota; Metazoa; Chordata; Craniata; Vertebrata; Euteleostomi;Mammalia; Eutheria; Euarchontoglires; Glires; Rodentia; Sciurognathi;Muroidea; Muridae; Murinae; Mus; Mus.	10090	mmu:11826
E9Q7R9	Cfap43	Protein Cfap43	-6.20468	8.10381	3	5	1	3.86445		E9Q7R9_MOUSE Unreviewed; 1682 AA.	Mus musculus (Mouse).	Eukaryota; Metazoa; Chordata; Craniata; Vertebrata; Euteleostomi;Mammalia; Eutheria; Euarchontoglires; Glires; Rodentia; Sciurognathi;Muroidea; Muridae; Murinae; Mus; Mus.	10090	mmu:100048534
Q80ZA4	Pkhd1l1	Fibrocystin-L	-21.3432	8.10207	2	4	3	1.10614		PKHL1_MOUSE Reviewed; 4249 AA.	Mus musculus (Mouse).	Eukaryota; Metazoa; Chordata; Craniata; Vertebrata; Euteleostomi;Mammalia; Eutheria; Euarchontoglires; Glires; Rodentia; Sciurognathi;Muroidea; Muridae; Murinae; Mus; Mus.	10090	mmu:192190
Q8BVI9	Slc25a4	Putative uncharacterized protein	-19.0386	8.10207	3	7	4	9.0604		Q8BVI9_MOUSE Unreviewed; 298 AA.	Mus musculus (Mouse).	Eukaryota; Metazoa; Chordata; Craniata; Vertebrata; Euteleostomi;Mammalia; Eutheria; Euarchontoglires; Glires; Rodentia; Sciurognathi;Muroidea; Muridae; Murinae; Mus; Mus.	10090
Q3UL78	Cdc42	Putative uncharacterized protein	-33.5191	8.1015	5	12	6	36.7347		Q3UL78_MOUSE Unreviewed; 147 AA.	Mus musculus (Mouse).	Eukaryota; Metazoa; Chordata; Craniata; Vertebrata; Euteleostomi;Mammalia; Eutheria; Euarchontoglires; Glires; Rodentia; Sciurognathi;Muroidea; Muridae; Murinae; Mus; Mus.	10090
G3UWC8			0	8.10139	1	1	0	1.33975
Q3UAD6	Hsp90b1	Heat shock protein 90kDa beta (Grp94), member 1	-40.8784	8.09673	3	5	5	8.22943		Q3UAD6_MOUSE Unreviewed; 802 AA.	Mus musculus (Mouse).	Eukaryota; Metazoa; Chordata; Craniata; Vertebrata; Euteleostomi;Mammalia; Eutheria; Euarchontoglires; Glires; Rodentia; Sciurognathi;Muroidea; Muridae; Murinae; Mus; Mus.	10090	mmu:22027
Q7TQ30	Gfap	Glial fibrillary acidic protein	-30.1558	8.09508	4	7	6	17.2093		GFAP_MOUSE Reviewed; 430 AA.	Mus musculus (Mouse).	Eukaryota; Metazoa; Chordata; Craniata; Vertebrata; Euteleostomi;Mammalia; Eutheria; Euarchontoglires; Glires; Rodentia; Sciurognathi;Muroidea; Muridae; Murinae; Mus; Mus.	10090	mmu:14580
Q3UEA1			0	8.09506	11	13	0	17.6015
P48962	Slc25a4	ADP/ATP translocase 1	-19.0386	8.09377	1	4	4	5.03356		ADT1_MOUSE Reviewed; 298 AA.	Mus musculus (Mouse).	Eukaryota; Metazoa; Chordata; Craniata; Vertebrata; Euteleostomi;Mammalia; Eutheria; Euarchontoglires; Glires; Rodentia; Sciurognathi;Muroidea; Muridae; Murinae; Mus; Mus.	10090	mmu:11739
D3YV37	Myl12a	Protein Myl12a	-48.4075	8.09303	2	11	5	21.4953		D3YV37_MOUSE Unreviewed; 107 AA.	Mus musculus (Mouse).	Eukaryota; Metazoa; Chordata; Craniata; Vertebrata; Euteleostomi;Mammalia; Eutheria; Euarchontoglires; Glires; Rodentia; Sciurognathi;Muroidea; Muridae; Murinae; Mus; Mus.	10090
Q7TQH2			0	8.09233	4	6	0	9.61857
H3BLL4	Hnrnpk	Heterogeneous nuclear ribonucleoprotein K	-28.1871	8.09112	2	5	2	8.88325		H3BLL4_MOUSE Unreviewed; 394 AA.	Mus musculus (Mouse).	Eukaryota; Metazoa; Chordata; Craniata; Vertebrata; Euteleostomi;Mammalia; Eutheria; Euarchontoglires; Glires; Rodentia; Sciurognathi;Muroidea; Muridae; Murinae; Mus; Mus.	10090
Q58ES7	Sptan1	Spna2 protein	-30.7411	8.08842	2	9	4	6.03113		Q58ES7_MOUSE Unreviewed; 514 AA.	Mus musculus (Mouse).	Eukaryota; Metazoa; Chordata; Craniata; Vertebrata; Euteleostomi;Mammalia; Eutheria; Euarchontoglires; Glires; Rodentia; Sciurognathi;Muroidea; Muridae; Murinae; Mus; Mus.	10090
H3BJS9	Hnrnpk	Heterogeneous nuclear ribonucleoprotein K	-28.1871	8.08711	2	5	2	25.2874		H3BJS9_MOUSE Unreviewed; 87 AA.	Mus musculus (Mouse).	Eukaryota; Metazoa; Chordata; Craniata; Vertebrata; Euteleostomi;Mammalia; Eutheria; Euarchontoglires; Glires; Rodentia; Sciurognathi;Muroidea; Muridae; Murinae; Mus; Mus.	10090
Q3V159	Lmnb2	Putative uncharacterized protein	-31.0942	8.08674	3	8	3	9.91561		Q3V159_MOUSE Unreviewed; 474 AA.	Mus musculus (Mouse).	Eukaryota; Metazoa; Chordata; Craniata; Vertebrata; Euteleostomi;Mammalia; Eutheria; Euarchontoglires; Glires; Rodentia; Sciurognathi;Muroidea; Muridae; Murinae; Mus; Mus.	10090
Q9Z1U1	Olfr58	Olfactory receptor G6	-6.35788	8.08383	1	2	1	11.6592		Q9Z1U1_MOUSE Unreviewed; 223 AA.	Mus musculus (Mouse).	Eukaryota; Metazoa; Chordata; Craniata; Vertebrata; Euteleostomi;Mammalia; Eutheria; Euarchontoglires; Glires; Rodentia; Sciurognathi;Muroidea; Muridae; Murinae; Mus; Mus.	10090
Q8R016	Blmh	Bleomycin hydrolase	-13.9598	8.08343	1	4	3	4.3956		BLMH_MOUSE Reviewed; 455 AA.	Mus musculus (Mouse).	Eukaryota; Metazoa; Chordata; Craniata; Vertebrata; Euteleostomi;Mammalia; Eutheria; Euarchontoglires; Glires; Rodentia; Sciurognathi;Muroidea; Muridae; Murinae; Mus; Mus.	10090	mmu:104184
Q8BQ35			0	8.08093	2	2	0	5.23139
Q3UJJ8	Rdx	Putative uncharacterized protein	-37.5473	8.08041	2	8	6	3.52761		Q3UJJ8_MOUSE Unreviewed; 652 AA.	Mus musculus (Mouse).	Eukaryota; Metazoa; Chordata; Craniata; Vertebrata; Euteleostomi;Mammalia; Eutheria; Euarchontoglires; Glires; Rodentia; Sciurognathi;Muroidea; Muridae; Murinae; Mus; Mus.	10090
Q6S393	Plec	Plectin 2	-25.1234	8.07966	4	7	2	1.43361		Q6S393_MOUSE Unreviewed; 4534 AA.	Mus musculus (Mouse).	Eukaryota; Metazoa; Chordata; Craniata; Vertebrata; Euteleostomi;Mammalia; Eutheria; Euarchontoglires; Glires; Rodentia; Sciurognathi;Muroidea; Muridae; Murinae; Mus; Mus.	10090
Q9Z1N5	Ddx39b	Spliceosome RNA helicase Ddx39b	-52.3492	8.07921	2	12	8	7.71028		DX39B_MOUSE Reviewed; 428 AA.	Mus musculus (Mouse).	Eukaryota; Metazoa; Chordata; Craniata; Vertebrata; Euteleostomi;Mammalia; Eutheria; Euarchontoglires; Glires; Rodentia; Sciurognathi;Muroidea; Muridae; Murinae; Mus; Mus.	10090	mmu:53817
Q3TJ98	Cltc	Putative uncharacterized protein	-40.9629	8.07823	3	10	3	12.0915		Q3TJ98_MOUSE Unreviewed; 306 AA.	Mus musculus (Mouse).	Eukaryota; Metazoa; Chordata; Craniata; Vertebrata; Euteleostomi;Mammalia; Eutheria; Euarchontoglires; Glires; Rodentia; Sciurognathi;Muroidea; Muridae; Murinae; Mus; Mus.	10090
Q3TIR0			0	8.07786	2	3	0	6.09756
Q9D6R2	Idh3a	Isocitrate dehydrogenase [NAD] subunit alpha, mitochondrial	-13.6302	8.07762	4	7	2	16.1202		IDH3A_MOUSE Reviewed; 366 AA.	Mus musculus (Mouse).	Eukaryota; Metazoa; Chordata; Craniata; Vertebrata; Euteleostomi;Mammalia; Eutheria; Euarchontoglires; Glires; Rodentia; Sciurognathi;Muroidea; Muridae; Murinae; Mus; Mus.	10090	mmu:67834
Q9D8W6	Ak3	GTP:AMP phosphotransferase AK3, mitochondrial	-34.7394	8.07408	4	13	3	28.5714		Q9D8W6_MOUSE Unreviewed; 189 AA.	Mus musculus (Mouse).	Eukaryota; Metazoa; Chordata; Craniata; Vertebrata; Euteleostomi;Mammalia; Eutheria; Euarchontoglires; Glires; Rodentia; Sciurognathi;Muroidea; Muridae; Murinae; Mus; Mus.	10090
A0A0A6YY44	Pcdha11	Protein Pcdha11	-6.56896	8.07395	2	2	1	6.08407		A0A0A6YY44_MOUSE Unreviewed; 904 AA.	Mus musculus (Mouse).	Eukaryota; Metazoa; Chordata; Craniata; Vertebrata; Euteleostomi;Mammalia; Eutheria; Euarchontoglires; Glires; Rodentia; Sciurognathi;Muroidea; Muridae; Murinae; Mus; Mus.	10090
Q3U4N4			0	8.0739	7	8	0	45.1282
B2RXY7	Cbr1	Carbonyl reductase 1	-27.6048	8.07368	3	6	3	16.6065		B2RXY7_MOUSE Unreviewed; 277 AA.	Mus musculus (Mouse).	Eukaryota; Metazoa; Chordata; Craniata; Vertebrata; Euteleostomi;Mammalia; Eutheria; Euarchontoglires; Glires; Rodentia; Sciurognathi;Muroidea; Muridae; Murinae; Mus; Mus.	10090	mmu:12408
K3W4M4	Naxd	ATP-dependent (S)-NAD(P)H-hydrate dehydratase	-33.5924	8.07326	3	8	6	19.1781		K3W4M4_MOUSE Unreviewed; 365 AA.	Mus musculus (Mouse).	Eukaryota; Metazoa; Chordata; Craniata; Vertebrata; Euteleostomi;Mammalia; Eutheria; Euarchontoglires; Glires; Rodentia; Sciurognathi;Muroidea; Muridae; Murinae; Mus; Mus.	10090
Q4FJR9	Isg15	G1p2 protein	-16.9129	8.07315	1	3	2	11.1801		Q4FJR9_MOUSE Unreviewed; 161 AA.	Mus musculus (Mouse).	Eukaryota; Metazoa; Chordata; Craniata; Vertebrata; Euteleostomi;Mammalia; Eutheria; Euarchontoglires; Glires; Rodentia; Sciurognathi;Muroidea; Muridae; Murinae; Mus; Mus.	10090	mmu:100038882
Q8C7C3	Tpm3	Putative uncharacterized protein	-36.7204	8.07313	3	8	6	16.129		Q8C7C3_MOUSE Unreviewed; 248 AA.	Mus musculus (Mouse).	Eukaryota; Metazoa; Chordata; Craniata; Vertebrata; Euteleostomi;Mammalia; Eutheria; Euarchontoglires; Glires; Rodentia; Sciurognathi;Muroidea; Muridae; Murinae; Mus; Mus.	10090
J3QPG5			0	8.07264	4	6	0	11.4901
Q80XJ7	Akr1a1	Aldo-keto reductase family 1, member A4 (Aldehyde reductase)	-32.5488	8.07228	4	11	3	15.3846		Q80XJ7_MOUSE Unreviewed; 325 AA.	Mus musculus (Mouse).	Eukaryota; Metazoa; Chordata; Craniata; Vertebrata; Euteleostomi;Mammalia; Eutheria; Euarchontoglires; Glires; Rodentia; Sciurognathi;Muroidea; Muridae; Murinae; Mus; Mus.	10090	mmu:58810
Q6ZWX2	Tmsb4x	Thymosin, beta 4, X chromosome	-17.401	8.072	1	17	4	31.8182		Q6ZWX2_MOUSE Unreviewed; 44 AA.	Mus musculus (Mouse).	Eukaryota; Metazoa; Chordata; Craniata; Vertebrata; Euteleostomi;Mammalia; Eutheria; Euarchontoglires; Glires; Rodentia; Sciurognathi;Muroidea; Muridae; Murinae; Mus; Mus.	10090	mmu:19241
D3YV98			0	8.07052	2	2	0	21.2435
D3Z4K7			0	8.07034	2	3	0	9.24092
P21107	Tpm3	Tropomyosin alpha-3 chain	-36.7204	8.06992	2	7	6	9.47368		TPM3_MOUSE Reviewed; 285 AA.	Mus musculus (Mouse).	Eukaryota; Metazoa; Chordata; Craniata; Vertebrata; Euteleostomi;Mammalia; Eutheria; Euarchontoglires; Glires; Rodentia; Sciurognathi;Muroidea; Muridae; Murinae; Mus; Mus.	10090	mmu:59069
E9Q7Q3	Tpm3	Tropomyosin alpha-3 chain	-36.7204	8.06992	2	7	6	10.8871		E9Q7Q3_MOUSE Unreviewed; 248 AA.	Mus musculus (Mouse).	Eukaryota; Metazoa; Chordata; Craniata; Vertebrata; Euteleostomi;Mammalia; Eutheria; Euarchontoglires; Glires; Rodentia; Sciurognathi;Muroidea; Muridae; Murinae; Mus; Mus.	10090
A0A0R4J1P2	Tpm3	Tropomyosin alpha-3 chain	-36.7204	8.06992	2	7	6	9.50704		A0A0R4J1P2_MOUSE Unreviewed; 284 AA.	Mus musculus (Mouse).	Eukaryota; Metazoa; Chordata; Craniata; Vertebrata; Euteleostomi;Mammalia; Eutheria; Euarchontoglires; Glires; Rodentia; Sciurognathi;Muroidea; Muridae; Murinae; Mus; Mus.	10090
Q3TUS2			0	8.06978	6	7	0	39.4068
Q58E39	Hnrnpa3	Hnrpa3 protein	-21.3118	8.06926	4	9	4	14.0684		Q58E39_MOUSE Unreviewed; 263 AA.	Mus musculus (Mouse).	Eukaryota; Metazoa; Chordata; Craniata; Vertebrata; Euteleostomi;Mammalia; Eutheria; Euarchontoglires; Glires; Rodentia; Sciurognathi;Muroidea; Muridae; Murinae; Mus; Mus.	10090
Q05DD2			0	8.06858	1	1	0	5.88235
Q5NC82	Nme2	Nucleoside diphosphate kinase	-15	8.06835	1	1	1	12.5		Q5NC82_MOUSE Unreviewed; 152 AA.	Mus musculus (Mouse).	Eukaryota; Metazoa; Chordata; Craniata; Vertebrata; Euteleostomi;Mammalia; Eutheria; Euarchontoglires; Glires; Rodentia; Sciurognathi;Muroidea; Muridae; Murinae; Mus; Mus.	10090	mmu:18103
Q1LZK2			0	8.06824	4	6	0	38.7283
Q6ZWQ9	Myl12a	MCG5400	-48.4075	8.06815	2	8	5	13.3721		Q6ZWQ9_MOUSE Unreviewed; 172 AA.	Mus musculus (Mouse).	Eukaryota; Metazoa; Chordata; Craniata; Vertebrata; Euteleostomi;Mammalia; Eutheria; Euarchontoglires; Glires; Rodentia; Sciurognathi;Muroidea; Muridae; Murinae; Mus; Mus.	10090	mmu:67268
Q9D6E6	Myl12a	Putative uncharacterized protein	-48.4075	8.06815	2	8	5	13.3721		Q9D6E6_MOUSE Unreviewed; 172 AA.	Mus musculus (Mouse).	Eukaryota; Metazoa; Chordata; Craniata; Vertebrata; Euteleostomi;Mammalia; Eutheria; Euarchontoglires; Glires; Rodentia; Sciurognathi;Muroidea; Muridae; Murinae; Mus; Mus.	10090
P48193	Epb41	Protein 4.1	-27.8395	8.06682	2	6	6	3.2634		41_MOUSE Reviewed; 858 AA.	Mus musculus (Mouse).	Eukaryota; Metazoa; Chordata; Craniata; Vertebrata; Euteleostomi;Mammalia; Eutheria; Euarchontoglires; Glires; Rodentia; Sciurognathi;Muroidea; Muridae; Murinae; Mus; Mus.	10090	mmu:269587
A2A838	Epb41	Protein 4.1	-27.8395	8.06682	2	6	6	4.1979		A2A838_MOUSE Unreviewed; 667 AA.	Mus musculus (Mouse).	Eukaryota; Metazoa; Chordata; Craniata; Vertebrata; Euteleostomi;Mammalia; Eutheria; Euarchontoglires; Glires; Rodentia; Sciurognathi;Muroidea; Muridae; Murinae; Mus; Mus.	10090
A0A068WAQ5	Epb41	Protein 4.1R	-27.8395	8.06682	2	6	6	3.66013		A0A068WAQ5_MOUSE Unreviewed; 765 AA.	Mus musculus (Mouse).	Eukaryota; Metazoa; Chordata; Craniata; Vertebrata; Euteleostomi;Mammalia; Eutheria; Euarchontoglires; Glires; Rodentia; Sciurognathi;Muroidea; Muridae; Murinae; Mus; Mus.	10090
A2A841	Epb41	Protein 4.1	-27.8395	8.06682	2	6	6	3.22209		A2A841_MOUSE Unreviewed; 869 AA.	Mus musculus (Mouse).	Eukaryota; Metazoa; Chordata; Craniata; Vertebrata; Euteleostomi;Mammalia; Eutheria; Euarchontoglires; Glires; Rodentia; Sciurognathi;Muroidea; Muridae; Murinae; Mus; Mus.	10090
A2A842	Epb41	Protein 4.1	-27.8395	8.06682	2	6	6	3.64109		A2A842_MOUSE Unreviewed; 769 AA.	Mus musculus (Mouse).	Eukaryota; Metazoa; Chordata; Craniata; Vertebrata; Euteleostomi;Mammalia; Eutheria; Euarchontoglires; Glires; Rodentia; Sciurognathi;Muroidea; Muridae; Murinae; Mus; Mus.	10090
Q499D0			0	8.0641	1	1	0	6.34573
P08752	Gnai2	Guanine nucleotide-binding protein G(i) subunit alpha-2	-24.0795	8.06269	3	10	6	15.7746		GNAI2_MOUSE Reviewed; 355 AA.	Mus musculus (Mouse).	Eukaryota; Metazoa; Chordata; Craniata; Vertebrata; Euteleostomi;Mammalia; Eutheria; Euarchontoglires; Glires; Rodentia; Sciurognathi;Muroidea; Muridae; Murinae; Mus; Mus.	10090	mmu:14678
G3UWK0	Selenbp2	Selenium-binding protein 2	-27.5247	8.06218	3	9	5	22.6562		G3UWK0_MOUSE Unreviewed; 128 AA.	Mus musculus (Mouse).	Eukaryota; Metazoa; Chordata; Craniata; Vertebrata; Euteleostomi;Mammalia; Eutheria; Euarchontoglires; Glires; Rodentia; Sciurognathi;Muroidea; Muridae; Murinae; Mus; Mus.	10090
P37040	Por	NADPH--cytochrome P450 reductase	-69.4414	8.06208	4	15	10	10.767		NCPR_MOUSE Reviewed; 678 AA.	Mus musculus (Mouse).	Eukaryota; Metazoa; Chordata; Craniata; Vertebrata; Euteleostomi;Mammalia; Eutheria; Euarchontoglires; Glires; Rodentia; Sciurognathi;Muroidea; Muridae; Murinae; Mus; Mus.	10090	mmu:18984
Q8C622	Hist1h2bp	Putative uncharacterized protein	-2.20066	8.06168	2	5	1	6.89655		Q8C622_MOUSE Unreviewed; 145 AA.	Mus musculus (Mouse).	Eukaryota; Metazoa; Chordata; Craniata; Vertebrata; Euteleostomi;Mammalia; Eutheria; Euarchontoglires; Glires; Rodentia; Sciurognathi;Muroidea; Muridae; Murinae; Mus; Mus.	10090
Q561N4	Ube2l3	MCG1032217	-9.48149	8.05756	1	2	2	14.2857		Q561N4_MOUSE Unreviewed; 154 AA.	Mus musculus (Mouse).	Eukaryota; Metazoa; Chordata; Craniata; Vertebrata; Euteleostomi;Mammalia; Eutheria; Euarchontoglires; Glires; Rodentia; Sciurognathi;Muroidea; Muridae; Murinae; Mus; Mus.	10090	mmu:22195
P61979	Hnrnpk	Heterogeneous nuclear ribonucleoprotein K	-28.1871	8.053	1	4	2	3.45572		HNRPK_MOUSE Reviewed; 463 AA.	Mus musculus (Mouse).	Eukaryota; Metazoa; Chordata; Craniata; Vertebrata; Euteleostomi;Mammalia; Eutheria; Euarchontoglires; Glires; Rodentia; Sciurognathi;Muroidea; Muridae; Murinae; Mus; Mus.	10090	mmu:15387
Q5FWJ5	Hnrnpk	Hnrpk protein	-28.1871	8.053	1	4	2	3.44828		Q5FWJ5_MOUSE Unreviewed; 464 AA.	Mus musculus (Mouse).	Eukaryota; Metazoa; Chordata; Craniata; Vertebrata; Euteleostomi;Mammalia; Eutheria; Euarchontoglires; Glires; Rodentia; Sciurognathi;Muroidea; Muridae; Murinae; Mus; Mus.	10090	mmu:15387
B2M1R6	Hnrnpk	Heterogeneous nuclear ribonucleoprotein K	-28.1871	8.053	1	4	2	3.63636		B2M1R6_MOUSE Unreviewed; 440 AA.	Mus musculus (Mouse).	Eukaryota; Metazoa; Chordata; Craniata; Vertebrata; Euteleostomi;Mammalia; Eutheria; Euarchontoglires; Glires; Rodentia; Sciurognathi;Muroidea; Muridae; Murinae; Mus; Mus.	10090
H3BKD0	Hnrnpk	Heterogeneous nuclear ribonucleoprotein K	-28.1871	8.053	1	4	2	5.35117		H3BKD0_MOUSE Unreviewed; 299 AA.	Mus musculus (Mouse).	Eukaryota; Metazoa; Chordata; Craniata; Vertebrata; Euteleostomi;Mammalia; Eutheria; Euarchontoglires; Glires; Rodentia; Sciurognathi;Muroidea; Muridae; Murinae; Mus; Mus.	10090
H3BKI8	Hnrnpk	Heterogeneous nuclear ribonucleoprotein K	-28.1871	8.053	1	4	2	8.98876		H3BKI8_MOUSE Unreviewed; 178 AA.	Mus musculus (Mouse).	Eukaryota; Metazoa; Chordata; Craniata; Vertebrata; Euteleostomi;Mammalia; Eutheria; Euarchontoglires; Glires; Rodentia; Sciurognathi;Muroidea; Muridae; Murinae; Mus; Mus.	10090
H3BK96	Hnrnpk	Heterogeneous nuclear ribonucleoprotein K	-28.1871	8.053	1	4	2	6.25		H3BK96_MOUSE Unreviewed; 256 AA.	Mus musculus (Mouse).	Eukaryota; Metazoa; Chordata; Craniata; Vertebrata; Euteleostomi;Mammalia; Eutheria; Euarchontoglires; Glires; Rodentia; Sciurognathi;Muroidea; Muridae; Murinae; Mus; Mus.	10090
Q3TUA1	Hnrnpk	Putative uncharacterized protein	-28.1871	8.053	1	4	2	3.45572		Q3TUA1_MOUSE Unreviewed; 463 AA.	Mus musculus (Mouse).	Eukaryota; Metazoa; Chordata; Craniata; Vertebrata; Euteleostomi;Mammalia; Eutheria; Euarchontoglires; Glires; Rodentia; Sciurognathi;Muroidea; Muridae; Murinae; Mus; Mus.	10090
Q3TJ38	Hnrnpk	Putative uncharacterized protein	-28.1871	8.053	1	4	2	3.45572		Q3TJ38_MOUSE Unreviewed; 463 AA.	Mus musculus (Mouse).	Eukaryota; Metazoa; Chordata; Craniata; Vertebrata; Euteleostomi;Mammalia; Eutheria; Euarchontoglires; Glires; Rodentia; Sciurognathi;Muroidea; Muridae; Murinae; Mus; Mus.	10090
Q3TL71	Hnrnpk	Putative uncharacterized protein	-28.1871	8.053	1	4	2	3.44828		Q3TL71_MOUSE Unreviewed; 464 AA.	Mus musculus (Mouse).	Eukaryota; Metazoa; Chordata; Craniata; Vertebrata; Euteleostomi;Mammalia; Eutheria; Euarchontoglires; Glires; Rodentia; Sciurognathi;Muroidea; Muridae; Murinae; Mus; Mus.	10090
Q8BQ51	Cdc42	Cell division control protein 42 homolog	-33.5191	8.05222	2	7	6	14.6597		CDC42_MOUSE Reviewed; 191 AA.	Mus musculus (Mouse).	Eukaryota; Metazoa; Chordata; Craniata; Vertebrata; Euteleostomi;Mammalia; Eutheria; Euarchontoglires; Glires; Rodentia; Sciurognathi;Muroidea; Muridae; Murinae; Mus; Mus.	10090	mmu:12540
P31725	S100a9	Protein S100-A9	-42.1658	8.04862	2	10	8	23.0089		S10A9_MOUSE Reviewed; 113 AA.	Mus musculus (Mouse).	Eukaryota; Metazoa; Chordata; Craniata; Vertebrata; Euteleostomi;Mammalia; Eutheria; Euarchontoglires; Glires; Rodentia; Sciurognathi;Muroidea; Muridae; Murinae; Mus; Mus.	10090	mmu:20202
Q6URW6	Myh14	Myosin-14	-22.5866	8.04786	2	5	4	2.35		MYH14_MOUSE Reviewed; 2000 AA.	Mus musculus (Mouse).	Eukaryota; Metazoa; Chordata; Craniata; Vertebrata; Euteleostomi;Mammalia; Eutheria; Euarchontoglires; Glires; Rodentia; Sciurognathi;Muroidea; Muridae; Murinae; Mus; Mus.	10090	mmu:71960
Q9CZ18	Gdi2	Putative uncharacterized protein	-26.2433	8.04753	2	5	3	8.69565		Q9CZ18_MOUSE Unreviewed; 230 AA.	Mus musculus (Mouse).	Eukaryota; Metazoa; Chordata; Craniata; Vertebrata; Euteleostomi;Mammalia; Eutheria; Euarchontoglires; Glires; Rodentia; Sciurognathi;Muroidea; Muridae; Murinae; Mus; Mus.	10090
D3Z7R1	Pdxk	Pyridoxal kinase	-10.3537	8.04713	2	3	1	15.2985		D3Z7R1_MOUSE Unreviewed; 268 AA.	Mus musculus (Mouse).	Eukaryota; Metazoa; Chordata; Craniata; Vertebrata; Euteleostomi;Mammalia; Eutheria; Euarchontoglires; Glires; Rodentia; Sciurognathi;Muroidea; Muridae; Murinae; Mus; Mus.	10090
Q3TB39	Hadha	Putative uncharacterized protein	-23.2929	8.04566	5	7	3	17.6856		Q3TB39_MOUSE Unreviewed; 458 AA.	Mus musculus (Mouse).	Eukaryota; Metazoa; Chordata; Craniata; Vertebrata; Euteleostomi;Mammalia; Eutheria; Euarchontoglires; Glires; Rodentia; Sciurognathi;Muroidea; Muridae; Murinae; Mus; Mus.	10090
Q8BPA6			0	8.04218	4	4	0	9.45347
E9Q2C0			0	8.04137	1	1	0	1.02234
Q61316	Hspa4	Heat shock 70 kDa protein 4	-24.6962	8.0413	2	5	5	3.56718		HSP74_MOUSE Reviewed; 841 AA.	Mus musculus (Mouse).	Eukaryota; Metazoa; Chordata; Craniata; Vertebrata; Euteleostomi;Mammalia; Eutheria; Euarchontoglires; Glires; Rodentia; Sciurognathi;Muroidea; Muridae; Murinae; Mus; Mus.	10090
Q3U2G2	Hspa4	Heat shock 70 kDa protein 4	-24.6962	8.0413	2	5	5	3.56295		Q3U2G2_MOUSE Unreviewed; 842 AA.	Mus musculus (Mouse).	Eukaryota; Metazoa; Chordata; Craniata; Vertebrata; Euteleostomi;Mammalia; Eutheria; Euarchontoglires; Glires; Rodentia; Sciurognathi;Muroidea; Muridae; Murinae; Mus; Mus.	10090	mmu:15525
Q571M2	Hspa4	MKIAA4025 protein	-24.6962	8.0413	2	5	5	3.22581		Q571M2_MOUSE Unreviewed; 930 AA.	Mus musculus (Mouse).	Eukaryota; Metazoa; Chordata; Craniata; Vertebrata; Euteleostomi;Mammalia; Eutheria; Euarchontoglires; Glires; Rodentia; Sciurognathi;Muroidea; Muridae; Murinae; Mus; Mus.	10090
Q8C675	Gpi	Glucose-6-phosphate isomerase	-34.2541	8.04061	4	12	7	11.828		G6PI_MOUSE Reviewed; 558 AA.	Mus musculus (Mouse).	Eukaryota; Metazoa; Chordata; Craniata; Vertebrata; Euteleostomi;Mammalia; Eutheria; Euarchontoglires; Glires; Rodentia; Sciurognathi;Muroidea; Muridae; Murinae; Mus; Mus.	10090	mmu:14751
Q9Z1R9			0	8.03919	3	8	0	11.3821
Q548W7	Dbi	Diazepam binding inhibitor	-5.92082	8.03785	1	1	1	18.3908		Q548W7_MOUSE Unreviewed; 87 AA.	Mus musculus (Mouse).	Eukaryota; Metazoa; Chordata; Craniata; Vertebrata; Euteleostomi;Mammalia; Eutheria; Euarchontoglires; Glires; Rodentia; Sciurognathi;Muroidea; Muridae; Murinae; Mus; Mus.	10090	mmu:13167
Q3TNH7	Slc4a1	Anion exchange protein	-6.66555	8.03689	2	5	2	3.9916		Q3TNH7_MOUSE Unreviewed; 476 AA.	Mus musculus (Mouse).	Eukaryota; Metazoa; Chordata; Craniata; Vertebrata; Euteleostomi;Mammalia; Eutheria; Euarchontoglires; Glires; Rodentia; Sciurognathi;Muroidea; Muridae; Murinae; Mus; Mus.	10090
P68368	Tuba4a	Tubulin alpha-4A chain	-84.3028	8.03613	3	13	10	12.9464		TBA4A_MOUSE Reviewed; 448 AA.	Mus musculus (Mouse).	Eukaryota; Metazoa; Chordata; Craniata; Vertebrata; Euteleostomi;Mammalia; Eutheria; Euarchontoglires; Glires; Rodentia; Sciurognathi;Muroidea; Muridae; Murinae; Mus; Mus.	10090	mmu:22145
B9EHN0			0	8.0349	7	8	0	13.0435
Q3UPA3	Gdi2	Putative uncharacterized protein	-26.2433	8.03483	3	5	3	8.59375		Q3UPA3_MOUSE Unreviewed; 512 AA.	Mus musculus (Mouse).	Eukaryota; Metazoa; Chordata; Craniata; Vertebrata; Euteleostomi;Mammalia; Eutheria; Euarchontoglires; Glires; Rodentia; Sciurognathi;Muroidea; Muridae; Murinae; Mus; Mus.	10090	mmu:14569
Q61598	Gdi2	Rab GDP dissociation inhibitor beta	-26.2433	8.03251	2	4	3	4.49438		GDIB_MOUSE Reviewed; 445 AA.	Mus musculus (Mouse).	Eukaryota; Metazoa; Chordata; Craniata; Vertebrata; Euteleostomi;Mammalia; Eutheria; Euarchontoglires; Glires; Rodentia; Sciurognathi;Muroidea; Muridae; Murinae; Mus; Mus.	10090	mmu:14569
Q3UUX9	Gdi2	Putative uncharacterized protein	-26.2433	8.03251	2	4	3	4.49438		Q3UUX9_MOUSE Unreviewed; 445 AA.	Mus musculus (Mouse).	Eukaryota; Metazoa; Chordata; Craniata; Vertebrata; Euteleostomi;Mammalia; Eutheria; Euarchontoglires; Glires; Rodentia; Sciurognathi;Muroidea; Muridae; Murinae; Mus; Mus.	10090
K9JA74	Gstp2	Glutathione S-transferase pi 2	-25.694	8.03171	3	12	4	25		K9JA74_MOUSE Unreviewed; 188 AA.	Mus musculus (Mouse).	Eukaryota; Metazoa; Chordata; Craniata; Vertebrata; Euteleostomi;Mammalia; Eutheria; Euarchontoglires; Glires; Rodentia; Sciurognathi;Muroidea; Muridae; Murinae; Mus; Mus.	10090
Q3TYL1	Kalrn	Kalirin	-6.47947	8.02998	1	1	1	0.74224		KALRN_MOUSE Reviewed; 2964 AA.	Mus musculus (Mouse).	Eukaryota; Metazoa; Chordata; Craniata; Vertebrata; Euteleostomi;Mammalia; Eutheria; Euarchontoglires; Glires; Rodentia; Sciurognathi;Muroidea; Muridae; Murinae; Mus; Mus.	10090	mmu:545156
A0A0A0MQF1	Kalrn	Kalirin	-6.47947	8.02998	1	1	1	1.14703		A0A0A0MQF1_MOUSE Unreviewed; 1918 AA.	Mus musculus (Mouse).	Eukaryota; Metazoa; Chordata; Craniata; Vertebrata; Euteleostomi;Mammalia; Eutheria; Euarchontoglires; Glires; Rodentia; Sciurognathi;Muroidea; Muridae; Murinae; Mus; Mus.	10090
F6QYT9	Kalrn	Kalirin	-6.47947	8.02998	1	1	1	0.927879		F6QYT9_MOUSE Unreviewed; 2371 AA.	Mus musculus (Mouse).	Eukaryota; Metazoa; Chordata; Craniata; Vertebrata; Euteleostomi;Mammalia; Eutheria; Euarchontoglires; Glires; Rodentia; Sciurognathi;Muroidea; Muridae; Murinae; Mus; Mus.	10090
A2ACG7			0	8.0291	6	6	0	16.748
Q8BI58			0	8.02877	1	1	0	3.43348
Q8BUM1	Tardbp	Putative uncharacterized protein	-43.8861	8.02783	2	10	6	15.9468		Q8BUM1_MOUSE Unreviewed; 301 AA.	Mus musculus (Mouse).	Eukaryota; Metazoa; Chordata; Craniata; Vertebrata; Euteleostomi;Mammalia; Eutheria; Euarchontoglires; Glires; Rodentia; Sciurognathi;Muroidea; Muridae; Murinae; Mus; Mus.	10090
P04247	Mb	Myoglobin	-34.4206	8.02645	1	6	6	10.3896		MYG_MOUSE Reviewed; 154 AA.	Mus musculus (Mouse).	Eukaryota; Metazoa; Chordata; Craniata; Vertebrata; Euteleostomi;Mammalia; Eutheria; Euarchontoglires; Glires; Rodentia; Sciurognathi;Muroidea; Muridae; Murinae; Mus; Mus.	10090	mmu:17189
Q3UVB1	Mb	Myoglobin	-30.3188	8.02645	1	3	3	10.3896		Q3UVB1_MOUSE Unreviewed; 154 AA.	Mus musculus (Mouse).	Eukaryota; Metazoa; Chordata; Craniata; Vertebrata; Euteleostomi;Mammalia; Eutheria; Euarchontoglires; Glires; Rodentia; Sciurognathi;Muroidea; Muridae; Murinae; Mus; Mus.	10090	mmu:17189
Q3TUD6	Hsp90b1	Putative uncharacterized protein	-33.885	8.02043	2	6	6	6.86275		Q3TUD6_MOUSE Unreviewed; 612 AA.	Mus musculus (Mouse).	Eukaryota; Metazoa; Chordata; Craniata; Vertebrata; Euteleostomi;Mammalia; Eutheria; Euarchontoglires; Glires; Rodentia; Sciurognathi;Muroidea; Muridae; Murinae; Mus; Mus.	10090
Q3U0Z1			0	8.01845	1	1	0	3.80435
Q6XL46			0	8.01834	3	3	0	7.34463
F6U529	Gls	Glutaminase kidney isoform, mitochondrial	-6.57349	8.01743	1	1	1	13.617		F6U529_MOUSE Unreviewed; 235 AA.	Mus musculus (Mouse).	Eukaryota; Metazoa; Chordata; Craniata; Vertebrata; Euteleostomi;Mammalia; Eutheria; Euarchontoglires; Glires; Rodentia; Sciurognathi;Muroidea; Muridae; Murinae; Mus; Mus.	10090
F6RDM4	Gls	Glutaminase kidney isoform, mitochondrial	-6.57349	8.01743	1	1	1	26.0163		F6RDM4_MOUSE Unreviewed; 123 AA.	Mus musculus (Mouse).	Eukaryota; Metazoa; Chordata; Craniata; Vertebrata; Euteleostomi;Mammalia; Eutheria; Euarchontoglires; Glires; Rodentia; Sciurognathi;Muroidea; Muridae; Murinae; Mus; Mus.	10090
F7B327	Gls	Glutaminase kidney isoform, mitochondrial	-6.57349	8.01743	1	1	1	15.6098		F7B327_MOUSE Unreviewed; 205 AA.	Mus musculus (Mouse).	Eukaryota; Metazoa; Chordata; Craniata; Vertebrata; Euteleostomi;Mammalia; Eutheria; Euarchontoglires; Glires; Rodentia; Sciurognathi;Muroidea; Muridae; Murinae; Mus; Mus.	10090
D3Z7P3	Gls	Glutaminase kidney isoform, mitochondrial	-6.57349	8.01743	1	1	1	4.74777		GLSK_MOUSE Reviewed; 674 AA.	Mus musculus (Mouse).	Eukaryota; Metazoa; Chordata; Craniata; Vertebrata; Euteleostomi;Mammalia; Eutheria; Euarchontoglires; Glires; Rodentia; Sciurognathi;Muroidea; Muridae; Murinae; Mus; Mus.	10090	mmu:14660
D3Z7P4	Gls	Glutaminase kidney isoform, mitochondrial	-6.57349	8.01743	1	1	1	6.51731		D3Z7P4_MOUSE Unreviewed; 491 AA.	Mus musculus (Mouse).	Eukaryota; Metazoa; Chordata; Craniata; Vertebrata; Euteleostomi;Mammalia; Eutheria; Euarchontoglires; Glires; Rodentia; Sciurognathi;Muroidea; Muridae; Murinae; Mus; Mus.	10090
F6WHQ7	Gstm1	Glutathione S-transferase Mu 1	-18.9008	8.01698	6	13	5	29.3814		F6WHQ7_MOUSE Unreviewed; 194 AA.	Mus musculus (Mouse).	Eukaryota; Metazoa; Chordata; Craniata; Vertebrata; Euteleostomi;Mammalia; Eutheria; Euarchontoglires; Glires; Rodentia; Sciurognathi;Muroidea; Muridae; Murinae; Mus; Mus.	10090
D6RHS6	Pebp1	Phosphatidylethanolamine-binding protein 1	-11.4618	8.01646	2	3	2	27.2059		D6RHS6_MOUSE Unreviewed; 136 AA.	Mus musculus (Mouse).	Eukaryota; Metazoa; Chordata; Craniata; Vertebrata; Euteleostomi;Mammalia; Eutheria; Euarchontoglires; Glires; Rodentia; Sciurognathi;Muroidea; Muridae; Murinae; Mus; Mus.	10090
P49312	Hnrnpa1	Heterogeneous nuclear ribonucleoprotein A1	-42.8609	8.01382	3	6	6	11.25		ROA1_MOUSE Reviewed; 320 AA.	Mus musculus (Mouse).	Eukaryota; Metazoa; Chordata; Craniata; Vertebrata; Euteleostomi;Mammalia; Eutheria; Euarchontoglires; Glires; Rodentia; Sciurognathi;Muroidea; Muridae; Murinae; Mus; Mus.	10090	mmu:15382
Q5EBP8	Hnrnpa1	Heterogeneous nuclear ribonucleoprotein A1	-42.8609	8.01382	3	6	6	9.65147		Q5EBP8_MOUSE Unreviewed; 373 AA.	Mus musculus (Mouse).	Eukaryota; Metazoa; Chordata; Craniata; Vertebrata; Euteleostomi;Mammalia; Eutheria; Euarchontoglires; Glires; Rodentia; Sciurognathi;Muroidea; Muridae; Murinae; Mus; Mus.	10090
Q3U7F3	Hnrnpa1	Putative uncharacterized protein	-42.8609	8.01382	3	6	6	11.25		Q3U7F3_MOUSE Unreviewed; 320 AA.	Mus musculus (Mouse).	Eukaryota; Metazoa; Chordata; Craniata; Vertebrata; Euteleostomi;Mammalia; Eutheria; Euarchontoglires; Glires; Rodentia; Sciurognathi;Muroidea; Muridae; Murinae; Mus; Mus.	10090
Q3UK83	Hnrnpa1	Putative uncharacterized protein	-42.8609	8.01382	3	7	6	9.65147		Q3UK83_MOUSE Unreviewed; 373 AA.	Mus musculus (Mouse).	Eukaryota; Metazoa; Chordata; Craniata; Vertebrata; Euteleostomi;Mammalia; Eutheria; Euarchontoglires; Glires; Rodentia; Sciurognathi;Muroidea; Muridae; Murinae; Mus; Mus.	10090
Q3TFB1	Hnrnpa1	Putative uncharacterized protein	-42.8609	8.01382	3	7	6	11.25		Q3TFB1_MOUSE Unreviewed; 320 AA.	Mus musculus (Mouse).	Eukaryota; Metazoa; Chordata; Craniata; Vertebrata; Euteleostomi;Mammalia; Eutheria; Euarchontoglires; Glires; Rodentia; Sciurognathi;Muroidea; Muridae; Murinae; Mus; Mus.	10090
Q497Z6	Hmgb1	High mobility group box 1	-26.2807	8.01298	2	6	5	13.9535		Q497Z6_MOUSE Unreviewed; 215 AA.	Mus musculus (Mouse).	Eukaryota; Metazoa; Chordata; Craniata; Vertebrata; Euteleostomi;Mammalia; Eutheria; Euarchontoglires; Glires; Rodentia; Sciurognathi;Muroidea; Muridae; Murinae; Mus; Mus.	10090
Q9DD05	Alad	Delta-aminolevulinic acid dehydratase	-37.2251	8.00914	3	9	6	15.7576		Q9DD05_MOUSE Unreviewed; 330 AA.	Mus musculus (Mouse).	Eukaryota; Metazoa; Chordata; Craniata; Vertebrata; Euteleostomi;Mammalia; Eutheria; Euarchontoglires; Glires; Rodentia; Sciurognathi;Muroidea; Muridae; Murinae; Mus; Mus.	10090	mmu:17025
Q3V1C0			0	8.00894	1	1	0	2.54083
Q7TPZ1			0	8.00883	1	2	0	6.18812
Q9CY02	Ahsp	Alpha-hemoglobin-stabilizing protein	-15	8.00849	1	3	1	18.6275		AHSP_MOUSE Reviewed; 102 AA.	Mus musculus (Mouse).	Eukaryota; Metazoa; Chordata; Craniata; Vertebrata; Euteleostomi;Mammalia; Eutheria; Euarchontoglires; Glires; Rodentia; Sciurognathi;Muroidea; Muridae; Murinae; Mus; Mus.	10090	mmu:170812
B7ZWL9	Gpi1	Glucose-6-phosphate isomerase	-34.2541	8.00763	4	14	7	18.314		B7ZWL9_MOUSE Unreviewed; 344 AA.	Mus musculus (Mouse).	Eukaryota; Metazoa; Chordata; Craniata; Vertebrata; Euteleostomi;Mammalia; Eutheria; Euarchontoglires; Glires; Rodentia; Sciurognathi;Muroidea; Muridae; Murinae; Mus; Mus.	10090
Q6GTE9			0	8.00269	1	1	0	2.77778
D6RJ16			0	8.0015	2	5	0	31.4607
A0A0J9YUD8	Hmgb1	High mobility group protein B1	-26.2807	7.9992	2	6	5	17.5439		A0A0J9YUD8_MOUSE Unreviewed; 171 AA.	Mus musculus (Mouse).	Eukaryota; Metazoa; Chordata; Craniata; Vertebrata; Euteleostomi;Mammalia; Eutheria; Euarchontoglires; Glires; Rodentia; Sciurognathi;Muroidea; Muridae; Murinae; Mus; Mus.	10090
Q3TGC5	Pebp1	Putative uncharacterized protein	-11.4618	7.99662	3	5	2	28.3422		Q3TGC5_MOUSE Unreviewed; 187 AA.	Mus musculus (Mouse).	Eukaryota; Metazoa; Chordata; Craniata; Vertebrata; Euteleostomi;Mammalia; Eutheria; Euarchontoglires; Glires; Rodentia; Sciurognathi;Muroidea; Muridae; Murinae; Mus; Mus.	10090
Q3UJW9	Akr1a1	Putative uncharacterized protein	-32.5488	7.99616	2	8	3	10.1538		Q3UJW9_MOUSE Unreviewed; 325 AA.	Mus musculus (Mouse).	Eukaryota; Metazoa; Chordata; Craniata; Vertebrata; Euteleostomi;Mammalia; Eutheria; Euarchontoglires; Glires; Rodentia; Sciurognathi;Muroidea; Muridae; Murinae; Mus; Mus.	10090
P20108			0	7.99566	4	4	0	21.7899
Q8C7C4		Putative uncharacterized protein	-26.2807	7.99523	2	6	5	16.8539		Q8C7C4_MOUSE Unreviewed; 178 AA.	Mus musculus (Mouse).	Eukaryota; Metazoa; Chordata; Craniata; Vertebrata; Euteleostomi;Mammalia; Eutheria; Euarchontoglires; Glires; Rodentia; Sciurognathi;Muroidea; Muridae; Murinae; Mus; Mus.	10090
E9PX34			0	7.99478	1	1	0	3.15421
Q9JII6	Akr1a1	Alcohol dehydrogenase [NADP(+)]	-32.5488	7.99279	1	6	3	5.53846		AK1A1_MOUSE Reviewed; 325 AA.	Mus musculus (Mouse).	Eukaryota; Metazoa; Chordata; Craniata; Vertebrata; Euteleostomi;Mammalia; Eutheria; Euarchontoglires; Glires; Rodentia; Sciurognathi;Muroidea; Muridae; Murinae; Mus; Mus.	10090	mmu:58810
Q8BIM8			0	7.99198	2	2	0	14.5
P63158	Hmgb1	High mobility group protein B1	-26.2807	7.99186	1	5	5	5.5814		HMGB1_MOUSE Reviewed; 215 AA.	Mus musculus (Mouse).	Eukaryota; Metazoa; Chordata; Craniata; Vertebrata; Euteleostomi;Mammalia; Eutheria; Euarchontoglires; Glires; Rodentia; Sciurognathi;Muroidea; Muridae; Murinae; Mus; Mus.	10090	mmu:100862258
P30681	Hmgb2	High mobility group protein B2	-26.2807	7.99186	1	5	5	5.71429		HMGB2_MOUSE Reviewed; 210 AA.	Mus musculus (Mouse).	Eukaryota; Metazoa; Chordata; Craniata; Vertebrata; Euteleostomi;Mammalia; Eutheria; Euarchontoglires; Glires; Rodentia; Sciurognathi;Muroidea; Muridae; Murinae; Mus; Mus.	10090	mmu:97165
Q3U566	Hmgb2	MCG4647	-26.2807	7.99186	1	5	5	5.71429		Q3U566_MOUSE Unreviewed; 210 AA.	Mus musculus (Mouse).	Eukaryota; Metazoa; Chordata; Craniata; Vertebrata; Euteleostomi;Mammalia; Eutheria; Euarchontoglires; Glires; Rodentia; Sciurognathi;Muroidea; Muridae; Murinae; Mus; Mus.	10090
D3YVC6	Hmgb1	High mobility group protein B1	-26.2807	7.99186	1	5	5	13.0435		D3YVC6_MOUSE Unreviewed; 92 AA.	Mus musculus (Mouse).	Eukaryota; Metazoa; Chordata; Craniata; Vertebrata; Euteleostomi;Mammalia; Eutheria; Euarchontoglires; Glires; Rodentia; Sciurognathi;Muroidea; Muridae; Murinae; Mus; Mus.	10090
A0A0J9YUZ4	Hmgb1	High mobility group protein B1	-26.2807	7.99186	1	5	5	5.6872		A0A0J9YUZ4_MOUSE Unreviewed; 211 AA.	Mus musculus (Mouse).	Eukaryota; Metazoa; Chordata; Craniata; Vertebrata; Euteleostomi;Mammalia; Eutheria; Euarchontoglires; Glires; Rodentia; Sciurognathi;Muroidea; Muridae; Murinae; Mus; Mus.	10090
A0A1B0GQX9	Hmgb2	High mobility group protein B2	-26.2807	7.99186	1	5	5	12.1212		A0A1B0GQX9_MOUSE Unreviewed; 99 AA.	Mus musculus (Mouse).	Eukaryota; Metazoa; Chordata; Craniata; Vertebrata; Euteleostomi;Mammalia; Eutheria; Euarchontoglires; Glires; Rodentia; Sciurognathi;Muroidea; Muridae; Murinae; Mus; Mus.	10090
D3YZ18	Hmgb1	High mobility group protein B1	-26.2807	7.99186	1	5	5	9.67742		D3YZ18_MOUSE Unreviewed; 124 AA.	Mus musculus (Mouse).	Eukaryota; Metazoa; Chordata; Craniata; Vertebrata; Euteleostomi;Mammalia; Eutheria; Euarchontoglires; Glires; Rodentia; Sciurognathi;Muroidea; Muridae; Murinae; Mus; Mus.	10090
Q8BQ02		Putative uncharacterized protein	-26.2807	7.99186	1	5	5	5.5814		Q8BQ02_MOUSE Unreviewed; 215 AA.	Mus musculus (Mouse).	Eukaryota; Metazoa; Chordata; Craniata; Vertebrata; Euteleostomi;Mammalia; Eutheria; Euarchontoglires; Glires; Rodentia; Sciurognathi;Muroidea; Muridae; Murinae; Mus; Mus.	10090
Q3UAZ7	Hmgb2	Putative uncharacterized protein	-26.2807	7.99186	1	5	5	6.62983		Q3UAZ7_MOUSE Unreviewed; 181 AA.	Mus musculus (Mouse).	Eukaryota; Metazoa; Chordata; Craniata; Vertebrata; Euteleostomi;Mammalia; Eutheria; Euarchontoglires; Glires; Rodentia; Sciurognathi;Muroidea; Muridae; Murinae; Mus; Mus.	10090
Q9CT19	Hmgb2	Putative uncharacterized protein	-26.2807	7.99186	1	5	5	6.28272		Q9CT19_MOUSE Unreviewed; 191 AA.	Mus musculus (Mouse).	Eukaryota; Metazoa; Chordata; Craniata; Vertebrata; Euteleostomi;Mammalia; Eutheria; Euarchontoglires; Glires; Rodentia; Sciurognathi;Muroidea; Muridae; Murinae; Mus; Mus.	10090
Q3UBK2		Putative uncharacterized protein	-26.2807	7.99186	1	5	5	5.5814		Q3UBK2_MOUSE Unreviewed; 215 AA.	Mus musculus (Mouse).	Eukaryota; Metazoa; Chordata; Craniata; Vertebrata; Euteleostomi;Mammalia; Eutheria; Euarchontoglires; Glires; Rodentia; Sciurognathi;Muroidea; Muridae; Murinae; Mus; Mus.	10090
Q3UJK0		Putative uncharacterized protein	-26.2807	7.99186	1	5	5	5.5814		Q3UJK0_MOUSE Unreviewed; 215 AA.	Mus musculus (Mouse).	Eukaryota; Metazoa; Chordata; Craniata; Vertebrata; Euteleostomi;Mammalia; Eutheria; Euarchontoglires; Glires; Rodentia; Sciurognathi;Muroidea; Muridae; Murinae; Mus; Mus.	10090
Q6P202		Hmgb1 protein	-26.2807	7.99186	1	5	5	5.5814		Q6P202_MOUSE Unreviewed; 215 AA.	Mus musculus (Mouse).	Eukaryota; Metazoa; Chordata; Craniata; Vertebrata; Euteleostomi;Mammalia; Eutheria; Euarchontoglires; Glires; Rodentia; Sciurognathi;Muroidea; Muridae; Murinae; Mus; Mus.	10090
Q58EV5	Hmgb1	High mobility group box 1	-10.3881	7.99186	1	2	2	5.5814		Q58EV5_MOUSE Unreviewed; 215 AA.	Mus musculus (Mouse).	Eukaryota; Metazoa; Chordata; Craniata; Vertebrata; Euteleostomi;Mammalia; Eutheria; Euarchontoglires; Glires; Rodentia; Sciurognathi;Muroidea; Muridae; Murinae; Mus; Mus.	10090	mmu:100862258
A0A0N4SVE0			0	7.99126	2	3	0	17.1946
E9QMV2	Abracl	Costars family protein ABRACL	-31.7055	7.99054	4	8	7	59.2593		E9QMV2_MOUSE Unreviewed; 81 AA.	Mus musculus (Mouse).	Eukaryota; Metazoa; Chordata; Craniata; Vertebrata; Euteleostomi;Mammalia; Eutheria; Euarchontoglires; Glires; Rodentia; Sciurognathi;Muroidea; Muridae; Murinae; Mus; Mus.	10090	mmu:73112
Q9R111	Gda	Guanine deaminase	-15.534	7.99032	1	2	2	5.72687		GUAD_MOUSE Reviewed; 454 AA.	Mus musculus (Mouse).	Eukaryota; Metazoa; Chordata; Craniata; Vertebrata; Euteleostomi;Mammalia; Eutheria; Euarchontoglires; Glires; Rodentia; Sciurognathi;Muroidea; Muridae; Murinae; Mus; Mus.	10090	mmu:14544
Q69ZN0	Gda	MKIAA1258 protein	-15.534	7.99032	1	2	2	5.33881		Q69ZN0_MOUSE Unreviewed; 487 AA.	Mus musculus (Mouse).	Eukaryota; Metazoa; Chordata; Craniata; Vertebrata; Euteleostomi;Mammalia; Eutheria; Euarchontoglires; Glires; Rodentia; Sciurognathi;Muroidea; Muridae; Murinae; Mus; Mus.	10090
D3YU09	Gda	Guanine deaminase	-15.534	7.99032	1	2	2	6.84211		D3YU09_MOUSE Unreviewed; 380 AA.	Mus musculus (Mouse).	Eukaryota; Metazoa; Chordata; Craniata; Vertebrata; Euteleostomi;Mammalia; Eutheria; Euarchontoglires; Glires; Rodentia; Sciurognathi;Muroidea; Muridae; Murinae; Mus; Mus.	10090
Q3U0C4	Gda	Putative uncharacterized protein	-15.534	7.99032	1	2	2	5.72687		Q3U0C4_MOUSE Unreviewed; 454 AA.	Mus musculus (Mouse).	Eukaryota; Metazoa; Chordata; Craniata; Vertebrata; Euteleostomi;Mammalia; Eutheria; Euarchontoglires; Glires; Rodentia; Sciurognathi;Muroidea; Muridae; Murinae; Mus; Mus.	10090
Q548F2	Gda	Guanine deaminase	-15	7.99032	1	1	1	5.72687		Q548F2_MOUSE Unreviewed; 454 AA.	Mus musculus (Mouse).	Eukaryota; Metazoa; Chordata; Craniata; Vertebrata; Euteleostomi;Mammalia; Eutheria; Euarchontoglires; Glires; Rodentia; Sciurognathi;Muroidea; Muridae; Murinae; Mus; Mus.	10090	mmu:14544
Q71RH6	Gda	Guanine deaminase	-15	7.99032	1	1	1	5.72687		Q71RH6_MUSMM Unreviewed; 454 AA.	Mus musculus molossinus (Japanese house mouse).	Eukaryota; Metazoa; Chordata; Craniata; Vertebrata; Euteleostomi;Mammalia; Eutheria; Euarchontoglires; Glires; Rodentia; Sciurognathi;Muroidea; Muridae; Murinae; Mus; Mus.	57486
Q91VI7	Rnh1	Ribonuclease inhibitor	-38.8519	7.98979	2	7	5	7.45614		RINI_MOUSE Reviewed; 456 AA.	Mus musculus (Mouse).	Eukaryota; Metazoa; Chordata; Craniata; Vertebrata; Euteleostomi;Mammalia; Eutheria; Euarchontoglires; Glires; Rodentia; Sciurognathi;Muroidea; Muridae; Murinae; Mus; Mus.	10090	mmu:107702
A0A1B0GSG5	Rnh1	Ribonuclease inhibitor	-38.8519	7.98979	2	7	5	6.91057		A0A1B0GSG5_MOUSE Unreviewed; 492 AA.	Mus musculus (Mouse).	Eukaryota; Metazoa; Chordata; Craniata; Vertebrata; Euteleostomi;Mammalia; Eutheria; Euarchontoglires; Glires; Rodentia; Sciurognathi;Muroidea; Muridae; Murinae; Mus; Mus.	10090
A0A0N4SV17			0	7.98962	2	6	0	47.8261
O88492	Plin4	Perilipin-4	-19.8717	7.98774	3	5	3	4.4191		PLIN4_MOUSE Reviewed; 1403 AA.	Mus musculus (Mouse).	Eukaryota; Metazoa; Chordata; Craniata; Vertebrata; Euteleostomi;Mammalia; Eutheria; Euarchontoglires; Glires; Rodentia; Sciurognathi;Muroidea; Muridae; Murinae; Mus; Mus.	10090	mmu:57435
Q9CY59			0	7.98697	3	3	0	16.5563
Q6NWV5			0	7.9854	6	7	0	37.5635
Q8R399			0	7.98182	2	2	0	2.12291
S4R223			0	7.97989	1	1	0	18.0556
Q99LA8			0	7.97388	2	2	0	6.82927
F6QH25	Alcam	CD166 antigen	-13.5269	7.97265	2	5	2	12.4638		F6QH25_MOUSE Unreviewed; 345 AA.	Mus musculus (Mouse).	Eukaryota; Metazoa; Chordata; Craniata; Vertebrata; Euteleostomi;Mammalia; Eutheria; Euarchontoglires; Glires; Rodentia; Sciurognathi;Muroidea; Muridae; Murinae; Mus; Mus.	10090
Q56A15	Cycs	Cytochrome c	-8.0655	7.97211	2	4	1	17.1429		Q56A15_MOUSE Unreviewed; 105 AA.	Mus musculus (Mouse).	Eukaryota; Metazoa; Chordata; Craniata; Vertebrata; Euteleostomi;Mammalia; Eutheria; Euarchontoglires; Glires; Rodentia; Sciurognathi;Muroidea; Muridae; Murinae; Mus; Mus.	10090	mmu:13063
Q4KML4	Abracl	Costars family protein ABRACL	-28.7469	7.97033	2	6	6	30.8642		ABRAL_MOUSE Reviewed; 81 AA.	Mus musculus (Mouse).	Eukaryota; Metazoa; Chordata; Craniata; Vertebrata; Euteleostomi;Mammalia; Eutheria; Euarchontoglires; Glires; Rodentia; Sciurognathi;Muroidea; Muridae; Murinae; Mus; Mus.	10090	mmu:73112
A0A0G2JFY0			0	7.96479	1	1	0	2.96912
Q8BZA9	Tigar	Fructose-2,6-bisphosphatase TIGAR	-6.3573	7.9642	1	2	1	8.92193		TIGAR_MOUSE Reviewed; 269 AA.	Mus musculus (Mouse).	Eukaryota; Metazoa; Chordata; Craniata; Vertebrata; Euteleostomi;Mammalia; Eutheria; Euarchontoglires; Glires; Rodentia; Sciurognathi;Muroidea; Muridae; Murinae; Mus; Mus.	10090	mmu:319801
Q8K1K2	Psmc5	26S protease regulatory subunit 8	-20.8859	7.9639	2	5	4	9.1954		Q8K1K2_MOUSE Unreviewed; 348 AA.	Mus musculus (Mouse).	Eukaryota; Metazoa; Chordata; Craniata; Vertebrata; Euteleostomi;Mammalia; Eutheria; Euarchontoglires; Glires; Rodentia; Sciurognathi;Muroidea; Muridae; Murinae; Mus; Mus.	10090
Q58E35	Rplp1	MCG10168	-13.0088	7.96369	2	4	2	33.3333		Q58E35_MOUSE Unreviewed; 114 AA.	Mus musculus (Mouse).	Eukaryota; Metazoa; Chordata; Craniata; Vertebrata; Euteleostomi;Mammalia; Eutheria; Euarchontoglires; Glires; Rodentia; Sciurognathi;Muroidea; Muridae; Murinae; Mus; Mus.	10090	mmu:56040
Q99JS7			0	7.96299	2	4	0	42.5926
Q6KAT3			0	7.9613	5	7	0	20.4489
P62196	Psmc5	26S protease regulatory subunit 8	-20.8859	7.96013	1	4	4	5.17241		PRS8_MOUSE Reviewed; 406 AA.	Mus musculus (Mouse).	Eukaryota; Metazoa; Chordata; Craniata; Vertebrata; Euteleostomi;Mammalia; Eutheria; Euarchontoglires; Glires; Rodentia; Sciurognathi;Muroidea; Muridae; Murinae; Mus; Mus.	10090	mmu:19184
Q3TR43			0	7.95875	8	11	0	12.7572
P47955	Rplp1	60S acidic ribosomal protein P1	-22.9127	7.95808	1	4	4	14.0351		RLA1_MOUSE Reviewed; 114 AA.	Mus musculus (Mouse).	Eukaryota; Metazoa; Chordata; Craniata; Vertebrata; Euteleostomi;Mammalia; Eutheria; Euarchontoglires; Glires; Rodentia; Sciurognathi;Muroidea; Muridae; Murinae; Mus; Mus.	10090	mmu:56040
G5E902			0	7.95774	2	2	0	6.98324
Q91Y19	Pcdha11	Protein Pcdha11	-6.56896	7.95732	1	1	1	2.31579		Q91Y19_MOUSE Unreviewed; 950 AA.	Mus musculus (Mouse).	Eukaryota; Metazoa; Chordata; Craniata; Vertebrata; Euteleostomi;Mammalia; Eutheria; Euarchontoglires; Glires; Rodentia; Sciurognathi;Muroidea; Muridae; Murinae; Mus; Mus.	10090	mmu:12942
B9EJ65	Pcdha11	Pcdha11 protein	-6.56896	7.95732	1	1	1	2.43363		B9EJ65_MOUSE Unreviewed; 904 AA.	Mus musculus (Mouse).	Eukaryota; Metazoa; Chordata; Craniata; Vertebrata; Euteleostomi;Mammalia; Eutheria; Euarchontoglires; Glires; Rodentia; Sciurognathi;Muroidea; Muridae; Murinae; Mus; Mus.	10090
O88194	CNR7	Cadherin-related neural recepter 7	-6.56896	7.95732	1	1	1	2.407		O88194_MOUSE Unreviewed; 914 AA.	Mus musculus (Mouse).	Eukaryota; Metazoa; Chordata; Craniata; Vertebrata; Euteleostomi;Mammalia; Eutheria; Euarchontoglires; Glires; Rodentia; Sciurognathi;Muroidea; Muridae; Murinae; Mus; Mus.	10090
Q3UQY8		Putative uncharacterized protein	-6.56896	7.95732	1	1	1	2.72277		Q3UQY8_MOUSE Unreviewed; 808 AA.	Mus musculus (Mouse).	Eukaryota; Metazoa; Chordata; Craniata; Vertebrata; Euteleostomi;Mammalia; Eutheria; Euarchontoglires; Glires; Rodentia; Sciurognathi;Muroidea; Muridae; Murinae; Mus; Mus.	10090
Q8BRR0		Putative uncharacterized protein	-6.56896	7.95732	1	1	1	2.38353		Q8BRR0_MOUSE Unreviewed; 923 AA.	Mus musculus (Mouse).	Eukaryota; Metazoa; Chordata; Craniata; Vertebrata; Euteleostomi;Mammalia; Eutheria; Euarchontoglires; Glires; Rodentia; Sciurognathi;Muroidea; Muridae; Murinae; Mus; Mus.	10090
Q3UTG9		Putative uncharacterized protein	-6.56896	7.95732	1	1	1	2.42291		Q3UTG9_MOUSE Unreviewed; 908 AA.	Mus musculus (Mouse).	Eukaryota; Metazoa; Chordata; Craniata; Vertebrata; Euteleostomi;Mammalia; Eutheria; Euarchontoglires; Glires; Rodentia; Sciurognathi;Muroidea; Muridae; Murinae; Mus; Mus.	10090
Q8BL97	Srsf7	Serine/arginine-rich splicing factor 7	-11.7577	7.95716	1	2	1	7.86517		SRSF7_MOUSE Reviewed; 267 AA.	Mus musculus (Mouse).	Eukaryota; Metazoa; Chordata; Craniata; Vertebrata; Euteleostomi;Mammalia; Eutheria; Euarchontoglires; Glires; Rodentia; Sciurognathi;Muroidea; Muridae; Murinae; Mus; Mus.	10090	mmu:225027
Q3THA6	Srsf7	MCG17902, isoform CRA_a	-11.7577	7.95716	1	2	1	8.82353		Q3THA6_MOUSE Unreviewed; 238 AA.	Mus musculus (Mouse).	Eukaryota; Metazoa; Chordata; Craniata; Vertebrata; Euteleostomi;Mammalia; Eutheria; Euarchontoglires; Glires; Rodentia; Sciurognathi;Muroidea; Muridae; Murinae; Mus; Mus.	10090	mmu:225027
E9PYT3	Atl3	Atlastin-3	-26.4205	7.9566	4	6	4	12.6866		E9PYT3_MOUSE Unreviewed; 536 AA.	Mus musculus (Mouse).	Eukaryota; Metazoa; Chordata; Craniata; Vertebrata; Euteleostomi;Mammalia; Eutheria; Euarchontoglires; Glires; Rodentia; Sciurognathi;Muroidea; Muridae; Murinae; Mus; Mus.	10090
F6XC15			0	7.95602	5	6	0	14.8728
Q9QZQ8	H2afy	Core histone macro-H2A.1	-39.293	7.9559	3	9	4	13.172		H2AY_MOUSE Reviewed; 372 AA.	Mus musculus (Mouse).	Eukaryota; Metazoa; Chordata; Craniata; Vertebrata; Euteleostomi;Mammalia; Eutheria; Euarchontoglires; Glires; Rodentia; Sciurognathi;Muroidea; Muridae; Murinae; Mus; Mus.	10090	mmu:26914
F8WH29	Pkhd1l1	Fibrocystin-L	-21.3432	7.95443	1	4	3	0.635743		F8WH29_MOUSE Unreviewed; 4247 AA.	Mus musculus (Mouse).	Eukaryota; Metazoa; Chordata; Craniata; Vertebrata; Euteleostomi;Mammalia; Eutheria; Euarchontoglires; Glires; Rodentia; Sciurognathi;Muroidea; Muridae; Murinae; Mus; Mus.	10090
H3BIY9			0	7.95405	1	1	0	2.76008
Q8K2T8			0	7.95405	1	1	0	4.48598
B1AZS9	Prdx4	Peroxiredoxin-4	-18.2712	7.95354	3	5	3	20.524		B1AZS9_MOUSE Unreviewed; 229 AA.	Mus musculus (Mouse).	Eukaryota; Metazoa; Chordata; Craniata; Vertebrata; Euteleostomi;Mammalia; Eutheria; Euarchontoglires; Glires; Rodentia; Sciurognathi;Muroidea; Muridae; Murinae; Mus; Mus.	10090
E9QKR0	Gnb2	Guanine nucleotide-binding protein G(I)/G(S)/G(T) subunit beta-2	-11.7888	7.95317	2	3	2	10.9948		E9QKR0_MOUSE Unreviewed; 382 AA.	Mus musculus (Mouse).	Eukaryota; Metazoa; Chordata; Craniata; Vertebrata; Euteleostomi;Mammalia; Eutheria; Euarchontoglires; Glires; Rodentia; Sciurognathi;Muroidea; Muridae; Murinae; Mus; Mus.	10090
F8WJK8			0	7.95251	2	2	0	8.01105
F6RU51	Chil3	Chitinase-like protein 3	-50.8251	7.9519	1	10	8	43.1034		F6RU51_MOUSE Unreviewed; 58 AA.	Mus musculus (Mouse).	Eukaryota; Metazoa; Chordata; Craniata; Vertebrata; Euteleostomi;Mammalia; Eutheria; Euarchontoglires; Glires; Rodentia; Sciurognathi;Muroidea; Muridae; Murinae; Mus; Mus.	10090
E9QPD7	Pcx	Pyruvate carboxylase	-14.9208	7.95139	4	6	2	6.70059		E9QPD7_MOUSE Unreviewed; 1179 AA.	Mus musculus (Mouse).	Eukaryota; Metazoa; Chordata; Craniata; Vertebrata; Euteleostomi;Mammalia; Eutheria; Euarchontoglires; Glires; Rodentia; Sciurognathi;Muroidea; Muridae; Murinae; Mus; Mus.	10090	mmu:18563
Q7TNG5	Eml2	Echinoderm microtubule-associated protein-like 2	-45.3709	7.95075	1	6	6	3.08166		EMAL2_MOUSE Reviewed; 649 AA.	Mus musculus (Mouse).	Eukaryota; Metazoa; Chordata; Craniata; Vertebrata; Euteleostomi;Mammalia; Eutheria; Euarchontoglires; Glires; Rodentia; Sciurognathi;Muroidea; Muridae; Murinae; Mus; Mus.	10090	mmu:72205
A0A0U1RQ42	Eml2	Echinoderm microtubule-associated protein-like 2	-45.3709	7.95075	1	6	6	13.3333		A0A0U1RQ42_MOUSE Unreviewed; 150 AA.	Mus musculus (Mouse).	Eukaryota; Metazoa; Chordata; Craniata; Vertebrata; Euteleostomi;Mammalia; Eutheria; Euarchontoglires; Glires; Rodentia; Sciurognathi;Muroidea; Muridae; Murinae; Mus; Mus.	10090
D6RGM3	Eml2	Echinoderm microtubule-associated protein-like 2	-45.3709	7.95075	1	7	6	4.68384		D6RGM3_MOUSE Unreviewed; 427 AA.	Mus musculus (Mouse).	Eukaryota; Metazoa; Chordata; Craniata; Vertebrata; Euteleostomi;Mammalia; Eutheria; Euarchontoglires; Glires; Rodentia; Sciurognathi;Muroidea; Muridae; Murinae; Mus; Mus.	10090
D3Z5T1			0	7.94606	1	1	0	6.63616
A0A0A6YXQ7			0	7.94529	1	2	0	27.6316
D3YVR1	Fmo2	Dimethylaniline monooxygenase [N-oxide-forming] 2	-8.79866	7.94378	9	15	2	64.5963		D3YVR1_MOUSE Unreviewed; 161 AA.	Mus musculus (Mouse).	Eukaryota; Metazoa; Chordata; Craniata; Vertebrata; Euteleostomi;Mammalia; Eutheria; Euarchontoglires; Glires; Rodentia; Sciurognathi;Muroidea; Muridae; Murinae; Mus; Mus.	10090
Q9JI81	Cts8	Cathepsin 2	-3.45593	7.94331	1	1	1	5.70571		Q9JI81_MOUSE Unreviewed; 333 AA.	Mus musculus (Mouse).	Eukaryota; Metazoa; Chordata; Craniata; Vertebrata; Euteleostomi;Mammalia; Eutheria; Euarchontoglires; Glires; Rodentia; Sciurognathi;Muroidea; Muridae; Murinae; Mus; Mus.	10090	mmu:56094
Q6NV96	Cts8	Cathepsin 8	-3.45593	7.94331	1	1	1	5.70571		Q6NV96_MOUSE Unreviewed; 333 AA.	Mus musculus (Mouse).	Eukaryota; Metazoa; Chordata; Craniata; Vertebrata; Euteleostomi;Mammalia; Eutheria; Euarchontoglires; Glires; Rodentia; Sciurognathi;Muroidea; Muridae; Murinae; Mus; Mus.	10090	mmu:56094
Q9D2G2	Dlst	Dihydrolipoyllysine-residue succinyltransferase component of 2-oxoglutarate dehydrogenase complex, mitochondrial	-24.2266	7.942	4	8	4	7.70925		ODO2_MOUSE Reviewed; 454 AA.	Mus musculus (Mouse).	Eukaryota; Metazoa; Chordata; Craniata; Vertebrata; Euteleostomi;Mammalia; Eutheria; Euarchontoglires; Glires; Rodentia; Sciurognathi;Muroidea; Muridae; Murinae; Mus; Mus.	10090	mmu:78920
D3YYE1			0	7.94123	2	3	0	13.6364
Q5FW91	Tuba3a	Tubulin alpha chain	-74.3557	7.94104	3	7	7	12		Q5FW91_MOUSE Unreviewed; 450 AA.	Mus musculus (Mouse).	Eukaryota; Metazoa; Chordata; Craniata; Vertebrata; Euteleostomi;Mammalia; Eutheria; Euarchontoglires; Glires; Rodentia; Sciurognathi;Muroidea; Muridae; Murinae; Mus; Mus.	10090	mmu:22144
Q8R146	Apeh	Acylamino-acid-releasing enzyme	-11.0549	7.9408	1	2	2	3.14208		APEH_MOUSE Reviewed; 732 AA.	Mus musculus (Mouse).	Eukaryota; Metazoa; Chordata; Craniata; Vertebrata; Euteleostomi;Mammalia; Eutheria; Euarchontoglires; Glires; Rodentia; Sciurognathi;Muroidea; Muridae; Murinae; Mus; Mus.	10090	mmu:235606
P62897	Cycs	Cytochrome c, somatic	-8.0655	7.94077	1	1	1	16.1905		CYC_MOUSE Reviewed; 105 AA.	Mus musculus (Mouse).	Eukaryota; Metazoa; Chordata; Craniata; Vertebrata; Euteleostomi;Mammalia; Eutheria; Euarchontoglires; Glires; Rodentia; Sciurognathi;Muroidea; Muridae; Murinae; Mus; Mus.	10090	mmu:13063
Q5RKP0			0	7.94028	3	3	0	9.72569
O08807	Prdx4	Peroxiredoxin-4	-18.2712	7.93961	2	3	3	12.0438		PRDX4_MOUSE Reviewed; 274 AA.	Mus musculus (Mouse).	Eukaryota; Metazoa; Chordata; Craniata; Vertebrata; Euteleostomi;Mammalia; Eutheria; Euarchontoglires; Glires; Rodentia; Sciurognathi;Muroidea; Muridae; Murinae; Mus; Mus.	10090	mmu:53381
Q3TIY6			0	7.93959	6	6	0	27.191
Q9QXZ0			0	7.93809	1	1	0	0.244765
Q61177			0	7.93557	1	1	0	5.37084
B7U582		Heat shock protein 70-2	-46.7666	7.93528	8	18	9	13.5861		B7U582_MOUSE Unreviewed; 633 AA.	Mus musculus (Mouse).	Eukaryota; Metazoa; Chordata; Craniata; Vertebrata; Euteleostomi;Mammalia; Eutheria; Euarchontoglires; Glires; Rodentia; Sciurognathi;Muroidea; Muridae; Murinae; Mus; Mus.	10090
P26011			0	7.9349	1	1	0	2.10918
Q91VW3	Sh3bgrl3	SH3 domain-binding glutamic acid-rich-like protein 3	-9.98848	7.93404	2	6	2	35.4839		SH3L3_MOUSE Reviewed; 93 AA.	Mus musculus (Mouse).	Eukaryota; Metazoa; Chordata; Craniata; Vertebrata; Euteleostomi;Mammalia; Eutheria; Euarchontoglires; Glires; Rodentia; Sciurognathi;Muroidea; Muridae; Murinae; Mus; Mus.	10090	mmu:73723
Q3TCK3			0	7.93384	2	2	0	7.62887
Q9CY50	Ssr1	Translocon-associated protein subunit alpha	-21.9865	7.93323	1	4	4	5.24476		SSRA_MOUSE Reviewed; 286 AA.	Mus musculus (Mouse).	Eukaryota; Metazoa; Chordata; Craniata; Vertebrata; Euteleostomi;Mammalia; Eutheria; Euarchontoglires; Glires; Rodentia; Sciurognathi;Muroidea; Muridae; Murinae; Mus; Mus.	10090	mmu:107513
Q3TV94	Ssr1	Putative uncharacterized protein	-21.9865	7.93323	1	4	4	5.24476		Q3TV94_MOUSE Unreviewed; 286 AA.	Mus musculus (Mouse).	Eukaryota; Metazoa; Chordata; Craniata; Vertebrata; Euteleostomi;Mammalia; Eutheria; Euarchontoglires; Glires; Rodentia; Sciurognathi;Muroidea; Muridae; Murinae; Mus; Mus.	10090
Q52PE3	Ssr1	Translocon-associated protein alpha, muscle specific isoform	-21.9865	7.93323	1	5	4	5.03356		Q52PE3_MOUSE Unreviewed; 298 AA.	Mus musculus (Mouse).	Eukaryota; Metazoa; Chordata; Craniata; Vertebrata; Euteleostomi;Mammalia; Eutheria; Euarchontoglires; Glires; Rodentia; Sciurognathi;Muroidea; Muridae; Murinae; Mus; Mus.	10090
Q9WTX5	Skp1	S-phase kinase-associated protein 1	-29.2309	7.93251	1	4	4	10.4294		SKP1_MOUSE Reviewed; 163 AA.	Mus musculus (Mouse).	Eukaryota; Metazoa; Chordata; Craniata; Vertebrata; Euteleostomi;Mammalia; Eutheria; Euarchontoglires; Glires; Rodentia; Sciurognathi;Muroidea; Muridae; Murinae; Mus; Mus.	10090	mmu:21402
Q3TL58	Skp1a	Putative uncharacterized protein	-29.2309	7.93251	1	4	4	10.4294		Q3TL58_MOUSE Unreviewed; 163 AA.	Mus musculus (Mouse).	Eukaryota; Metazoa; Chordata; Craniata; Vertebrata; Euteleostomi;Mammalia; Eutheria; Euarchontoglires; Glires; Rodentia; Sciurognathi;Muroidea; Muridae; Murinae; Mus; Mus.	10090
E9PUV4	Skp1a	S-phase kinase-associated protein 1	-29.2309	7.93251	1	4	4	17.7083		E9PUV4_MOUSE Unreviewed; 96 AA.	Mus musculus (Mouse).	Eukaryota; Metazoa; Chordata; Craniata; Vertebrata; Euteleostomi;Mammalia; Eutheria; Euarchontoglires; Glires; Rodentia; Sciurognathi;Muroidea; Muridae; Murinae; Mus; Mus.	10090
E9Q3Q7	Skp1a	S-phase kinase-associated protein 1	-29.2309	7.93251	1	6	4	30.3571		E9Q3Q7_MOUSE Unreviewed; 56 AA.	Mus musculus (Mouse).	Eukaryota; Metazoa; Chordata; Craniata; Vertebrata; Euteleostomi;Mammalia; Eutheria; Euarchontoglires; Glires; Rodentia; Sciurognathi;Muroidea; Muridae; Murinae; Mus; Mus.	10090
Q5SUR3	Skp1a	MCG3634, isoform CRA_b	-24.5751	7.93251	1	2	2	10.4294		Q5SUR3_MOUSE Unreviewed; 163 AA.	Mus musculus (Mouse).	Eukaryota; Metazoa; Chordata; Craniata; Vertebrata; Euteleostomi;Mammalia; Eutheria; Euarchontoglires; Glires; Rodentia; Sciurognathi;Muroidea; Muridae; Murinae; Mus; Mus.	10090	mmu:21402
A0A0A0MQH4			0	7.93205	1	1	0	33.9286
Q4VA32	Acot13	Thioesterase superfamily member 2	-47.8794	7.93174	2	5	4	27.8571		Q4VA32_MOUSE Unreviewed; 140 AA.	Mus musculus (Mouse).	Eukaryota; Metazoa; Chordata; Craniata; Vertebrata; Euteleostomi;Mammalia; Eutheria; Euarchontoglires; Glires; Rodentia; Sciurognathi;Muroidea; Muridae; Murinae; Mus; Mus.	10090	mmu:66834
P70296	Pebp1	Phosphatidylethanolamine-binding protein 1	-11.4618	7.93045	1	2	2	7.48663		PEBP1_MOUSE Reviewed; 187 AA.	Mus musculus (Mouse).	Eukaryota; Metazoa; Chordata; Craniata; Vertebrata; Euteleostomi;Mammalia; Eutheria; Euarchontoglires; Glires; Rodentia; Sciurognathi;Muroidea; Muridae; Murinae; Mus; Mus.	10090	mmu:23980
D3Z1V4	Pebp1	Phosphatidylethanolamine-binding protein 1	-11.4618	7.93045	1	2	2	6.69856		D3Z1V4_MOUSE Unreviewed; 209 AA.	Mus musculus (Mouse).	Eukaryota; Metazoa; Chordata; Craniata; Vertebrata; Euteleostomi;Mammalia; Eutheria; Euarchontoglires; Glires; Rodentia; Sciurognathi;Muroidea; Muridae; Murinae; Mus; Mus.	10090
Q3V1J3			0	7.92934	2	2	0	8.68486
G3UXY0	Psme1	Proteasome activator complex subunit 1	-12.2005	7.92727	3	7	1	22.1239		G3UXY0_MOUSE Unreviewed; 226 AA.	Mus musculus (Mouse).	Eukaryota; Metazoa; Chordata; Craniata; Vertebrata; Euteleostomi;Mammalia; Eutheria; Euarchontoglires; Glires; Rodentia; Sciurognathi;Muroidea; Muridae; Murinae; Mus; Mus.	10090
Q922W7			0	7.92697	3	6	0	38.3178
Q9EQU5	Set	Protein SET	-21.0424	7.9269	1	4	2	4.84429		SET_MOUSE Reviewed; 289 AA.	Mus musculus (Mouse).	Eukaryota; Metazoa; Chordata; Craniata; Vertebrata; Euteleostomi;Mammalia; Eutheria; Euarchontoglires; Glires; Rodentia; Sciurognathi;Muroidea; Muridae; Murinae; Mus; Mus.	10090	mmu:56086
A2BE92	Set	Protein SET	-21.0424	7.9269	1	4	2	9.27152		A2BE92_MOUSE Unreviewed; 151 AA.	Mus musculus (Mouse).	Eukaryota; Metazoa; Chordata; Craniata; Vertebrata; Euteleostomi;Mammalia; Eutheria; Euarchontoglires; Glires; Rodentia; Sciurognathi;Muroidea; Muridae; Murinae; Mus; Mus.	10090
A2BE93	Set	Protein SET	-21.0424	7.9269	1	4	2	6.51163		A2BE93_MOUSE Unreviewed; 215 AA.	Mus musculus (Mouse).	Eukaryota; Metazoa; Chordata; Craniata; Vertebrata; Euteleostomi;Mammalia; Eutheria; Euarchontoglires; Glires; Rodentia; Sciurognathi;Muroidea; Muridae; Murinae; Mus; Mus.	10090
Q5U445	BC085271	cDNA sequence BC085271	-21.0424	7.9269	1	5	2	4.84429		Q5U445_MOUSE Unreviewed; 289 AA.	Mus musculus (Mouse).	Eukaryota; Metazoa; Chordata; Craniata; Vertebrata; Euteleostomi;Mammalia; Eutheria; Euarchontoglires; Glires; Rodentia; Sciurognathi;Muroidea; Muridae; Murinae; Mus; Mus.	10090
Q3T9S3	Set	SET translocation	-10.983	7.9269	1	2	2	4.84429		Q3T9S3_MOUSE Unreviewed; 289 AA.	Mus musculus (Mouse).	Eukaryota; Metazoa; Chordata; Craniata; Vertebrata; Euteleostomi;Mammalia; Eutheria; Euarchontoglires; Glires; Rodentia; Sciurognathi;Muroidea; Muridae; Murinae; Mus; Mus.	10090	mmu:56086
Q3V1V5			0	7.92437	5	5	0	10.5263
A0A0U1RQ72	Gpi1	Glucose-6-phosphate isomerase	-34.2541	7.91906	1	8	7	16.1538		A0A0U1RQ72_MOUSE Unreviewed; 130 AA.	Mus musculus (Mouse).	Eukaryota; Metazoa; Chordata; Craniata; Vertebrata; Euteleostomi;Mammalia; Eutheria; Euarchontoglires; Glires; Rodentia; Sciurognathi;Muroidea; Muridae; Murinae; Mus; Mus.	10090
Q792Y9			0	7.91804	3	3	0	8.57143
Q3TTN3	Vdac3	Putative uncharacterized protein	-6.76955	7.91787	5	9	1	24.3816		Q3TTN3_MOUSE Unreviewed; 283 AA.	Mus musculus (Mouse).	Eukaryota; Metazoa; Chordata; Craniata; Vertebrata; Euteleostomi;Mammalia; Eutheria; Euarchontoglires; Glires; Rodentia; Sciurognathi;Muroidea; Muridae; Murinae; Mus; Mus.	10090
Q99L68	Stom	Stom protein	-24.5011	7.91731	1	4	4	7.1066		Q99L68_MOUSE Unreviewed; 197 AA.	Mus musculus (Mouse).	Eukaryota; Metazoa; Chordata; Craniata; Vertebrata; Euteleostomi;Mammalia; Eutheria; Euarchontoglires; Glires; Rodentia; Sciurognathi;Muroidea; Muridae; Murinae; Mus; Mus.	10090
Q8BPA1	Stom	Putative uncharacterized protein	-24.5011	7.91731	1	4	4	4.96454		Q8BPA1_MOUSE Unreviewed; 282 AA.	Mus musculus (Mouse).	Eukaryota; Metazoa; Chordata; Craniata; Vertebrata; Euteleostomi;Mammalia; Eutheria; Euarchontoglires; Glires; Rodentia; Sciurognathi;Muroidea; Muridae; Murinae; Mus; Mus.	10090
B2RXT5	Gpi1	Glucose-6-phosphate isomerase	-34.2541	7.91504	1	7	7	6.10465		B2RXT5_MOUSE Unreviewed; 344 AA.	Mus musculus (Mouse).	Eukaryota; Metazoa; Chordata; Craniata; Vertebrata; Euteleostomi;Mammalia; Eutheria; Euarchontoglires; Glires; Rodentia; Sciurognathi;Muroidea; Muridae; Murinae; Mus; Mus.	10090
A0A0R4J2B2			0	7.91419	2	3	0	9.78593
Q923L7	Ear6	Ear6 protein	-8.69012	7.91372	1	2	2	12.2581		Q923L7_MOUSE Unreviewed; 155 AA.	Mus musculus (Mouse).	Eukaryota; Metazoa; Chordata; Craniata; Vertebrata; Euteleostomi;Mammalia; Eutheria; Euarchontoglires; Glires; Rodentia; Sciurognathi;Muroidea; Muridae; Murinae; Mus; Mus.	10090	mmu:93719
Q9R126	Ear7	Eosinophil-associated ribonuclease 7	-8.69012	7.91372	1	2	2	12.2581		Q9R126_MOUSE Unreviewed; 155 AA.	Mus musculus (Mouse).	Eukaryota; Metazoa; Chordata; Craniata; Vertebrata; Euteleostomi;Mammalia; Eutheria; Euarchontoglires; Glires; Rodentia; Sciurognathi;Muroidea; Muridae; Murinae; Mus; Mus.	10090	mmu:53873
Q71H74			0	7.91367	1	1	0	8.96861
Q0PD66	Rab1b	RAB1B, member RAS oncogene family, isoform CRA_c	-78.6886	7.91335	2	6	6	19.9005		Q0PD66_MOUSE Unreviewed; 201 AA.	Mus musculus (Mouse).	Eukaryota; Metazoa; Chordata; Craniata; Vertebrata; Euteleostomi;Mammalia; Eutheria; Euarchontoglires; Glires; Rodentia; Sciurognathi;Muroidea; Muridae; Murinae; Mus; Mus.	10090	mmu:76308
A0PJF4			0	7.90553	7	9	0	6.71356
Q4VA99			0	7.90492	1	1	0	4.09956
E9Q0B6			0	7.89991	1	1	0	0.699807
Q3TJL8			0	7.89831	8	12	0	31.6854
Q641P0	Actr3b	Actin-related protein 3B	-21.3174	7.89653	2	6	2	5.50239		ARP3B_MOUSE Reviewed; 418 AA.	Mus musculus (Mouse).	Eukaryota; Metazoa; Chordata; Craniata; Vertebrata; Euteleostomi;Mammalia; Eutheria; Euarchontoglires; Glires; Rodentia; Sciurognathi;Muroidea; Muridae; Murinae; Mus; Mus.	10090	mmu:242894
P46425	Gstp2	Glutathione S-transferase P 2	-25.694	7.8964	1	4	4	7.61905		GSTP2_MOUSE Reviewed; 210 AA.	Mus musculus (Mouse).	Eukaryota; Metazoa; Chordata; Craniata; Vertebrata; Euteleostomi;Mammalia; Eutheria; Euarchontoglires; Glires; Rodentia; Sciurognathi;Muroidea; Muridae; Murinae; Mus; Mus.	10090	mmu:14869
O70251	Eef1b	Elongation factor 1-beta	-14.4979	7.89528	1	2	2	10.6667		EF1B_MOUSE Reviewed; 225 AA.	Mus musculus (Mouse).	Eukaryota; Metazoa; Chordata; Craniata; Vertebrata; Euteleostomi;Mammalia; Eutheria; Euarchontoglires; Glires; Rodentia; Sciurognathi;Muroidea; Muridae; Murinae; Mus; Mus.	10090	mmu:55949
A0A087WS46	Eef1b2	Elongation factor 1-beta	-14.4979	7.89528	1	3	2	13.0435		A0A087WS46_MOUSE Unreviewed; 184 AA.	Mus musculus (Mouse).	Eukaryota; Metazoa; Chordata; Craniata; Vertebrata; Euteleostomi;Mammalia; Eutheria; Euarchontoglires; Glires; Rodentia; Sciurognathi;Muroidea; Muridae; Murinae; Mus; Mus.	10090
Q3UE51			0	7.89254	1	1	0	2.66204
A0A0U1RQ18			0	7.89232	4	5	0	25.6545
[truncated: 2,189 more rows]

## Sheet: WT room air 2
Protein Name	gene name	description	E-value	Intensity	Peptides	Identifications	Spectral Counts	Coverage (%)	Locus tags	up_id	up_os	up_oc	ncbi_taxid	up_kegg
[truncated: 4,117 more rows]

[truncated: 12 more sheets: WT room air 3, KO room air 1, KO room air 2, KO room air 3, KO room air 4, WT smoke 1, WT smoke 2, WT smoke 3, KO smoke 1, KO smoke 2, KO smoke 3, KO smoke 4]
